# Supplementary material for: The Role of Plzf in Spermatogonial Stem Cell Maintenance and Differentiation: Mapping the Transcriptional Dynamics and Key Interactions
Source: Cells. 2024 Nov 21;13(23):1930. doi: 10.3390/cells13231930 (PMC11640652; doi:10.3390/cells13231930)
Supplement: Supplementary file 1 [file cells-13-01930-s001.zip › Table S1.xlsx]

## Sheet: Supplementary Table 1
#%result_name=Analysis_30
#%array_type=Mouse430_2
#%annotation=Mouse430_2.na36.annot.csv
#%comparison=Spermatid vs SSCs
ID	Spermatid Avg (log2)	SSCs Avg (log2)	Fold Change	P-val	FDR P-val	Gene Symbol	Description
1442101_at	9.37	4.25	34.79	7.99e-11	6.14e-07	Elfn1	leucine rich repeat and fibronectin type III, extracellular 1
1417176_at	5.75	9.83	-16.91	8.61e-11	6.14e-07	Csnk1e	casein kinase 1, epsilon
1458830_at	7.46	3.07	20.98	9.33e-11	6.14e-07	Fgf14	fibroblast growth factor 14
1428963_at	11.06	7.42	12.52	1.19e-10	6.14e-07	Rwdd2a	RWD domain containing 2A
1418910_at	4.78	9.07	-19.62	1.26e-10	6.14e-07	Bmp7	bone morphogenetic protein 7
1437637_at	4.97	9.54	-23.75	1.28e-10	6.14e-07	Phtf2	putative homeodomain transcription factor 2
1417175_at	4.84	9.96	-34.73	1.36e-10	6.14e-07	Csnk1e	casein kinase 1, epsilon
1421379_at	8.42	3.77	25.15	1.38e-10	6.14e-07	Zfp354b	zinc finger protein 354B
1426670_at	5.1	9.17	-16.81	1.53e-10	6.14e-07	Agrn	agrin
1434014_at	8.96	4.98	15.81	1.53e-10	6.14e-07	Atg4c	autophagy related 4C, cysteine peptidase
1438884_at	9.01	3.83	36.44	1.54e-10	6.14e-07	Shisa3	shisa family member 3
1432871_at	8.9	4.34	23.64	2.85e-10	6.14e-07
1455649_at	9.47	5.72	13.43	2.92e-10	6.14e-07	Ttc9	tetratricopeptide repeat domain 9
1436831_at	7.88	3.93	15.51	2.92e-10	6.14e-07	Iqub	IQ motif and ubiquitin domain containing
1454081_at	7.5	3.66	14.3	3.14e-10	6.14e-07
1447186_at	10.12	5.79	20.21	3.16e-10	6.14e-07	Slc6a16	solute carrier family 6, member 16
1436305_at	4.97	9.1	-17.46	3.22e-10	6.14e-07	Rnf217	ring finger protein 217
1431204_at	11.3	6.77	23.21	3.29e-10	6.14e-07	Ccdc173	coiled-coil domain containing 173
1419540_at	4.81	10.44	-49.69	3.52e-10	6.14e-07	Fthl17-ps1; Fthl17b; Fthl17c; Fthl17d; Fthl17e	ferritin, heavy polypeptide-like 17, pseudogene 1; ferritin, heavy polypeptide-like 17, member B; ferritin, heavy polypeptide-like 17, member C; ferritin, heavy polypeptide-like 17, member D; ferritin, heavy polypeptide-like 17, member E
1429824_at	9.34	4.67	25.48	3.52e-10	6.14e-07	4930550C14Rik	RIKEN cDNA 4930550C14 gene
1418070_at	3.48	8.63	-35.64	3.53e-10	6.14e-07	Cdyl	chromodomain protein, Y chromosome-like
1451753_at	8.73	5.01	13.26	3.77e-10	6.14e-07	Plxna2	plexin A2
1428385_at	4.36	8.52	-17.92	4.08e-10	6.14e-07	2024-03-08	membrane-associated ring finger (C3HC4) 8
1436296_x_at	9.28	3.81	44.4	4.34e-10	6.14e-07	Dnaic2	dynein, axonemal, intermediate chain 2
1432278_at	8.49	4.02	22.15	4.45e-10	6.14e-07	4930471M09Rik	RIKEN cDNA 4930471M09 gene
1452046_a_at	7.1	11.33	-18.8	4.49e-10	6.14e-07	Gm5601; Ppp1cc	predicted pseudogene 5601; protein phosphatase 1, catalytic subunit, gamma isoform
1456846_at	11.72	8.12	12.11	4.5e-10	6.14e-07	Zbtb42	zinc finger and BTB domain containing 42
1455704_at	10.87	7.2	12.71	4.5e-10	6.14e-07	Xkr8	X Kell blood group precursor related family member 8 homolog
1451524_at	4.63	8.16	-11.56	5.67e-10	7.13e-07	Fbxw2	F-box and WD-40 domain protein 2
1448441_at	5.86	10.57	-26.26	5.75e-10	7.13e-07	Cks1b	CDC28 protein kinase 1b
1449849_a_at	5.3	9.51	-18.58	6.01e-10	7.13e-07	Fbxl6	F-box and leucine-rich repeat protein 6
1451383_a_at	4.67	8.38	-13.03	6.42e-10	7.22e-07	Chuk	conserved helix-loop-helix ubiquitous kinase
1434793_at	10.48	6.92	11.79	6.86e-10	7.54e-07	Wdr78	WD repeat domain 78
1459247_at	9.9	5.85	16.57	7.06e-10	7.57e-07	Agbl3	ATP/GTP binding protein-like 3
1441306_at	10.72	7.05	12.75	7.68e-10	7.84e-07	6820408C15Rik	RIKEN cDNA 6820408C15 gene
1416479_a_at	5.67	9.55	-14.67	7.78e-10	7.84e-07	Gm4246; Tmem14c	predicted gene 4246; transmembrane protein 14C
1424378_at	4.17	7.87	-13.07	7.89e-10	7.84e-07	Ldlrap1	low density lipoprotein receptor adaptor protein 1
1454054_at	7.43	3.82	12.2	9.31e-10	7.84e-07	4930459I23Rik; Gm26689	RIKEN cDNA 4930459I23 gene; predicted gene, 26689
1439547_at	7.92	4.21	13.07	9.67e-10	7.84e-07	A930007A09Rik	RIKEN cDNA A930007A09 gene
1430049_at	10.74	5.5	37.87	1.01e-09	7.84e-07	Hyal6	hyaluronoglucosaminidase 6
1436439_at	9.05	4.6	21.94	1.01e-09	7.84e-07	1700016G14Rik	RIKEN cDNA 1700016G14 gene
1444320_at	3.3	7.5	-18.37	1.04e-09	7.84e-07
1442894_at	10.43	5.93	22.76	1.06e-09	7.84e-07	Dnah6	dynein, axonemal, heavy chain 6
1435229_at	9.53	5.77	13.59	1.06e-09	7.84e-07	Gramd1b	GRAM domain containing 1B
1456711_at	10.52	5.97	23.4	1.09e-09	7.84e-07	Maats1	MYCBP-associated, testis expressed 1
1460627_at	6.3	2.78	11.54	1.1e-09	7.84e-07	Thsd7b	thrombospondin, type I, domain containing 7B
1430179_at	7.89	4.05	14.32	1.1e-09	7.84e-07
1448698_at	6.7	10.5	-13.96	1.13e-09	7.84e-07	Ccnd1	cyclin D1
1416988_at	5.75	10.39	-24.92	1.15e-09	7.84e-07	Msh2	mutS homolog 2 (E. coli)
1431968_at	8.51	4.09	21.45	1.16e-09	7.84e-07
1437533_at	4.56	9.02	-22.04	1.19e-09	7.84e-07	Xiap	X-linked inhibitor of apoptosis
1424040_at	6.04	9.58	-11.6	1.2e-09	7.84e-07	Map7d1	MAP7 domain containing 1
1429224_at	10.77	5.63	35.37	1.22e-09	7.84e-07	Pnma1	paraneoplastic antigen MA1
1455185_s_at	3.93	8.17	-18.87	1.25e-09	7.84e-07	Jade3	jade family PHD finger 3
1434403_at	4.65	8.55	-14.96	1.29e-09	7.84e-07	Spred2	sprouty-related, EVH1 domain containing 2
1426642_at	6.99	10.61	-12.23	1.38e-09	7.84e-07	Fn1	fibronectin 1
1426499_at	5.33	10.11	-27.54	1.41e-09	7.84e-07	Sh3glb2	SH3-domain GRB2-like endophilin B2
1453493_at	8.07	3.97	17.16	1.41e-09	7.84e-07	Mroh9	maestro heat-like repeat family member 9
1450095_a_at	11.81	8	14.03	1.44e-09	7.84e-07	Acyp1	acylphosphatase 1, erythrocyte (common) type
1429470_at	11.28	7.66	12.23	1.5e-09	7.84e-07	Spdya	speedy/RINGO cell cycle regulator family, member A
1456779_a_at	7.77	4.15	12.27	1.5e-09	7.84e-07	Particl	promoter of Mat2a antisense radiation induced circulating long non-coding RNA
1427114_at	4.61	8.71	-17.04	1.54e-09	7.84e-07	Ttc19	tetratricopeptide repeat domain 19
1428679_s_at	4.56	9.21	-25.24	1.55e-09	7.84e-07	0610010K14Rik	RIKEN cDNA 0610010K14 gene
1424144_at	5.06	10.53	-44.26	1.55e-09	7.84e-07	Cdt1	chromatin licensing and DNA replication factor 1
1419243_at	6.73	10.36	-12.35	1.57e-09	7.84e-07	Rab14	RAB14, member RAS oncogene family
1449044_at	6.54	11.13	-24.04	1.57e-09	7.84e-07	Eef1e1	eukaryotic translation elongation factor 1 epsilon 1
1418017_at	4.47	8.28	-13.99	1.68e-09	7.84e-07	Pum2	pumilio RNA-binding family member 2
1425860_x_at	12.3	8.82	11.16	1.69e-09	7.84e-07	Cklf	chemokine-like factor
1424500_at	5.78	9.82	-16.44	1.71e-09	7.84e-07	Utp6	UTP6, small subunit (SSU) processome component, homolog (yeast)
1423930_at	4.59	9.31	-26.33	1.72e-09	7.84e-07	Anapc4	anaphase promoting complex subunit 4
1424303_at	3.64	8.57	-30.38	1.72e-09	7.84e-07	Depdc7	DEP domain containing 7
1421731_a_at	5.4	10.21	-28.1	1.74e-09	7.84e-07	Fen1	flap structure specific endonuclease 1
1425053_at	6.08	10.53	-21.93	1.74e-09	7.84e-07	Isoc1	isochorismatase domain containing 1
1429790_at	8.48	4.27	18.56	1.75e-09	7.84e-07	Celf6	CUGBP, Elav-like family member 6
1422946_a_at	7.98	11.8	-14.09	1.78e-09	7.84e-07	Dnmt1	DNA methyltransferase (cytosine-5) 1
1419655_at	6.39	9.89	-11.28	1.79e-09	7.84e-07	Tle3	transducin-like enhancer of split 3, homolog of Drosophila E(spl)
1443552_at	9.11	5.11	15.96	1.81e-09	7.84e-07	Ccdc180	coiled-coil domain containing 180
1424348_at	5.43	11.25	-56.47	1.86e-09	7.84e-07	Mcmbp	MCM (minichromosome maintenance deficient) binding protein
1458620_at	9.42	5.12	19.64	1.89e-09	7.84e-07	Gm5129	predicted gene 5129
1432086_a_at	9.96	6.11	14.41	1.94e-09	7.86e-07	Ribc2	RIB43A domain with coiled-coils 2
1423219_a_at	6.15	9.68	-11.59	1.95e-09	7.86e-07	Mrpl49	mitochondrial ribosomal protein L49
1429146_at	10.61	7.11	11.33	1.97e-09	7.86e-07	Svip	small VCP/p97-interacting protein
1448736_a_at	6.03	10.14	-17.26	2.01e-09	7.9e-07	Hprt	hypoxanthine guanine phosphoribosyl transferase
1430781_at	11.05	6.83	18.58	2.04e-09	7.93e-07	Ak7	adenylate kinase 7
1434864_at	4.29	9.01	-26.42	2.08e-09	7.96e-07	Nipa1	non imprinted in Prader-Willi/Angelman syndrome 1 homolog (human)
1429695_at	11.64	6.97	25.53	2.12e-09	7.96e-07	Izumo1	izumo sperm-egg fusion 1
1429231_at	10.67	5.75	30.33	2.15e-09	7.96e-07
1423369_at	7.43	11.1	-12.73	2.16e-09	7.96e-07	Fmr1	fragile X mental retardation syndrome 1
1417960_at	4.35	9.6	-37.94	2.2e-09	7.96e-07	Cpeb1	cytoplasmic polyadenylation element binding protein 1
1458644_at	11.49	7.51	15.79	2.24e-09	7.96e-07	Ccdc62	coiled-coil domain containing 62
1451368_at	5.08	8.78	-12.98	2.26e-09	7.96e-07	Alg1	asparagine-linked glycosylation 1 (beta-1,4-mannosyltransferase)
1453249_a_at	8.53	4.93	12.1	2.3e-09	7.96e-07	Tex21	testis expressed gene 21
1438869_at	9.21	5.6	12.24	2.39e-09	7.96e-07	4930515G01Rik	RIKEN cDNA 4930515G01 gene
1417911_at	8.19	11.84	-12.58	2.39e-09	7.96e-07	Ccna2	cyclin A2
1416801_at	4.52	8.24	-13.22	2.41e-09	7.96e-07	Trpm7	transient receptor potential cation channel, subfamily M, member 7
1419733_at	10.56	5.83	26.58	2.42e-09	7.96e-07	Glipr1l2	GLI pathogenesis-related 1 like 2
1459448_at	8.96	5.39	11.86	2.42e-09	7.96e-07	Cyb5r2	cytochrome b5 reductase 2
1429119_at	6.91	10.77	-14.46	2.45e-09	7.96e-07	Iah1	isoamyl acetate-hydrolyzing esterase 1 homolog (S. cerevisiae)
1417092_at	4.73	8.89	-17.85	2.47e-09	7.96e-07	Pth1r	parathyroid hormone 1 receptor
1426623_a_at	5.64	9.52	-14.72	2.51e-09	7.96e-07	Arhgap17	Rho GTPase activating protein 17
1428035_at	9.81	6.19	12.33	2.56e-09	7.96e-07	Fsip1	fibrous sheath-interacting protein 1
1454324_at	8.57	4.75	14.12	2.62e-09	7.96e-07
1439821_at	8.32	4.07	18.99	2.63e-09	7.96e-07	Lrp2bp	Lrp2 binding protein
1449215_at	10.81	7.21	12.1	2.63e-09	7.96e-07	Slc22a21	solute carrier family 22 (organic cation transporter), member 21
1449705_x_at	6.06	10.43	-20.69	2.68e-09	7.96e-07	Mcm3	minichromosome maintenance deficient 3 (S. cerevisiae)
1441250_at	9.19	4.72	22.11	2.69e-09	7.96e-07	Enthd1	ENTH domain containing 1
1453576_at	10.72	6.97	13.5	2.75e-09	7.96e-07	Nipbl	Nipped-B homolog (Drosophila)
1417926_at	6.06	9.66	-12.13	2.78e-09	7.96e-07	Ncapg2	non-SMC condensin II complex, subunit G2
1454432_at	8.23	3.82	21.2	2.86e-09	7.96e-07
1445542_at	10.25	5.8	21.82	2.9e-09	7.96e-07
1435040_at	9.19	4.85	20.25	2.91e-09	7.96e-07	Irak3	interleukin-1 receptor-associated kinase 3
1430755_at	10.79	6.67	17.43	2.91e-09	7.96e-07	4930452G13Rik	RIKEN cDNA 4930452G13 gene
1429499_at	5.22	9.69	-22.16	2.91e-09	7.96e-07	Fbxo5	F-box protein 5
1429759_at	4.87	10.02	-35.52	2.92e-09	7.96e-07	Rps6ka6	ribosomal protein S6 kinase polypeptide 6
1433134_at	8.78	4.79	15.82	2.93e-09	7.96e-07
1445813_at	8.5	4.95	11.7	2.98e-09	7.96e-07	Wdr27	WD repeat domain 27
1453001_at	6.52	10.68	-17.96	3.03e-09	7.96e-07	Rnaseh2b	ribonuclease H2, subunit B
1435992_at	10.06	4.96	34.34	3.07e-09	7.96e-07	Iqca	IQ motif containing with AAA domain
1455916_at	5.29	9.27	-15.8	3.08e-09	7.96e-07	Prmt10	protein arginine methyltransferase 10 (putative)
1434524_at	6.12	10.32	-18.32	3.09e-09	7.96e-07	Eif2b3	eukaryotic translation initiation factor 2B, subunit 3
1456573_x_at	9.75	5.69	16.68	3.09e-09	7.96e-07	Nnt	nicotinamide nucleotide transhydrogenase
1449502_at	7.72	12.57	-28.92	3.1e-09	7.96e-07	Dazl	deleted in azoospermia-like
1435211_at	9.79	6.04	13.49	3.11e-09	7.96e-07	Ttc12	tetratricopeptide repeat domain 12
1454766_at	12.56	8.64	15.13	3.12e-09	7.96e-07	Amn1	antagonist of mitotic exit network 1
1456848_at	9.36	5.5	14.57	3.12e-09	7.96e-07	Cep89	centrosomal protein 89
1438037_at	10.64	5.44	36.8	3.14e-09	7.96e-07	Herc6	hect domain and RLD 6
1419266_at	6	9.79	-13.88	3.15e-09	7.96e-07	Nfyb	nuclear transcription factor-Y beta
1423568_at	6.63	10.5	-14.66	3.26e-09	8.01e-07	Psma7	proteasome (prosome, macropain) subunit, alpha type 7
1419804_at	10.19	5.43	27.22	3.27e-09	8.01e-07	1700051A21Rik	RIKEN cDNA 1700051A21 gene
1433845_x_at	4.44	8.65	-18.5	3.28e-09	8.01e-07	Dusp9	dual specificity phosphatase 9
1450865_s_at	6.95	11.27	-19.88	3.32e-09	8.01e-07	Mrps24	mitochondrial ribosomal protein S24
1434116_at	6.38	10.12	-13.36	3.33e-09	8.01e-07	Cbx2	chromobox 2
1430905_at	9.87	4.84	32.78	3.36e-09	8.01e-07	4921504E06Rik	RIKEN cDNA 4921504E06 gene
1449225_a_at	11.62	7.54	16.89	3.41e-09	8.01e-07	Mapk8ip2	mitogen-activated protein kinase 8 interacting protein 2
1424495_a_at	11.7	8.14	11.73	3.45e-09	8.01e-07	Cklf	chemokine-like factor
1426234_s_at	6.37	10.04	-12.71	3.45e-09	8.01e-07	Ap1ar	adaptor-related protein complex 1 associated regulatory protein
1448990_a_at	4.08	9.3	-37.36	3.46e-09	8.01e-07	Myo1b	myosin IB
1424291_at	7.47	11.24	-13.65	3.48e-09	8.01e-07	Nup93	nucleoporin 93
1449561_at	10.87	5.84	32.83	3.48e-09	8.01e-07	Nkapl	NFKB activating protein-like
1441173_at	8.84	5.06	13.72	3.49e-09	8.01e-07	4930451G09Rik	RIKEN cDNA 4930451G09 gene
1451987_at	5.6	10.5	-29.9	3.49e-09	8.01e-07	Arrb2	arrestin, beta 2
1429085_at	6.47	10.69	-18.65	3.51e-09	8.01e-07	Vezf1	vascular endothelial zinc finger 1
1438544_at	10.84	6.56	19.37	3.53e-09	8.01e-07	1700001G11Rik	RIKEN cDNA 1700001G11 gene
1431730_at	8.9	5.39	11.41	3.57e-09	8.01e-07	Ttc6	tetratricopeptide repeat domain 6
1432159_a_at	5.52	9.59	-16.78	3.61e-09	8.05e-07	Tex13	testis expressed gene 13
1439985_at	11.01	6.48	23.1	3.64e-09	8.05e-07	Abcc12	ATP-binding cassette, sub-family C (CFTR/MRP), member 12
1415885_at	9.12	5.31	14.06	3.64e-09	8.05e-07	Chgb	chromogranin B
1429845_at	8.83	4.58	19.01	3.74e-09	8.15e-07	Cfap157	cilia and flagella associated protein 157
1454032_at	4.26	7.73	-11.04	3.76e-09	8.15e-07	Neto2	neuropilin (NRP) and tolloid (TLL)-like 2
1451219_at	4.5	9	-22.64	3.81e-09	8.15e-07	Ormdl1	ORM1-like 1 (S. cerevisiae)
1454222_a_at	11.21	7.54	12.71	3.83e-09	8.15e-07	Ccdc13	coiled-coil domain containing 13
1425291_at	9.63	6.12	11.37	3.84e-09	8.15e-07	Foxj1	forkhead box J1
1417890_at	5.56	9.61	-16.61	3.86e-09	8.16e-07	Pdxp; Sh3bp1	pyridoxal (pyridoxine, vitamin B6) phosphatase; SH3-domain binding protein 1
1456472_at	10.92	6.15	27.21	3.95e-09	8.28e-07	Armc4	armadillo repeat containing 4
1416129_at	7.04	10.67	-12.34	4.08e-09	8.3e-07	Errfi1	ERBB receptor feedback inhibitor 1
1434951_at	4.3	8.72	-21.39	4.09e-09	8.3e-07	Armc8	armadillo repeat containing 8
1428458_at	4.95	8.96	-16.05	4.1e-09	8.3e-07	Pop1	processing of precursor 1, ribonuclease P/MRP family, (S. cerevisiae)
1452340_at	5.2	9.55	-20.33	4.1e-09	8.3e-07	Zfp518b	zinc finger protein 518B
1416209_at	6.58	10.66	-16.91	4.11e-09	8.3e-07	Glud1	glutamate dehydrogenase 1
1440138_at	10.78	6.69	17.03	4.14e-09	8.3e-07	Ahdc1	AT hook, DNA binding motif, containing 1
1423442_a_at	5.24	9.01	-13.67	4.14e-09	8.3e-07	Fbxw2	F-box and WD-40 domain protein 2
1438412_at	3.89	9.45	-47.32	4.17e-09	8.3e-07	Jade1	jade family PHD finger 1
1423567_a_at	6.83	11	-18.04	4.18e-09	8.3e-07	Psma7	proteasome (prosome, macropain) subunit, alpha type 7
1449660_s_at	5.81	9.83	-16.17	4.19e-09	8.3e-07	Coro1c	coronin, actin binding protein 1C
1453310_at	9.54	5.81	13.26	4.2e-09	8.3e-07	Ppil6	peptidylprolyl isomerase (cyclophilin)-like 6
1420890_at	4.06	10.53	-88.53	4.23e-09	8.32e-07	Hccs	holocytochrome c synthetase
1457170_at	10.18	5.71	22.2	4.31e-09	8.41e-07	Lrrc36	leucine rich repeat containing 36
1427127_x_at	4.16	8.11	-15.39	4.31e-09	8.41e-07	Hspa1b	heat shock protein 1B
1429155_at	13.2	9.48	13.11	4.4e-09	8.43e-07	Cfap97	cilia and flagella associated protein 97
1433703_s_at	5.73	9.39	-12.59	4.42e-09	8.43e-07	Bahd1	bromo adjacent homology domain containing 1
1431896_at	4.19	7.77	-11.96	4.45e-09	8.43e-07	4930447C04Rik	RIKEN cDNA 4930447C04 gene
1426918_at	5.07	10.09	-32.42	4.46e-09	8.43e-07	Itgb1	integrin beta 1 (fibronectin receptor beta)
1430240_a_at	12.13	7.42	26.2	4.47e-09	8.43e-07	Clgn	calmegin
1445639_at	9.1	4.13	31.32	4.57e-09	8.54e-07	Adgb	androglobin
1450842_a_at	4.47	10.97	-90.91	4.66e-09	8.68e-07	Cenpa	centromere protein A
1445684_s_at	7.62	11.2	-12	4.72e-09	8.7e-07	Hdac2	histone deacetylase 2
1441390_at	9.57	5.16	21.28	4.73e-09	8.7e-07	Spdya	speedy/RINGO cell cycle regulator family, member A
1430788_at	6.97	3.47	11.27	4.8e-09	8.77e-07
1437659_at	9.57	5.45	17.38	4.81e-09	8.77e-07	Als2cr11	amyotrophic lateral sclerosis 2 (juvenile) chromosome region, candidate 11 (human)
1450890_a_at	4.83	10.2	-41.4	4.88e-09	8.86e-07	Abi1	abl-interactor 1
1430190_at	8.7	4.56	17.64	4.91e-09	8.89e-07	Ccdc30	coiled-coil domain containing 30
1437186_at	5.97	10.33	-20.55	4.96e-09	8.9e-07	BC055324	cDNA sequence BC055324
1451374_x_at	11.06	7.36	12.96	4.99e-09	8.92e-07	Cklf	chemokine-like factor
1430155_at	10.1	6.2	14.91	5.08e-09	8.99e-07	4933427E11Rik	RIKEN cDNA 4933427E11 gene
1448659_at	5.14	9.73	-24.03	5.09e-09	8.99e-07	Casp7	caspase 7
1424705_at	5.44	9.62	-18.13	5.13e-09	9.03e-07	Rbmx2	RNA binding motif protein, X-linked 2
1428680_at	9.92	6.13	13.8	5.2e-09	9.08e-07	Cds1	CDP-diacylglycerol synthase 1
1428069_at	5.49	10.17	-25.49	5.41e-09	9.34e-07	Cdca7	cell division cycle associated 7
1438267_x_at	8.44	12.2	-13.51	5.44e-09	9.34e-07	Rnps1	ribonucleic acid binding protein S1
1441218_at	9.51	5.8	13.13	5.52e-09	9.34e-07
1451573_a_at	3.9	8.2	-19.73	5.52e-09	9.34e-07	Stx4a	syntaxin 4A (placental)
1455481_at	4.24	8.98	-26.66	5.57e-09	9.34e-07	Ids	iduronate 2-sulfatase
1418875_at	10.95	7.33	12.3	5.59e-09	9.34e-07	Syngr4	synaptogyrin 4
1434983_at	10.93	6.03	29.74	5.62e-09	9.34e-07	Ccdc108	coiled-coil domain containing 108
1428229_at	4.89	9.48	-23.94	5.64e-09	9.34e-07	Prkd3	protein kinase D3
1416928_at	5.94	9.92	-15.77	5.66e-09	9.34e-07	Rbm12	RNA binding motif protein 12
1427063_at	11.48	6.9	23.96	5.67e-09	9.34e-07	5330417C22Rik	RIKEN cDNA 5330417C22 gene
1451346_at	4.72	9.15	-21.58	5.68e-09	9.34e-07	Mtap	methylthioadenosine phosphorylase
1415942_at	8.52	12.61	-17.07	5.69e-09	9.34e-07	Gm5621; Rpl10; Rpl10-ps1; Rpl10-ps6	predicted gene 5621; ribosomal protein L10; ribosomal protein L10, pseudogene 1; ribosomal protein L10, pseudogene 6
1439575_at	10.45	6.87	12.01	5.71e-09	9.34e-07	Tmem232	transmembrane protein 232
1436242_a_at	13.16	9.64	11.49	5.73e-09	9.34e-07	Cklf	chemokine-like factor
1418785_at	9.63	6.14	11.26	5.75e-09	9.34e-07	Mapk8ip2	mitogen-activated protein kinase 8 interacting protein 2
1454737_at	3.61	8.67	-33.42	5.75e-09	9.34e-07	Dusp9	dual specificity phosphatase 9
1453305_at	9.02	5.41	12.21	5.76e-09	9.34e-07	Iqcd	IQ motif containing D
1453928_a_at	7.06	10.79	-13.26	5.88e-09	9.35e-07	Ssb	Sjogren syndrome antigen B
1439207_at	4.96	9.36	-21.03	5.9e-09	9.35e-07	Pnma5	paraneoplastic antigen family 5
1420956_at	6.4	10.54	-17.62	5.97e-09	9.38e-07	Apc	adenomatosis polyposis coli
1449568_at	9.24	5.39	14.36	5.98e-09	9.38e-07	Klb	klotho beta
1457349_at	10.44	6.7	13.34	6.07e-09	9.49e-07	LOC102642336; Ttc6	tetratricopeptide repeat protein 6-like; tetratricopeptide repeat domain 6
1449837_at	9.74	4.82	30.42	6.16e-09	9.52e-07	Spesp1	sperm equatorial segment protein 1
1429930_at	11.07	5.86	37.14	6.2e-09	9.52e-07	Cfap45	cilia and flagella associated protein 45
1450016_at	5.27	10.24	-31.47	6.27e-09	9.52e-07	Ccng1	cyclin G1
1416490_at	9.59	4.57	32.35	6.28e-09	9.52e-07	Tmed6	transmembrane emp24 protein transport domain containing 6
1416105_at	10.23	6.05	18.22	6.28e-09	9.52e-07	Nnt	nicotinamide nucleotide transhydrogenase
1418281_at	7.56	11.05	-11.23	6.29e-09	9.52e-07	Rad51	RAD51 homolog
1429013_at	5.02	10.75	-53.24	6.34e-09	9.52e-07	Map7d2	MAP7 domain containing 2
1433555_at	4.6	8.29	-12.83	6.35e-09	9.52e-07	Eaf1	ELL associated factor 1
1434645_at	10.13	5.6	23.17	6.38e-09	9.52e-07	C530008M17Rik	RIKEN cDNA C530008M17 gene
1420798_s_at	8.25	4.03	18.68	6.41e-09	9.52e-07	Pcdha1; Pcdha10; Pcdha11; Pcdha12; Pcdha2; Pcdha3; Pcdha4; Pcdha5; Pcdha6; Pcdha7; Pcdha8; Pcdha9; Pcdhac1; Pcdhac2	protocadherin alpha 1; protocadherin alpha 10; protocadherin alpha 11; protocadherin alpha 12; protocadherin alpha 2; protocadherin alpha 3; protocadherin alpha 4; protocadherin alpha 5; protocadherin alpha 6; protocadherin alpha 7; protocadherin alpha 8; protocadherin alpha 9; protocadherin alpha subfamily C, 1; protocadherin alpha subfamily C, 2
1416251_at	7.24	11.78	-23.34	6.48e-09	9.52e-07	Mcm6	minichromosome maintenance deficient 6 (MIS5 homolog, S. pombe) (S. cerevisiae)
1456441_at	8.49	4.77	13.22	6.5e-09	9.52e-07	Ccdc87	coiled-coil domain containing 87
1440521_x_at	11.41	6.44	31.27	6.53e-09	9.52e-07	1700051A21Rik	RIKEN cDNA 1700051A21 gene
1453510_s_at	10.06	5.86	18.37	6.67e-09	9.52e-07	Fam184a	family with sequence similarity 184, member A
1433542_at	4.99	9.67	-25.64	6.68e-09	9.52e-07	Inpp5f	inositol polyphosphate-5-phosphatase F
1450712_at	8.95	4.94	16.11	6.72e-09	9.52e-07	Kcnj9	potassium inwardly-rectifying channel, subfamily J, member 9
1440105_at	10.81	6.08	26.38	6.73e-09	9.52e-07	Kdm4d	lysine (K)-specific demethylase 4D
1421265_a_at	6.38	10.52	-17.67	6.73e-09	9.52e-07	Rbm38	RNA binding motif protein 38
1437093_at	9.4	5.09	19.81	6.81e-09	9.56e-07	Dnaic1	dynein, axonemal, intermediate chain 1
1418605_at	9.76	5.93	14.19	7.07e-09	9.79e-07	Nr2c1	nuclear receptor subfamily 2, group C, member 1
1417969_at	6.35	9.88	-11.5	7.11e-09	9.79e-07	Fbxo31	F-box protein 31
1433782_at	3.95	8.17	-18.65	7.12e-09	9.79e-07	Cldn12	claudin 12
1425493_at	3.68	7.49	-14.06	7.29e-09	9.79e-07	Bmpr1a	bone morphogenetic protein receptor, type 1A
1427944_at	5.83	9.86	-16.26	7.32e-09	9.79e-07	Caprin2	caprin family member 2
1451296_x_at	5.79	10.41	-24.55	7.35e-09	9.79e-07	Pabpc4	poly(A) binding protein, cytoplasmic 4
1428369_s_at	4.06	9.08	-32.46	7.36e-09	9.79e-07	Arhgap21	Rho GTPase activating protein 21
1453425_at	11.04	6	32.99	7.39e-09	9.79e-07	Ccdc83	coiled-coil domain containing 83
1448798_at	9.46	4.85	24.36	7.41e-09	9.79e-07	Eps8l3	EPS8-like 3
1448760_at	3.72	8	-19.47	7.42e-09	9.79e-07	Zfp68	zinc finger protein 68
1455467_at	9.82	5.87	15.42	7.44e-09	9.79e-07	Fam188b	family with sequence similarity 188, member B
1434742_s_at	5.77	10.09	-20.07	7.44e-09	9.79e-07	Aifm3	apoptosis-inducing factor, mitochondrion-associated 3
1431974_at	9.93	4.7	37.42	7.44e-09	9.79e-07	Slc25a54	solute carrier family 25, member 54
1425116_a_at	9.51	5.64	14.54	7.46e-09	9.79e-07	Sptbn4	spectrin beta, non-erythrocytic 4
1416563_at	6.58	11.35	-27.25	7.58e-09	9.88e-07	Ctps	cytidine 5'-triphosphate synthase
1433582_at	5.09	9.41	-19.97	7.6e-09	9.88e-07	1190002N15Rik	RIKEN cDNA 1190002N15 gene
1454702_at	10.22	6.23	15.9	7.6e-09	9.88e-07	4930503L19Rik	RIKEN cDNA 4930503L19 gene
1427413_a_at	7.01	11.11	-17.14	7.62e-09	9.88e-07	Celf1	CUGBP, Elav-like family member 1
1426631_at	6.03	10.37	-20.22	7.64e-09	9.89e-07	Pus7	pseudouridylate synthase 7 homolog (S. cerevisiae)
1429992_at	8.2	4.41	13.84	7.7e-09	9.92e-07	Speer4b	spermatogenesis associated glutamate (E)-rich protein 4B
1436086_at	10.92	6.83	17.11	7.8e-09	9.92e-07	Lca5l	Leber congenital amaurosis 5-like
1416029_at	6.14	9.77	-12.36	7.83e-09	9.92e-07	Klf10	Kruppel-like factor 10
1416421_a_at	5.55	9.5	-15.55	7.83e-09	9.92e-07	Ssb	Sjogren syndrome antigen B
1428551_at	4.14	9.19	-33.08	7.84e-09	9.92e-07	Trmt11	tRNA methyltransferase 11
1417541_at	7.86	12.14	-19.56	7.91e-09	9.94e-07	Hells	helicase, lymphoid specific
1421514_a_at	6.94	11.34	-21.07	7.92e-09	9.94e-07	Scml2	sex comb on midleg-like 2 (Drosophila)
1444517_at	9.4	5.49	15.02	8e-09	9.94e-07	Cfap54; LOC102643084	cilia and flagella associated protein 54; uncharacterized LOC102643084
1452514_a_at	5.19	10.19	-32.01	8.01e-09	9.94e-07	Kit	kit oncogene
1436345_at	9.43	5.95	11.15	8.04e-09	9.94e-07	5730559C18Rik	RIKEN cDNA 5730559C18 gene
1425129_a_at	6.43	10.61	-18.13	8.04e-09	9.94e-07	Taldo1	transaldolase 1
1435805_at	9.23	4.93	19.69	8.06e-09	9.94e-07	Lin7a	lin-7 homolog A (C. elegans)
1423073_at	6.61	11.3	-25.85	8.09e-09	9.94e-07	Cmpk1	cytidine monophosphate (UMP-CMP) kinase 1
1424340_at	10.4	6.52	14.72	8.13e-09	9.94e-07	Lrrc48	leucine rich repeat containing 48
1428030_at	9.26	4.16	34.26	8.22e-09	9.97e-07	Adam34	a disintegrin and metallopeptidase domain 34
1429239_a_at	4.79	9.36	-23.9	8.25e-09	9.98e-07	Stard4	StAR-related lipid transfer (START) domain containing 4
1448326_a_at	5.39	11.38	-63.68	8.26e-09	9.98e-07	Crabp1	cellular retinoic acid binding protein I
1421521_at	9.06	4.27	27.78	8.38e-09	1e-06	4930430A15Rik	RIKEN cDNA 4930430A15 gene
1453125_at	3.15	7.06	-15	8.42e-09	1e-06	Sox11	SRY (sex determining region Y)-box 11
1432428_at	7.96	3.93	16.31	8.45e-09	1e-06	Ankrd55	ankyrin repeat domain 55
1422097_at	10.39	5.63	27.26	8.46e-09	1e-06	Mgat4d	MGAT4 family, member C
1424502_at	9.85	5.64	18.54	8.53e-09	1.01e-06	Oit1	oncoprotein induced transcript 1
1433879_a_at	5.87	9.78	-14.99	8.56e-09	1.01e-06	Mapk1ip1l	mitogen-activated protein kinase 1 interacting protein 1-like
1422743_at	3.46	7.82	-20.51	8.56e-09	1.01e-06	Phka1	phosphorylase kinase alpha 1
1428304_at	3.46	8.89	-43.01	8.66e-09	1.02e-06	Esco2	establishment of cohesion 1 homolog 2 (S. cerevisiae)
1456978_s_at	11.15	6.49	25.34	8.78e-09	1.02e-06	Cfap43; Itprip	cilia and flagella associated protein 43; inositol 1,4,5-triphosphate receptor interacting protein
1452480_at	9.38	5	20.82	8.81e-09	1.02e-06	Cfap61	cilia and flagella associated protein 61
1424890_at	3.95	9.24	-39.01	8.83e-09	1.02e-06	Bnc1	basonuclin 1
1445441_at	11.31	7.15	17.85	8.84e-09	1.02e-06	Gm5142	predicted gene 5142
1446424_at	10.74	6.18	23.7	8.92e-09	1.02e-06	Dnah12	dynein, axonemal, heavy chain 12
1439281_at	10.96	6.86	17.11	9.18e-09	1.04e-06	Slc26a8	solute carrier family 26, member 8
1449895_at	11.97	7.07	29.97	9.2e-09	1.04e-06	Acr	acrosin prepropeptide
1417586_at	6.3	10.41	-17.19	9.24e-09	1.04e-06	Timeless	timeless circadian clock 1
1439553_s_at	8.69	12.19	-11.34	9.27e-09	1.04e-06	Nutf2; Nutf2-ps1; Nutf2-ps2	nuclear transport factor 2; nuclear transport factor 2, pseudogene 1; nuclear transport factor 2, pseudogene 2
1441893_at	10.6	5.25	40.87	9.37e-09	1.04e-06	Tex24	testis expressed gene 24
1453862_at	9.52	5.64	14.73	9.41e-09	1.05e-06	4930465K10Rik	RIKEN cDNA 4930465K10 gene
1455435_s_at	10.5	5.69	27.97	9.56e-09	1.05e-06	Chdh	choline dehydrogenase
1418759_at	11.37	7.15	18.56	9.61e-09	1.06e-06	Ptpn20	protein tyrosine phosphatase, non-receptor type 20
1458320_at	10.8	6.13	25.45	9.69e-09	1.06e-06	Erich6	glutamate rich 6
1452856_at	5.69	9.17	-11.18	9.73e-09	1.06e-06	Crebzf	CREB/ATF bZIP transcription factor
1429732_at	9.78	5.64	17.67	9.74e-09	1.06e-06	Ppp1r1c	protein phosphatase 1, regulatory (inhibitor) subunit 1C
1436790_a_at	3.82	7.63	-14.01	9.78e-09	1.06e-06	Sox11	SRY (sex determining region Y)-box 11
1432527_at	10.42	5.3	34.72	9.86e-09	1.06e-06	Lrrc72	leucine rich repeat containing 72
1423891_at	9.1	4.92	18.1	9.89e-09	1.06e-06	Gstt3	glutathione S-transferase, theta 3
1441655_at	11.74	7.59	17.7	9.95e-09	1.06e-06	Gm884	predicted gene 884
1434552_at	4.25	7.88	-12.37	1e-08	1.07e-06	Wdr77	WD repeat domain 77
1448365_at	5.84	10.14	-19.72	1e-08	1.07e-06	Exosc7	exosome component 7
1451325_at	8.48	4.88	12.1	1.01e-08	1.07e-06	Fyttd1	forty-two-three domain containing 1
1424011_at	10.83	6.26	23.66	1.02e-08	1.08e-06	Aqp9	aquaporin 9
1426450_at	6.18	9.71	-11.51	1.02e-08	1.08e-06	Plcl2	phospholipase C-like 2
1431080_at	10.45	5.53	30.41	1.04e-08	1.09e-06	Galntl6	UDP-N-acetyl-alpha-D-galactosamine:polypeptide N-acetylgalactosaminyltransferase-like 6
1415945_at	5.63	10.53	-29.99	1.04e-08	1.09e-06	Mcm5	minichromosome maintenance deficient 5, cell division cycle 46 (S. cerevisiae)
1439562_at	5.42	9.81	-20.89	1.04e-08	1.09e-06	Mms22l	MMS22-like, DNA repair protein
1433696_at	4.71	9.65	-30.86	1.05e-08	1.09e-06	Hn1l	hematological and neurological expressed 1-like
1416684_at	7.94	11.69	-13.41	1.07e-08	1.09e-06	Fbl; LOC102643269	fibrillarin; rRNA 2'-O-methyltransferase fibrillarin
1445503_at	3.79	7.84	-16.54	1.07e-08	1.09e-06	Gm715	predicted gene 715
1416351_at	5.76	9.73	-15.65	1.08e-08	1.1e-06	Map2k1	mitogen-activated protein kinase kinase 1
1441845_at	8.75	4.01	26.76	1.09e-08	1.11e-06	Caps2	calcyphosphine 2
1431915_at	9.43	5.53	14.89	1.1e-08	1.11e-06	4930442E04Rik	RIKEN cDNA 4930442E04 gene
1420448_at	5.26	9.41	-17.73	1.1e-08	1.11e-06	Rhox2a; Rhox2b; Rhox2e	reproductive homeobox 2A; reproductive homeobox 2B; reproductive homeobox 2E
1455105_at	5.65	10.97	-40.05	1.11e-08	1.12e-06	Ptpn12	protein tyrosine phosphatase, non-receptor type 12
1416854_at	10.61	6.24	20.72	1.12e-08	1.12e-06	Slc34a2	solute carrier family 34 (sodium phosphate), member 2
1423455_at	10	13.76	-13.56	1.13e-08	1.12e-06	Ptma	prothymosin alpha
1460298_at	10.42	5.98	21.78	1.13e-08	1.12e-06	4930483J18Rik	RIKEN cDNA 4930483J18 gene
1430440_at	9.15	5.59	11.81	1.14e-08	1.12e-06	Gm14144	predicted gene 14144
1416591_at	5.61	9.56	-15.47	1.17e-08	1.13e-06	Rab34	RAB34, member RAS oncogene family
1416161_at	6.47	10.49	-16.23	1.17e-08	1.13e-06	Rad21	RAD21 homolog (S. pombe)
1457543_at	8.37	4.68	12.96	1.18e-08	1.13e-06	Nsun7	NOL1/NOP2/Sun domain family, member 7
1416155_at	6.63	11.42	-27.63	1.19e-08	1.13e-06	Hmgb3	high mobility group box 3
1449408_at	9.39	5.57	14.14	1.2e-08	1.13e-06	Jam2	junction adhesion molecule 2
1427087_at	4.34	8.65	-19.77	1.2e-08	1.13e-06	Luc7l2	LUC7-like 2 (S. cerevisiae)
1455323_at	4.8	8.38	-12	1.2e-08	1.13e-06	Rbak	RB-associated KRAB zinc finger
1452007_at	2.93	6.57	-12.43	1.21e-08	1.13e-06	Vamp7	vesicle-associated membrane protein 7
1438522_at	9.55	5.39	17.94	1.21e-08	1.13e-06	Pom121l12	POM121 membrane glycoprotein-like 12
1426939_at	5.8	9.61	-14.02	1.21e-08	1.13e-06	Tsr2	TSR2 20S rRNA accumulation
1441409_at	9.15	5.2	15.49	1.24e-08	1.14e-06	Ttc41	tetratricopeptide repeat domain 41
1452534_a_at	7.21	10.7	-11.27	1.25e-08	1.14e-06	Hmgb2	high mobility group box 2
1430043_at	5.69	9.24	-11.73	1.25e-08	1.14e-06	Ttc19	tetratricopeptide repeat domain 19
1418497_at	4.56	9.41	-28.77	1.25e-08	1.14e-06	Fgf13	fibroblast growth factor 13
1432437_at	11.2	7.12	16.93	1.25e-08	1.14e-06	Tmem217	transmembrane protein 217
1417161_at	6.35	10.03	-12.75	1.26e-08	1.14e-06	Cdk2ap2	CDK2-associated protein 2
1453008_at	5.67	9.91	-18.98	1.28e-08	1.15e-06	Trnp1	TMF1-regulated nuclear protein 1
1417189_at	5.38	10.32	-30.69	1.29e-08	1.15e-06	Psme2	proteasome (prosome, macropain) activator subunit 2 (PA28 beta)
1417823_at	5.1	10.02	-30.41	1.31e-08	1.16e-06	Galr3; Gcat	galanin receptor 3; glycine C-acetyltransferase (2-amino-3-ketobutyrate-coenzyme A ligase)
1440374_at	10.41	5.55	29.19	1.31e-08	1.16e-06	Pde1c	phosphodiesterase 1C
1427968_at	9.18	4.72	21.95	1.33e-08	1.16e-06	Tgif2lx1; Tgif2lx2	TGFB-induced factor homeobox 2-like, X-linked 1; TGFB-induced factor homeobox 2-like, X-linked 2
1424363_at	10.39	6.47	15.11	1.33e-08	1.16e-06	Mycbpap	MYCBP associated protein
1435679_at	10.49	6.44	16.47	1.33e-08	1.16e-06	Optn	optineurin
1456560_at	10.01	5.49	22.95	1.33e-08	1.16e-06	Fam170a	family with sequence similarity 170, member A
1426826_at	6.8	10.49	-12.87	1.35e-08	1.16e-06	Scaf8	SR-related CTD-associated factor 8
1420717_at	10.87	6.16	26.21	1.35e-08	1.16e-06	A930018P22Rik	RIKEN cDNA A930018P22 gene
1453215_at	8.11	4.17	15.36	1.35e-08	1.16e-06	Rnase10	ribonuclease, RNase A family, 10 (non-active)
1454776_at	6.71	11.1	-20.98	1.35e-08	1.16e-06	Ehmt1; LOC102641262	euchromatic histone methyltransferase 1; uncharacterized LOC102641262
1453178_at	10.4	6.11	19.48	1.36e-08	1.16e-06	Iqch	IQ motif containing H
1431804_a_at	4.8	9.32	-22.83	1.37e-08	1.16e-06	Sp3	trans-acting transcription factor 3
1421974_at	9.27	5.68	12.09	1.37e-08	1.16e-06	Dnaaf1	dynein, axonemal assembly factor 1
1454812_at	3.51	7.84	-20.09	1.37e-08	1.16e-06	Zfp266	zinc finger protein 266
1453731_a_at	4.33	8.89	-23.6	1.38e-08	1.16e-06	Dram2	DNA-damage regulated autophagy modulator 2
1428512_at	4.46	9.56	-34.33	1.38e-08	1.16e-06	Bhlhb9	basic helix-loop-helix domain containing, class B9
1430867_at	9.58	5.72	14.5	1.39e-08	1.16e-06
1452179_at	3.8	7.4	-12.13	1.39e-08	1.16e-06	Jade1	jade family PHD finger 1
1428705_at	10.72	6.62	17.15	1.39e-08	1.16e-06	1700007K13Rik	RIKEN cDNA 1700007K13 gene
1424516_at	6.41	10.58	-18.04	1.39e-08	1.16e-06	B230354K17Rik	RIKEN cDNA B230354K17 gene
1457419_s_at	7.99	4.26	13.21	1.39e-08	1.16e-06	Gm32266; Gm32554; Gm33468; Gm38694; Gm4047	predicted gene, 32266; predicted gene, 32554; predicted gene, 33468; predicted gene, 38694; predicted gene 4047
1450555_at	5.35	11.33	-62.95	1.4e-08	1.16e-06	Tex13	testis expressed gene 13
1422660_at	7.28	11.23	-15.46	1.4e-08	1.16e-06	Gm15453; Rbm3	predicted gene 15453; RNA binding motif protein 3
1449567_at	5.52	10.86	-40.25	1.4e-08	1.16e-06	Tktl1	transketolase-like 1
1434112_at	10.72	7.13	12.07	1.41e-08	1.16e-06	Adgrl2	adhesion G protein-coupled receptor L2
1433471_at	6.19	10.06	-14.54	1.42e-08	1.16e-06	Tcf7	transcription factor 7, T cell specific
1425050_at	5.89	10.44	-23.43	1.42e-08	1.16e-06	Isoc1	isochorismatase domain containing 1
1433625_at	6.33	10.17	-14.34	1.44e-08	1.17e-06	Prrc2b	proline-rich coiled-coil 2B
1460631_at	5.44	8.93	-11.23	1.44e-08	1.17e-06	Ogt	O-linked N-acetylglucosamine (GlcNAc) transferase (UDP-N-acetylglucosamine:polypeptide-N-acetylglucosaminyl transferase)
1449110_at	6.34	10.11	-13.65	1.45e-08	1.17e-06	Rhob	ras homolog gene family, member B
1423357_at	4.36	8.17	-14.05	1.45e-08	1.17e-06	Lipt2	lipoyl(octanoyl) transferase 2 (putative)
1423156_at	4.39	8.29	-14.91	1.46e-08	1.17e-06	Gnpnat1	glucosamine-phosphate N-acetyltransferase 1
1437229_at	10.35	5.9	21.9	1.47e-08	1.17e-06	Efhb	EF hand domain family, member B
1419306_at	11.64	6.82	28.17	1.47e-08	1.17e-06	Ccdc96	coiled-coil domain containing 96
1431148_at	11.21	6.99	18.63	1.47e-08	1.17e-06	1700018L02Rik	RIKEN cDNA 1700018L02 gene
1416666_at	5.28	9.1	-14.1	1.47e-08	1.17e-06	Serpine2	serine (or cysteine) peptidase inhibitor, clade E, member 2
1425682_a_at	5.29	8.86	-11.91	1.47e-08	1.17e-06	Tprkb	Tp53rk binding protein
1450932_s_at	5.32	9.35	-16.32	1.48e-08	1.17e-06	Dock9	dedicator of cytokinesis 9
1425309_at	12.22	7.92	19.75	1.48e-08	1.17e-06	Catsper2	cation channel, sperm associated 2
1455414_at	10.11	5.95	17.94	1.48e-08	1.17e-06	Ttc16	tetratricopeptide repeat domain 16
1439977_at	9.93	5.5	21.65	1.49e-08	1.17e-06
1428628_at	11.11	7.48	12.38	1.5e-08	1.17e-06	Ak8	adenylate kinase 8
1424200_s_at	4.59	8.19	-12.09	1.51e-08	1.17e-06	Seh1l	SEH1-like (S. cerevisiae
1456766_at	10.4	6.12	19.48	1.53e-08	1.19e-06	Ccdc151	coiled-coil domain containing 151
1441720_at	10.5	6.6	14.86	1.56e-08	1.2e-06	Stamos	signal transducing adaptor molecule (SH3 domain and ITAM motif) 1, opposite strand
1441278_at	9.53	5.2	20.18	1.56e-08	1.2e-06	4930513N10Rik	RIKEN cDNA 4930513N10 gene
1438996_at	10.25	5.7	23.29	1.57e-08	1.2e-06	Sel1l2	sel-1 suppressor of lin-12-like 2 (C. elegans)
1416687_at	4.99	9.06	-16.78	1.58e-08	1.21e-06	Plod2	procollagen lysine, 2-oxoglutarate 5-dioxygenase 2
1422495_a_at	9.17	13.24	-16.79	1.6e-08	1.22e-06	Hmgn1; LOC102641809	high mobility group nucleosomal binding domain 1; non-histone chromosomal protein HMG-14
1422070_at	8.59	4.68	14.98	1.61e-08	1.22e-06	Adh4	alcohol dehydrogenase 4 (class II), pi polypeptide
1453217_at	11.14	7.28	14.45	1.64e-08	1.24e-06	Gm14590; Gm14594; Gm14595; Gm14596; Gm14598; Gm14625; Gm16404; Gm16405; Gm16430; Gm6664; Gm7950; Gm7958; Slxl1	predicted gene 14590; predicted gene 14594; predicted gene 14595; predicted gene 14596; predicted gene 14598; predicted gene 14625; predicted gene 16404; predicted gene 16405; predicted gene 16430; predicted gene 6664; predicted pseudogene 7950; predicted gene 7958; Slx-like 1
1431839_a_at	8.69	4.29	21.18	1.66e-08	1.25e-06	Ccdc81	coiled-coil domain containing 81
1440476_at	8.58	4.42	17.87	1.66e-08	1.25e-06	D6Ertd474e	DNA segment, Chr 6, ERATO Doi 474, expressed
1428331_at	6.57	10.13	-11.81	1.66e-08	1.25e-06	2210016F16Rik	RIKEN cDNA 2210016F16 gene
1429015_at	9.76	6.21	11.72	1.67e-08	1.25e-06	Glb1l	galactosidase, beta 1-like
1422460_at	6.74	10.77	-16.42	1.68e-08	1.25e-06	Mad2l1	MAD2 mitotic arrest deficient-like 1
1460323_at	5.9	10.22	-19.94	1.68e-08	1.25e-06	Tars	threonyl-tRNA synthetase
1429816_at	11	6.23	27.34	1.69e-08	1.25e-06	Armc3	armadillo repeat containing 3
1437435_at	9.57	4.99	23.88	1.7e-08	1.26e-06	1700061G19Rik	RIKEN cDNA 1700061G19 gene
1424515_at	5.41	9.49	-16.93	1.71e-08	1.26e-06	B230354K17Rik	RIKEN cDNA B230354K17 gene
1434181_at	6	10.78	-27.49	1.71e-08	1.26e-06	Fermt2	fermitin family homolog 2 (Drosophila)
1437613_s_at	11.8	7.22	24.06	1.71e-08	1.26e-06	Ptpdc1	protein tyrosine phosphatase domain containing 1
1416316_at	5.26	8.83	-11.83	1.71e-08	1.26e-06	Slc27a2	solute carrier family 27 (fatty acid transporter), member 2
1420660_at	10.04	4.98	33.25	1.72e-08	1.26e-06	Lrrc6	leucine rich repeat containing 6 (testis)
1428543_at	4.77	8.48	-13.04	1.73e-08	1.26e-06	Ppat	phosphoribosyl pyrophosphate amidotransferase
1417037_at	6.69	10.15	-11.03	1.73e-08	1.26e-06	Orc6	origin recognition complex, subunit 6
1447439_at	10.35	5.79	23.72	1.74e-08	1.26e-06	Thegl	theg spermatid protein like
1436604_at	8.96	4.81	17.73	1.75e-08	1.26e-06	Ttll3	tubulin tyrosine ligase-like family, member 3
1429482_at	11.54	6.62	30.26	1.76e-08	1.26e-06	1700003H04Rik	RIKEN cDNA 1700003H04 gene
1450778_a_at	5.32	9.29	-15.63	1.76e-08	1.26e-06	Phax	phosphorylated adaptor for RNA export
1430112_at	9.97	5.23	26.67	1.77e-08	1.26e-06	Wdr66	WD repeat domain 66
1428291_at	5.98	11.24	-38.43	1.77e-08	1.26e-06	Exosc8	exosome component 8
1423795_at	7.52	12.08	-23.59	1.79e-08	1.26e-06	Sfpq	splicing factor proline/glutamine rich (polypyrimidine tract binding protein associated)
1453452_at	9.13	5.33	13.93	1.79e-08	1.26e-06
1431515_at	10.77	6.06	26.16	1.8e-08	1.26e-06	4932414N04Rik	RIKEN cDNA 4932414N04 gene
1421817_at	6.12	10.39	-19.27	1.81e-08	1.26e-06	Gsr	glutathione reductase
1425013_at	10.6	6.1	22.76	1.82e-08	1.26e-06	Slc25a2	solute carrier family 25 (mitochondrial carrier, ornithine transporter) member 2
1440520_a_at	11.71	7.38	20.2	1.82e-08	1.26e-06	1700051A21Rik	RIKEN cDNA 1700051A21 gene
1438642_at	9.84	5.21	24.79	1.84e-08	1.27e-06	Fam227b	family with sequence similarity 227, member B
1417362_at	9.85	6.24	12.21	1.84e-08	1.27e-06	Rhcg	Rhesus blood group-associated C glycoprotein
1419140_at	5.76	9.84	-16.89	1.85e-08	1.27e-06	Acvr2b	activin receptor IIB
1428423_at	5.61	9.18	-11.86	1.85e-08	1.27e-06	Pcgf3	polycomb group ring finger 3
1415771_at	7.62	12.97	-40.79	1.86e-08	1.27e-06	Ncl	nucleolin
1446662_at	9.55	5.71	14.28	1.86e-08	1.28e-06	4930562C15Rik	RIKEN cDNA 4930562C15 gene
1423581_at	7.27	11.55	-19.42	1.87e-08	1.28e-06	Nmt2	N-myristoyltransferase 2
1421955_a_at	6.13	10.64	-22.84	1.87e-08	1.28e-06	Nedd4	neural precursor cell expressed, developmentally down-regulated 4
1432032_a_at	8.58	4.99	12.04	1.89e-08	1.29e-06	Artn	artemin
1455891_at	11.62	6.9	26.28	1.91e-08	1.29e-06	Slc9b1	solute carrier family 9, subfamily B (NHA1, cation proton antiporter 1), member 1
1436739_at	9.84	5.77	16.83	1.91e-08	1.29e-06	Agtr1a	angiotensin II receptor, type 1a
1419422_at	9.94	6.32	12.27	1.92e-08	1.29e-06	Pkd2l2	polycystic kidney disease 2-like 2
1422725_at	10.65	6.4	19.02	1.92e-08	1.29e-06	Mak	male germ cell-associated kinase
1448194_a_at	4.52	8.22	-13.02	1.92e-08	1.29e-06	H19	H19, imprinted maternally expressed transcript
1420792_at	7.85	4.02	14.19	1.93e-08	1.29e-06	4930433N12Rik	RIKEN cDNA 4930433N12 gene
1435376_at	6.14	10.96	-28.19	1.94e-08	1.3e-06	Ddhd2	DDHD domain containing 2
1456631_at	11.64	7.48	17.9	1.95e-08	1.3e-06	Mroh2a	maestro heat-like repeat family member 2A
1422045_a_at	6.15	11.37	-37.16	1.95e-08	1.3e-06	Ptpn12	protein tyrosine phosphatase, non-receptor type 12
1435009_at	5.08	10.14	-33.25	1.97e-08	1.31e-06	Slc9a6	solute carrier family 9 (sodium/hydrogen exchanger), member 6
1422487_at	7.37	11.03	-12.7	1.98e-08	1.31e-06	Smad4	SMAD family member 4
1424473_at	5.92	10.33	-21.21	2.02e-08	1.32e-06	Polr2h	polymerase (RNA) II (DNA directed) polypeptide H
1424274_at	5.36	10.1	-26.68	2.02e-08	1.32e-06	Uso1	USO1 vesicle docking factor
1416214_at	5.56	11.48	-60.41	2.03e-08	1.32e-06	Mcm4	minichromosome maintenance deficient 4 homolog (S. cerevisiae)
1448957_at	5.56	9.35	-13.77	2.04e-08	1.32e-06	Rbpj	recombination signal binding protein for immunoglobulin kappa J region
1417647_at	5.03	8.9	-14.6	2.04e-08	1.32e-06	Snx5	sorting nexin 5
1416698_a_at	7.72	12.29	-23.86	2.04e-08	1.32e-06	Cks1b	CDC28 protein kinase 1b
1425779_a_at	6.25	10.26	-16.03	2.04e-08	1.32e-06	Tbx1	T-box 1
1453868_at	10.65	6.42	18.84	2.04e-08	1.32e-06	Cfap53	cilia and flagella associated protein 53
1451789_a_at	5.95	9.81	-14.54	2.07e-08	1.33e-06	Ryk	receptor-like tyrosine kinase
1418488_s_at	4.84	8.79	-15.47	2.07e-08	1.33e-06	Ripk4	receptor-interacting serine-threonine kinase 4
1458388_at	11.06	6.31	26.76	2.08e-08	1.33e-06	Ccdc110	coiled-coil domain containing 110
1429203_at	5.59	9.79	-18.44	2.09e-08	1.33e-06	Rec114	REC114 meiotic recombination protein
1452616_s_at	6.33	10.76	-21.6	2.09e-08	1.33e-06	Ssbp1	single-stranded DNA binding protein 1
1438972_x_at	4.55	8.06	-11.36	2.11e-08	1.34e-06
1426297_at	6.05	11.12	-33.54	2.13e-08	1.34e-06	Tcf3	transcription factor 3
1434816_at	4.53	8.23	-13.02	2.14e-08	1.35e-06	Vps33a	vacuolar protein sorting 33A (yeast)
1458911_at	8.94	4.17	27.26	2.15e-08	1.35e-06	Spef2	sperm flagellar 2
1416345_at	4.99	9.48	-22.45	2.17e-08	1.36e-06	Timm8a1	translocase of inner mitochondrial membrane 8A1
1440296_at	9.23	4.98	19.11	2.18e-08	1.36e-06	Gm16432; Gm30473	predicted gene 16432; predicted gene, 30473
1430574_at	12.03	8.42	12.18	2.2e-08	1.37e-06	Cdkn3	cyclin-dependent kinase inhibitor 3
1424229_at	12.02	7.83	18.22	2.22e-08	1.38e-06	Dyrk3	dual-specificity tyrosine-(Y)-phosphorylation regulated kinase 3
1450000_at	5.45	9.83	-20.82	2.22e-08	1.38e-06	Nlrp4c	NLR family, pyrin domain containing 4C
1432156_a_at	12	8.12	14.72	2.22e-08	1.38e-06	Rnf32	ring finger protein 32
1419729_at	4.19	9.98	-55.3	2.22e-08	1.38e-06	Tex11	testis expressed gene 11
1423744_x_at	6.04	9.54	-11.3	2.23e-08	1.38e-06	Eif2s3x	eukaryotic translation initiation factor 2, subunit 3, structural gene X-linked
1450162_at	9.2	5.5	13.06	2.24e-08	1.38e-06	Dpf3	D4, zinc and double PHD fingers, family 3
1422838_at	10.61	5.79	28.16	2.24e-08	1.38e-06	Kcnu1	potassium channel, subfamily U, member 1
1457829_at	11.03	6.5	23.15	2.25e-08	1.38e-06	Clgn	calmegin
1435118_at	4.71	8.48	-13.63	2.25e-08	1.38e-06	Tsen2	tRNA splicing endonuclease 2 homolog (S. cerevisiae)
1415700_a_at	5.84	9.87	-16.26	2.26e-08	1.38e-06	Ssr3	signal sequence receptor, gamma
1429746_at	11.73	6.7	32.68	2.26e-08	1.38e-06	Efcab9	EF-hand calcium binding domain 9
1453383_at	8.44	4.83	12.29	2.27e-08	1.39e-06	Dcdc2c	doublecortin domain containing 2C
1450916_at	3.8	7.67	-14.68	2.28e-08	1.39e-06	Stau2	staufen (RNA binding protein) homolog 2 (Drosophila)
1418617_x_at	12.7	8.59	17.29	2.28e-08	1.39e-06	Clgn	calmegin
1435114_at	7	11.36	-20.51	2.3e-08	1.39e-06	Wdhd1	WD repeat and HMG-box DNA binding protein 1
1429936_at	10.13	5.91	18.64	2.33e-08	1.39e-06	Pih1d2	PIH1 domain containing 2
1440058_at	10.74	6.38	20.46	2.33e-08	1.39e-06	Slc22a14	solute carrier family 22 (organic cation transporter), member 14
1452829_at	6.36	10.19	-14.15	2.33e-08	1.39e-06	Cad	carbamoyl-phosphate synthetase 2, aspartate transcarbamylase, and dihydroorotase
1424202_at	4.02	8.47	-21.79	2.34e-08	1.39e-06	Seh1l	SEH1-like (S. cerevisiae
1449155_at	4.83	8.87	-16.47	2.35e-08	1.4e-06	Polr3g	polymerase (RNA) III (DNA directed) polypeptide G
1419192_at	11.18	6.29	29.68	2.35e-08	1.4e-06	Gm21948; Il4i1	predicted gene, 21948; interleukin 4 induced 1
1429877_at	10.09	5.25	28.79	2.36e-08	1.4e-06	Lrriq3	leucine-rich repeats and IQ motif containing 3
1438877_at	9.54	5.97	11.86	2.37e-08	1.41e-06	Trpm6	transient receptor potential cation channel, subfamily M, member 6
1428760_at	6	9.57	-11.83	2.38e-08	1.41e-06	Snapc3	small nuclear RNA activating complex, polypeptide 3
1418682_at	12.73	8.9	14.24	2.38e-08	1.41e-06	Adad1	adenosine deaminase domain containing 1 (testis specific)
1447854_s_at	8.67	4	25.45	2.39e-08	1.41e-06	Hist2h2be	histone cluster 2, H2be
1432083_a_at	11.24	6.47	27.25	2.39e-08	1.41e-06	Lrrc23	leucine rich repeat containing 23
1441788_s_at	3.08	8.46	-41.74	2.4e-08	1.41e-06	Dkc1	dyskeratosis congenita 1, dyskerin
1416641_at	7.74	11.47	-13.22	2.4e-08	1.41e-06	Lig1	ligase I, DNA, ATP-dependent
1428374_at	5.12	9.8	-25.76	2.41e-08	1.42e-06	Glce	glucuronyl C5-epimerase
1431754_at	9.13	4.9	18.72	2.44e-08	1.42e-06	Ccdc173	coiled-coil domain containing 173
1427490_at	3.27	7.01	-13.34	2.45e-08	1.43e-06	Abcb7	ATP-binding cassette, sub-family B (MDR/TAP), member 7
1421968_a_at	4.22	9.04	-28.28	2.45e-08	1.43e-06	Nipa2	non imprinted in Prader-Willi/Angelman syndrome 2 homolog (human)
1448619_at	5.92	10.13	-18.51	2.45e-08	1.43e-06	Dhcr7	7-dehydrocholesterol reductase
1430349_at	11.04	6.16	29.48	2.48e-08	1.44e-06	Zdhhc11	zinc finger, DHHC domain containing 11
1426910_at	4.75	9.01	-19.19	2.48e-08	1.44e-06	Pawr	PRKC, apoptosis, WT1, regulator
1453925_at	8.49	4.62	14.59	2.49e-08	1.44e-06	4930429F24Rik	RIKEN cDNA 4930429F24 gene
1429645_at	9.56	4.45	34.49	2.49e-08	1.44e-06	1700017G19Rik	RIKEN cDNA 1700017G19 gene
1434643_at	5.66	9.58	-15.05	2.5e-08	1.44e-06	Tbl1x	transducin (beta)-like 1 X-linked
1432158_a_at	4.17	8.77	-24.31	2.53e-08	1.45e-06	Trappc2	trafficking protein particle complex 2
1417039_a_at	6.23	10.49	-19.24	2.56e-08	1.46e-06	Cul7	cullin 7
1431976_at	9.07	5.11	15.53	2.56e-08	1.46e-06	4930526F13Rik	RIKEN cDNA 4930526F13 gene
1417190_at	5.08	9.71	-24.68	2.58e-08	1.47e-06	Nampt	nicotinamide phosphoribosyltransferase
1451243_at	8.36	4.8	11.76	2.62e-08	1.49e-06	Rnpep	arginyl aminopeptidase (aminopeptidase B)
1429808_at	11.16	6.8	20.62	2.63e-08	1.49e-06	Cfap57	cilia and flagella associated protein 57
1431470_a_at	9.77	5.42	20.45	2.63e-08	1.49e-06	4933414I15Rik	RIKEN cDNA 4933414I15 gene
1451254_at	7.6	11.71	-17.24	2.64e-08	1.49e-06	Ikbkap	inhibitor of kappa light polypeptide enhancer in B cells, kinase complex-associated protein
1452438_s_at	4.46	9.16	-26.08	2.65e-08	1.49e-06	Taf4a	TAF4A RNA polymerase II, TATA box binding protein (TBP)-associated factor
1431479_at	9.37	5.1	19.4	2.66e-08	1.49e-06	4921524L21Rik	RIKEN cDNA 4921524L21 gene
1435936_at	10.11	6.24	14.58	2.67e-08	1.49e-06	Slc13a5	solute carrier family 13 (sodium-dependent citrate transporter), member 5
1419700_a_at	10.79	6.02	27.39	2.68e-08	1.5e-06	Prom1	prominin 1
1434751_at	3.52	7.46	-15.31	2.68e-08	1.5e-06	Ids	iduronate 2-sulfatase
1428346_at	11.8	8.32	11.14	2.69e-08	1.5e-06	Trafd1	TRAF type zinc finger domain containing 1
1424106_at	5.46	9.76	-19.74	2.75e-08	1.52e-06	Jkamp	JNK1/MAPK8-associated membrane protein
1434210_s_at	5.32	8.91	-12.09	2.75e-08	1.52e-06	Lrig1	leucine-rich repeats and immunoglobulin-like domains 1
1415890_at	5.47	9.85	-20.75	2.75e-08	1.52e-06	Papss1	3'-phosphoadenosine 5'-phosphosulfate synthase 1
1433943_at	9.4	5.72	12.9	2.75e-08	1.52e-06	Cfap43; Itprip	cilia and flagella associated protein 43; inositol 1,4,5-triphosphate receptor interacting protein
1426263_at	5.01	8.61	-12.13	2.78e-08	1.53e-06	Cadm4	cell adhesion molecule 4
1454411_at	10.51	6.78	13.26	2.79e-08	1.53e-06	4933406F09Rik; Gm26650	RIKEN cDNA 4933406F09 gene; predicted gene, 26650
1423237_at	5.03	8.77	-13.38	2.83e-08	1.54e-06	Galnt1	UDP-N-acetyl-alpha-D-galactosamine:polypeptide N-acetylgalactosaminyltransferase 1
1426960_a_at	11.6	7.42	18.17	2.85e-08	1.55e-06	Fa2h	fatty acid 2-hydroxylase
1416428_at	5.38	10.54	-35.69	2.86e-08	1.55e-06	Thap11	THAP domain containing 11
1432201_a_at	10.07	5.52	23.44	2.88e-08	1.56e-06	Zswim2	zinc finger SWIM-type containing 2
1438162_x_at	11.04	5.97	33.48	2.89e-08	1.56e-06	Gm4871	predicted gene 4871
1431073_at	8.4	4.87	11.48	2.89e-08	1.56e-06	Ptar1	protein prenyltransferase alpha subunit repeat containing 1
1432040_at	8.33	4.68	12.52	2.89e-08	1.56e-06	4933417O13Rik	RIKEN cDNA 4933417O13 gene
1448253_at	4.88	8.95	-16.73	2.9e-08	1.56e-06	Glud1	glutamate dehydrogenase 1
1417045_at	4.92	9.98	-33.29	2.9e-08	1.56e-06	Bid	BH3 interacting domain death agonist
1416604_at	8.5	12.12	-12.35	2.91e-08	1.56e-06	Cyc1	cytochrome c-1
1427153_at	4.92	8.71	-13.8	2.94e-08	1.57e-06	Bckdhb	branched chain ketoacid dehydrogenase E1, beta polypeptide
1449819_at	4.52	8.52	-15.99	2.95e-08	1.57e-06	Dmc1	DMC1 dosage suppressor of mck1 homolog, meiosis-specific homologous recombination
1434398_at	4.1	7.86	-13.63	2.97e-08	1.57e-06	Nkrf	NF-kappaB repressing factor
1434540_a_at	6.01	9.97	-15.57	2.97e-08	1.57e-06	Clta	clathrin, light polypeptide (Lca)
1429544_at	10.13	6.46	12.76	2.98e-08	1.58e-06	Fam209	family with sequence similarity 209
1454710_at	13.28	8.93	20.4	3.01e-08	1.58e-06	Spink2	serine peptidase inhibitor, Kazal type 2
1416958_at	5.53	10.03	-22.51	3.03e-08	1.58e-06	Nr1d2	nuclear receptor subfamily 1, group D, member 2
1418364_a_at	6.48	10.54	-16.64	3.03e-08	1.58e-06	Ftl1; Ftl2-ps; LOC100862446	ferritin light polypeptide 1; ferritin light polypeptide 2, pseudogene; ferritin light chain 1
1416558_at	5.63	10.05	-21.38	3.04e-08	1.58e-06	Melk	maternal embryonic leucine zipper kinase
1417298_at	6.28	9.84	-11.75	3.06e-08	1.59e-06	Ebpl	emopamil binding protein-like
1417596_at	11.31	7.52	13.83	3.06e-08	1.59e-06	B9d1	B9 protein domain 1
1415943_at	5.4	9.4	-15.94	3.07e-08	1.59e-06	Sdc1	syndecan 1
1430398_at	8.81	5.29	11.49	3.07e-08	1.59e-06
1451257_at	11.28	6.45	28.54	3.09e-08	1.59e-06	Acsl6	acyl-CoA synthetase long-chain family member 6
1428987_at	12.29	7.45	28.65	3.1e-08	1.6e-06	Dynlrb2	dynein light chain roadblock-type 2
1450407_a_at	4.57	8.52	-15.43	3.1e-08	1.6e-06	Anp32a	acidic (leucine-rich) nuclear phosphoprotein 32 family, member A
1440518_at	10.77	6.75	16.27	3.1e-08	1.6e-06	2610036A22Rik; Gm13051; Gm13139; Gm13152; Gm13212; Gm13248; Gm13251; Gm21411; Gm30910; Gm8935; Gt(pU21)140Imeg; LOC102643189; LOC105242453; LOC105247632; LOC383940; Zfp534; Znf41-ps	RIKEN cDNA 2610036A22 gene; predicted gene 13051; predicted gene 13139; predicted gene 13152; predicted gene 13212; predicted gene 13248; predicted gene 13251; predicted gene, 21411; predicted gene, 30910; predicted pseudogene 8935; gene trap 140, Institute of Molecular Embryology and Genetics; uncharacterized LOC102643189; gastrula zinc finger protein XlCGF26.1-like; uncharacterized LOC105247632…
1416780_at	11.05	7.2	14.48	3.11e-08	1.6e-06	Pfkm	phosphofructokinase, muscle
1437415_at	3.41	7.81	-21.08	3.13e-08	1.6e-06	4933427D06Rik	RIKEN cDNA 4933427D06 gene
1436285_at	11.04	6.19	28.9	3.14e-08	1.6e-06	Ccdc113	coiled-coil domain containing 113
1449099_at	6.28	10.07	-13.77	3.14e-08	1.6e-06	Lrba	LPS-responsive beige-like anchor
1432332_a_at	4.43	9.66	-37.47	3.15e-08	1.6e-06	Nudt19	nudix (nucleoside diphosphate linked moiety X)-type motif 19
1434144_s_at	4.52	8.62	-17.14	3.16e-08	1.61e-06	Wdyhv1	WDYHV motif containing 1
1438763_at	11.03	7.32	13.05	3.18e-08	1.61e-06	Dnah2	dynein, axonemal, heavy chain 2
1450233_a_at	11.45	6.62	28.45	3.19e-08	1.61e-06	Rsph6a	radial spoke head 6 homolog A (Chlamydomonas)
1446051_at	4.41	9.48	-33.54	3.19e-08	1.61e-06	Gm1140; Gm14692	predicted gene 1140; predicted gene 14692
1434910_at	4.09	8.21	-17.36	3.21e-08	1.62e-06	A830080D01Rik	RIKEN cDNA A830080D01 gene
1453775_at	5.48	9.76	-19.43	3.21e-08	1.62e-06	Rictor	RPTOR independent companion of MTOR, complex 2
1430076_at	8.95	5.03	15.1	3.22e-08	1.62e-06	Ccdc116	coiled-coil domain containing 116
1438273_at	4.63	8.27	-12.46	3.23e-08	1.62e-06	Btbd18	BTB (POZ) domain containing 18
1450011_at	6.25	9.76	-11.4	3.23e-08	1.62e-06	Hsd17b12	hydroxysteroid (17-beta) dehydrogenase 12
1448268_at	6.02	9.66	-12.51	3.24e-08	1.62e-06	Tmed9	transmembrane emp24 protein transport domain containing 9
1420824_at	5.66	9.34	-12.84	3.25e-08	1.62e-06	Sema4d	sema domain, immunoglobulin domain (Ig), transmembrane domain (TM) and short cytoplasmic domain, (semaphorin) 4D
1430773_a_at	10.54	5.25	39.03	3.27e-08	1.63e-06	Tcte2	t-complex-associated testis expressed 2
1430742_a_at	11.19	6.71	22.34	3.27e-08	1.63e-06	Spata16	spermatogenesis associated 16
1431449_at	11	5.62	41.63	3.34e-08	1.65e-06	Slco6d1	solute carrier organic anion transporter family, member 6d1
1428259_at	5.22	9.01	-13.82	3.35e-08	1.66e-06	Pxdn	peroxidasin homolog (Drosophila)
1453205_at	10.78	5.25	46.29	3.36e-08	1.66e-06	Dydc1	DPY30 domain containing 1
1422933_at	6.78	10.33	-11.72	3.36e-08	1.66e-06	Xlr5a; Xlr5b; Xlr5c	X-linked lymphocyte-regulated 5A; X-linked lymphocyte-regulated 5B; X-linked lymphocyte-regulated 5C
1417585_at	6.31	9.94	-12.38	3.37e-08	1.66e-06	Nup210	nucleoporin 210
1430762_at	9.8	5.06	26.76	3.38e-08	1.66e-06	4833427G06Rik	RIKEN cDNA 4833427G06 gene
1444668_at	11.12	4.88	75.74	3.4e-08	1.66e-06	Astx; Astx6; Gm28133; Gm28220; Gm28260; Gm28365; Gm28606; Gm28938; Gm29027; Gm29081; Gm29255; Gm29386; Gm29565	amplified spermatogenic transcripts X encoded; amplified spermatogenic transcripts X encoded 6; predicted gene 28133; predicted gene 28220; predicted gene 28260; predicted gene 28365; predicted gene 28606; predicted gene 28938; predicted gene 29027; predicted gene 29081; predicted gene 29255; predicted gene 29386; predicted gene 29565
1444312_at	9.89	5.8	17.11	3.4e-08	1.66e-06	Slc22a15	solute carrier family 22 (organic anion/cation transporter), member 15
1424341_s_at	8.88	4.01	29.22	3.42e-08	1.67e-06	Pcdha1; Pcdha10; Pcdha11; Pcdha12; Pcdha2; Pcdha3; Pcdha4; Pcdha5; Pcdha6; Pcdha7; Pcdha8; Pcdha9; Pcdhac1; Pcdhac2	protocadherin alpha 1; protocadherin alpha 10; protocadherin alpha 11; protocadherin alpha 12; protocadherin alpha 2; protocadherin alpha 3; protocadherin alpha 4; protocadherin alpha 5; protocadherin alpha 6; protocadherin alpha 7; protocadherin alpha 8; protocadherin alpha 9; protocadherin alpha subfamily C, 1; protocadherin alpha subfamily C, 2
1415984_at	6.61	10.1	-11.23	3.42e-08	1.67e-06	Acadm	acyl-Coenzyme A dehydrogenase, medium chain
1416433_at	7.02	11.51	-22.48	3.44e-08	1.67e-06	Rpa2	replication protein A2
1437760_at	4.44	9.93	-45.05	3.45e-08	1.68e-06	Galnt12	UDP-N-acetyl-alpha-D-galactosamine:polypeptide N-acetylgalactosaminyltransferase 12
1444712_at	11.73	7.22	22.78	3.49e-08	1.69e-06	Hsf5	heat shock transcription factor family member 5
1454000_s_at	11.09	6.76	20.08	3.51e-08	1.7e-06	Ccdc173	coiled-coil domain containing 173
1451751_at	8.88	4.85	16.29	3.52e-08	1.7e-06	Ddit4l	DNA-damage-inducible transcript 4-like
1423727_at	6.05	9.76	-13.06	3.54e-08	1.7e-06	Cnih1	cornichon homolog 1 (Drosophila)
1424889_at	8.94	5.45	11.24	3.54e-08	1.7e-06	Nupl2	nucleoporin like 2
1416478_a_at	8.56	12.45	-14.77	3.54e-08	1.7e-06	Mdh2	malate dehydrogenase 2, NAD (mitochondrial)
1429707_at	6.75	11.52	-27.17	3.55e-08	1.7e-06	Plaa	phospholipase A2, activating protein
1429835_at	7.76	4.2	11.85	3.56e-08	1.7e-06	Pinlyp	phospholipase A2 inhibitor and LY6/PLAUR domain containing
1432491_at	9.74	5.73	16.06	3.56e-08	1.7e-06	LOC102633266	uncharacterized LOC102633266
1438158_at	10.47	5.67	27.95	3.58e-08	1.7e-06	Agbl4	ATP/GTP binding protein-like 4
1430907_at	7.96	4.3	12.66	3.59e-08	1.7e-06	4930455J16Rik	RIKEN cDNA 4930455J16 gene
1429635_at	10.22	5.3	30.25	3.59e-08	1.7e-06	Ccdc89	coiled-coil domain containing 89
1427690_a_at	8.95	5.4	11.73	3.6e-08	1.7e-06	Tpte	transmembrane phosphatase with tensin homology
1417825_at	6.44	11.38	-30.64	3.6e-08	1.7e-06	Esd	esterase D/formylglutathione hydrolase
1459815_at	10.4	5.93	22.05	3.6e-08	1.7e-06	Zmynd12	zinc finger, MYND domain containing 12
1455780_at	10.94	7.33	12.25	3.61e-08	1.7e-06	Ttll6	tubulin tyrosine ligase-like family, member 6
1456452_at	9.47	5.25	18.67	3.61e-08	1.7e-06	Prss45	protease, serine 45
1460672_at	5.7	9.9	-18.37	3.61e-08	1.7e-06	2410002F23Rik	RIKEN cDNA 2410002F23 gene
1448777_at	4.93	11.4	-88.48	3.62e-08	1.7e-06	Mcm2	minichromosome maintenance deficient 2 mitotin (S. cerevisiae)
1423924_s_at	4.91	9.65	-26.71	3.63e-08	1.7e-06	Tspan14	tetraspanin 14
1454944_at	5.1	8.98	-14.73	3.63e-08	1.7e-06	Hic2	hypermethylated in cancer 2
1429663_at	10.4	6.56	14.28	3.64e-08	1.71e-06	Katnal2	katanin p60 subunit A-like 2
1445698_at	9.97	6.12	14.37	3.67e-08	1.71e-06	Capn11	calpain 11
1448286_at	4.42	8.4	-15.77	3.68e-08	1.72e-06	Hsd17b10	hydroxysteroid (17-beta) dehydrogenase 10
1439426_x_at	4.02	7.96	-15.28	3.71e-08	1.73e-06	Lyz1	lysozyme 1
1419350_at	11.18	7.56	12.29	3.73e-08	1.73e-06	Hook2	hook homolog 2 (Drosophila)
1448670_at	8.49	12.14	-12.56	3.74e-08	1.73e-06	Ube2e3	ubiquitin-conjugating enzyme E2E 3
1430133_at	3.72	8.13	-21.15	3.78e-08	1.75e-06	Tbc1d8b	TBC1 domain family, member 8B
1420560_at	10.47	6.84	12.42	3.8e-08	1.75e-06	Chrne	cholinergic receptor, nicotinic, epsilon polypeptide
1418757_at	11.4	6.5	29.95	3.81e-08	1.76e-06	Trim69	tripartite motif-containing 69
1429130_at	11.5	7.2	19.66	3.84e-08	1.76e-06	Ttc25	tetratricopeptide repeat domain 25
1448484_at	7.1	10.6	-11.37	3.85e-08	1.76e-06	Amd1	S-adenosylmethionine decarboxylase 1
1423613_at	5.19	9.07	-14.81	3.88e-08	1.77e-06	Ssfa2	sperm specific antigen 2
1417626_at	11.25	6.63	24.46	3.88e-08	1.77e-06	Pde4dip	phosphodiesterase 4D interacting protein (myomegalin)
1429851_at	12.26	7.46	27.88	3.89e-08	1.77e-06	Cfap206	cilia and flagella associated protein 206
1454831_at	3.94	8.76	-28.15	3.89e-08	1.77e-06	Foxn2	forkhead box N2
1418870_at	11.45	7.36	17.1	3.91e-08	1.77e-06	Ppp1r32	protein phosphatase 1, regulatory subunit 32
1449903_at	10.06	6.29	13.62	3.92e-08	1.77e-06	Crtam	cytotoxic and regulatory T cell molecule
1419583_at	5.52	11.2	-51.36	3.94e-08	1.77e-06	Cbx4	chromobox 4
1428892_at	5.46	10.41	-30.96	3.94e-08	1.77e-06	Ppil1	peptidylprolyl isomerase (cyclophilin)-like 1
1435754_at	4.2	7.69	-11.24	3.98e-08	1.79e-06	Zyg11b	zyg-ll family member B, cell cycle regulator
1426533_at	6.88	10.44	-11.75	4.04e-08	1.8e-06	Nop56	NOP56 ribonucleoprotein
1428984_a_at	11.65	7.05	24.22	4.06e-08	1.8e-06	1700012B09Rik	RIKEN cDNA 1700012B09 gene
1428522_at	5.21	9.2	-15.99	4.06e-08	1.8e-06	Ttf2	transcription termination factor, RNA polymerase II
1438122_at	12.39	8	20.97	4.07e-08	1.8e-06	Bbof1	basal body orientation factor 1
1449893_a_at	4.77	8.51	-13.31	4.07e-08	1.8e-06	Lrig1	leucine-rich repeats and immunoglobulin-like domains 1
1452770_at	6.53	11.57	-32.94	4.08e-08	1.8e-06	Vkorc1	vitamin K epoxide reductase complex, subunit 1
1436921_at	4.26	8.8	-23.22	4.11e-08	1.81e-06	Atp7a	ATPase, Cu++ transporting, alpha polypeptide
1455111_at	3.63	8.06	-21.47	4.11e-08	1.81e-06	Yipf6	Yip1 domain family, member 6
1451525_at	3.56	8.35	-27.73	4.11e-08	1.81e-06	Arhgap12	Rho GTPase activating protein 12
1436087_at	7.68	3.55	17.49	4.13e-08	1.82e-06	Dpp10	dipeptidylpeptidase 10
1434109_at	4.87	8.91	-16.36	4.15e-08	1.82e-06	Sh3bgrl2	SH3 domain binding glutamic acid-rich protein like 2
1434659_at	4.14	8.32	-18.13	4.17e-08	1.83e-06	Avl9	AVL9 homolog (S. cerevisiase)
1429781_s_at	11.36	6.86	22.61	4.18e-08	1.83e-06	Ccdc39	coiled-coil domain containing 39
1434316_at	4.87	10.11	-37.73	4.18e-08	1.83e-06	Chsy1	chondroitin sulfate synthase 1
1456280_at	5.46	10.83	-41.45	4.2e-08	1.83e-06	Clspn	claspin
1430054_at	10.18	5.01	36.12	4.21e-08	1.83e-06	1700030F18Rik	RIKEN cDNA 1700030F18 gene
1423734_at	8.34	12.14	-13.93	4.22e-08	1.83e-06	Rac1	RAS-related C3 botulinum substrate 1
1429143_at	11.59	6.75	28.65	4.22e-08	1.83e-06	Tekt3	tektin 3
1428342_at	10.16	6.2	15.56	4.23e-08	1.83e-06	Rcor3	REST corepressor 3
1460430_at	4.7	8.26	-11.8	4.24e-08	1.84e-06	Rap2c	RAP2C, member of RAS oncogene family
1455035_s_at	6.72	10.75	-16.33	4.25e-08	1.84e-06	Nop56	NOP56 ribonucleoprotein
1416799_at	5.25	9.53	-19.39	4.25e-08	1.84e-06	Trpm7	transient receptor potential cation channel, subfamily M, member 7
1428210_s_at	3.81	8.36	-23.42	4.25e-08	1.84e-06	Chuk	conserved helix-loop-helix ubiquitous kinase
1439921_at	9.81	5.74	16.83	4.29e-08	1.85e-06	Gm3458	predicted gene 3458
1434968_a_at	6.32	10.3	-15.77	4.29e-08	1.85e-06	Actr3	ARP3 actin-related protein 3
1455167_at	13.47	9.72	13.51	4.31e-08	1.85e-06	Cox8c	cytochrome c oxidase subunit VIIIc
1419258_at	5.54	9.26	-13.18	4.32e-08	1.85e-06	Tcea1	transcription elongation factor A (SII) 1
1455246_at	6.37	10.73	-20.56	4.39e-08	1.86e-06	Smarcc1	SWI/SNF related, matrix associated, actin dependent regulator of chromatin, subfamily c, member 1
1428169_at	4.44	8.77	-20.06	4.39e-08	1.86e-06	Atg16l1	autophagy related 16-like 1 (S. cerevisiae)
1451086_s_at	6.08	10.17	-17.07	4.4e-08	1.86e-06	Rac1	RAS-related C3 botulinum substrate 1
1415802_at	6.19	10.26	-16.72	4.41e-08	1.86e-06	Slc16a1	solute carrier family 16 (monocarboxylic acid transporters), member 1
1421114_a_at	10.21	4.83	41.59	4.45e-08	1.87e-06	Epyc	epiphycan
1457159_at	9.7	5.66	16.51	4.46e-08	1.87e-06	Cfap221	cilia and flagella associated protein 221
1426036_a_at	8.32	4.47	14.38	4.46e-08	1.87e-06	Pde1c	phosphodiesterase 1C
1420783_at	9.66	5.46	18.4	4.51e-08	1.88e-06	Trpd52l3	tumor protein D52-like 3
1448376_at	4.49	9.92	-43.18	4.55e-08	1.89e-06	Wrnip1	Werner helicase interacting protein 1
1429252_at	5.27	9.99	-26.37	4.56e-08	1.89e-06	0610010K14Rik	RIKEN cDNA 0610010K14 gene
1435402_at	10.44	6.8	12.41	4.56e-08	1.89e-06	Gramd1b	GRAM domain containing 1B
1455600_at	4.17	8.12	-15.42	4.57e-08	1.89e-06	Rps3	ribosomal protein S3
1419624_a_at	13.17	8.59	23.95	4.58e-08	1.89e-06	1700010I14Rik	RIKEN cDNA 1700010I14 gene
1442611_at	9.74	5.86	14.81	4.62e-08	1.9e-06	LOC102636317	uncharacterized LOC102636317
1423972_at	6.52	10.69	-17.93	4.62e-08	1.9e-06	Etfa	electron transferring flavoprotein, alpha polypeptide
1448129_at	5.64	9.56	-15.09	4.62e-08	1.9e-06	Arpc5	actin related protein 2/3 complex, subunit 5
1429557_at	5.49	8.96	-11.07	4.65e-08	1.9e-06	Mcm8	minichromosome maintenance deficient 8 (S. cerevisiae)
1424882_a_at	5.65	9.37	-13.22	4.67e-08	1.91e-06	Nt5dc2	5'-nucleotidase domain containing 2
1448774_at	5.94	9.68	-13.4	4.68e-08	1.91e-06	Stoml2	stomatin (Epb7.2)-like 2
1460192_at	9.97	6.23	13.4	4.73e-08	1.92e-06	Osbpl1a	oxysterol binding protein-like 1A
1431281_at	9.66	5.35	19.83	4.74e-08	1.92e-06	Ppp1r27	protein phosphatase 1, regulatory subunit 27
1437626_at	6.6	11.29	-25.95	4.74e-08	1.92e-06	Zfp36l2	zinc finger protein 36, C3H type-like 2
1426007_a_at	11.16	7.04	17.33	4.75e-08	1.92e-06	Ubxn10	UBX domain protein 10
1439541_at	8.69	5.13	11.77	4.76e-08	1.93e-06	Particl	promoter of Mat2a antisense radiation induced circulating long non-coding RNA
1429633_at	3.67	7.83	-17.91	4.78e-08	1.93e-06	Lcor	ligand dependent nuclear receptor corepressor
1422774_at	9.97	6.47	11.38	4.79e-08	1.93e-06	1700088E04Rik	RIKEN cDNA 1700088E04 gene
1452591_a_at	12.37	8.87	11.3	4.79e-08	1.93e-06	Mzt2	mitotic spindle organizing protein 2
1451426_at	9.76	5.94	14.19	4.8e-08	1.93e-06	Dhx58	DEXH (Asp-Glu-X-His) box polypeptide 58
1433520_at	6.27	10.78	-22.72	4.83e-08	1.93e-06	Scap	SREBF chaperone
1435645_at	6.03	10.21	-18.17	4.84e-08	1.93e-06	Mmd	monocyte to macrophage differentiation-associated
1428186_at	5.39	9.87	-22.23	4.85e-08	1.93e-06	Kctd6	potassium channel tetramerisation domain containing 6
1419185_a_at	5.39	9.03	-12.41	4.85e-08	1.93e-06	Mlxipl	MLX interacting protein-like
1420623_x_at	9.05	13.38	-20.12	4.87e-08	1.94e-06	Hspa8	heat shock protein 8
1416653_at	4.42	8	-11.9	4.88e-08	1.94e-06	Stxbp3	syntaxin binding protein 3
1417906_at	11.41	6.43	31.53	4.89e-08	1.94e-06	1700001F09Rik; Gm10375; Gm10377; LOC102639037	RIKEN cDNA 1700001F09 gene; predicted gene 10375; predicted gene 10377; uncharacterized LOC102639037
1421495_a_at	10.05	6.23	14.08	4.92e-08	1.95e-06	Armt1	acidic residue methyltransferase 1
1418026_at	6.18	10.34	-17.87	4.98e-08	1.95e-06	Exo1	exonuclease 1
1416430_at	4.84	8.68	-14.25	5.04e-08	1.96e-06	Cat	catalase
1460460_a_at	11.83	7.71	17.28	5.05e-08	1.96e-06	Gorasp2	golgi reassembly stacking protein 2
1424977_at	9.91	4.81	34.13	5.06e-08	1.97e-06	Ppp1r42	protein phosphatase 1, regulatory subunit 42
1434331_at	5.23	9.31	-16.89	5.06e-08	1.97e-06	Ago1	argonaute RISC catalytic subunit 1
1455673_at	4.81	8.55	-13.4	5.07e-08	1.97e-06	Alkbh2	alkB, alkylation repair homolog 2 (E. coli)
1431012_a_at	4.72	9.06	-20.2	5.08e-08	1.97e-06	Eci2	enoyl-Coenzyme A delta isomerase 2
1460088_at	10.49	6.23	19.12	5.09e-08	1.97e-06	6430531B16Rik	RIKEN cDNA 6430531B16 gene
1429295_s_at	6.66	11.3	-24.92	5.09e-08	1.97e-06	Trip13	thyroid hormone receptor interactor 13
1420469_at	9.96	5.61	20.27	5.09e-08	1.97e-06	4933411G06Rik	Sumo1 pseudogene
1430246_at	8.72	4.97	13.53	5.12e-08	1.97e-06	4933406C10Rik	RIKEN cDNA 4933406C10 gene
1430166_at	8.75	5.27	11.18	5.12e-08	1.97e-06
1449384_at	11.59	6.79	27.84	5.15e-08	1.97e-06	4931417E11Rik	RIKEN cDNA 4931417E11 gene
1420908_at	2.89	6.73	-14.38	5.16e-08	1.97e-06	Cd2ap	CD2-associated protein
1416289_at	5.33	9.17	-14.27	5.17e-08	1.97e-06	Plod1	procollagen-lysine, 2-oxoglutarate 5-dioxygenase 1
1451707_s_at	10.04	5.74	19.75	5.19e-08	1.98e-06	Slc41a3	solute carrier family 41, member 3
1435960_at	10.02	6.06	15.65	5.24e-08	1.99e-06	Pnmal2	PNMA-like 2
1448187_at	5.83	10.04	-18.53	5.27e-08	2e-06	Pold1	polymerase (DNA directed), delta 1, catalytic subunit
1419036_at	6.13	9.64	-11.47	5.28e-08	2e-06	Csnk2a1	casein kinase 2, alpha 1 polypeptide
1454707_at	5.63	9.41	-13.67	5.31e-08	2.01e-06	2310035C23Rik	RIKEN cDNA 2310035C23 gene
1428665_at	10.51	6.16	20.38	5.35e-08	2.02e-06	Pfn4	profilin family, member 4
1426749_at	5.97	10.15	-18.07	5.35e-08	2.02e-06	Prmt3	protein arginine N-methyltransferase 3
1445863_at	7.98	3.83	17.71	5.37e-08	2.03e-06
1438016_at	5.46	10.42	-31	5.38e-08	2.03e-06	Dkc1	dyskeratosis congenita 1, dyskerin
1428230_at	4.7	9.35	-25.12	5.45e-08	2.04e-06	Prkd3	protein kinase D3
1424259_at	10.64	6.26	20.82	5.47e-08	2.04e-06	Lmf1	lipase maturation factor 1
1460164_at	5.94	9.45	-11.39	5.52e-08	2.05e-06	Spin1	spindlin 1
1451081_a_at	5.85	9.34	-11.19	5.52e-08	2.05e-06	Tcf25	transcription factor 25 (basic helix-loop-helix)
1449209_a_at	10.98	6.71	19.27	5.52e-08	2.05e-06	Rdh11	retinol dehydrogenase 11
1433527_at	5.47	9.14	-12.76	5.53e-08	2.05e-06	Ireb2	iron responsive element binding protein 2
1416083_at	5.66	9.89	-18.82	5.56e-08	2.06e-06	Zfand5	zinc finger, AN1-type domain 5
1452671_s_at	5.58	9.61	-16.28	5.61e-08	2.07e-06	Lman1	lectin, mannose-binding, 1
1430232_at	8.8	4.85	15.41	5.62e-08	2.07e-06
1415773_at	4.87	10.01	-35.11	5.63e-08	2.07e-06	Ncl	nucleolin
1416943_at	7.35	10.87	-11.47	5.63e-08	2.07e-06	LOC102641153; Ube2e1	ubiquitin-conjugating enzyme E2 E1 pseudogene; ubiquitin-conjugating enzyme E2E 1
1449314_at	8.54	4.74	13.89	5.65e-08	2.07e-06	Zfpm2	zinc finger protein, multitype 2
1426652_at	5.7	9.73	-16.31	5.65e-08	2.07e-06	Mcm3	minichromosome maintenance deficient 3 (S. cerevisiae)
1426535_at	4.74	8.36	-12.3	5.65e-08	2.07e-06	Poglut1	protein O-glucosyltransferase 1
1435724_at	10.28	4.86	42.85	5.68e-08	2.08e-06	Rfx8	regulatory factor X 8
1451387_s_at	7.02	10.67	-12.57	5.69e-08	2.08e-06	Cuta	cutA divalent cation tolerance homolog (E. coli)
1427917_s_at	5.7	10.02	-20.04	5.7e-08	2.08e-06	Ssbp3	single-stranded DNA binding protein 3
1415703_at	7.91	11.4	-11.28	5.71e-08	2.08e-06	Huwe1	HECT, UBA and WWE domain containing 1
1429804_at	11.52	7.2	19.93	5.72e-08	2.09e-06	Slc22a16	solute carrier family 22 (organic cation transporter), member 16
1457415_a_at	10.07	5.45	24.62	5.75e-08	2.09e-06	4930513N10Rik	RIKEN cDNA 4930513N10 gene
1435834_at	3.96	8.12	-17.95	5.76e-08	2.09e-06	Fancf	Fanconi anemia, complementation group F
1429662_at	12.36	8.81	11.72	5.77e-08	2.1e-06	Spata1	spermatogenesis associated 1
1419344_at	10.51	6.14	20.68	5.79e-08	2.1e-06	Tcte1	t-complex-associated testis expressed 1
1423040_at	8.9	12.71	-13.98	5.81e-08	2.1e-06	Bzw1	basic leucine zipper and W2 domains 1
1454089_at	10.16	5.63	23.09	5.83e-08	2.11e-06	Apobec4	apolipoprotein B mRNA editing enzyme, catalytic polypeptide-like 4 (putative)
1419535_at	10.85	5.1	53.8	5.83e-08	2.11e-06	Slco6b1	solute carrier organic anion transporter family, member 6b1
1418100_at	5.28	9.72	-21.7	5.83e-08	2.11e-06	Chd3os	chromodomain helicase DNA binding protein 3, opposite strand
1436675_at	10.25	5.08	36.07	5.85e-08	2.11e-06	Wdr63	WD repeat domain 63
1454799_at	7.81	4.09	13.24	5.86e-08	2.11e-06	Agpat9	1-acylglycerol-3-phosphate O-acyltransferase 9
1431902_at	8.38	4.47	15.03	5.87e-08	2.11e-06	Ttc23l	tetratricopeptide repeat domain 23-like
1416369_at	4.91	8.76	-14.36	5.89e-08	2.11e-06	Hiatl1	hippocampus abundant transcript-like 1
1418426_at	12.49	7.69	27.78	5.9e-08	2.11e-06	Gtf2a1l	general transcription factor IIA, 1-like
1417420_at	4.9	10.69	-55.51	5.94e-08	2.12e-06	Ccnd1	cyclin D1
1457418_at	10.12	4.99	35.07	5.97e-08	2.12e-06	Gm32266; Gm32554; Gm33468; Gm38694; Gm4047	predicted gene, 32266; predicted gene, 32554; predicted gene, 33468; predicted gene, 38694; predicted gene 4047
1453508_at	10.31	5.3	32.34	6.02e-08	2.13e-06	1700104B16Rik	RIKEN cDNA 1700104B16 gene
1437200_at	4.55	8.61	-16.69	6.04e-08	2.14e-06	Fcho2	FCH domain only 2
1449622_s_at	5.74	9.36	-12.33	6.08e-08	2.15e-06	Atp6ap1	ATPase, H+ transporting, lysosomal accessory protein 1
1456101_at	9.62	5.23	21.04	6.08e-08	2.15e-06	Ccdc175	coiled-coil domain containing 175
1427670_a_at	4.46	10.15	-51.37	6.1e-08	2.15e-06	Tcf12	transcription factor 12
1433987_at	8.47	4.48	15.99	6.11e-08	2.15e-06	Hpcal4	hippocalcin-like 4
1420772_a_at	5.21	10.41	-36.8	6.14e-08	2.16e-06	Tsc22d3	TSC22 domain family, member 3
1444740_at	9.19	4.59	24.28	6.15e-08	2.16e-06	Cers3	ceramide synthase 3
1418546_a_at	10.04	6.24	13.94	6.16e-08	2.16e-06	Stambpl1	STAM binding protein like 1
1422840_at	11.68	6.98	25.88	6.17e-08	2.16e-06	Ube2d2b	ubiquitin-conjugating enzyme E2D 2B
1453521_at	9.8	6.05	13.4	6.18e-08	2.16e-06	4933405L10Rik	RIKEN cDNA 4933405L10 gene
1448657_a_at	11.64	7.75	14.8	6.18e-08	2.16e-06	Dnajb2	DnaJ (Hsp40) homolog, subfamily B, member 2
1422656_at	12.41	7.56	28.94	6.21e-08	2.16e-06	Rasl2-9	RAS-like, family 2, locus 9
1420622_a_at	6.43	10.96	-23.17	6.22e-08	2.16e-06	Hspa8	heat shock protein 8
1426709_a_at	3.3	6.95	-12.63	6.25e-08	2.17e-06	Usp33	ubiquitin specific peptidase 33
1437151_at	5.93	10.75	-28.34	6.25e-08	2.17e-06	Usp22	ubiquitin specific peptidase 22
1439402_at	9.51	3.79	52.98	6.26e-08	2.17e-06	4930444F02Rik	RIKEN cDNA 4930444F02 gene
1453110_at	9.63	5.8	14.21	6.28e-08	2.17e-06	Poc1b	POC1 centriolar protein homolog B (Chlamydomonas)
1451828_a_at	3.39	7.56	-17.9	6.33e-08	2.18e-06	Acsl4	acyl-CoA synthetase long-chain family member 4
1431466_at	11.63	6.58	33.14	6.38e-08	2.2e-06	Tomm20l	translocase of outer mitochondrial membrane 20 homolog (yeast)-like
1436863_at	11.64	6.83	27.97	6.41e-08	2.2e-06	1700010I14Rik	RIKEN cDNA 1700010I14 gene
1449432_a_at	10.68	6.41	19.27	6.42e-08	2.2e-06	Mmel1	membrane metallo-endopeptidase-like 1
1434084_at	3.51	7.4	-14.76	6.43e-08	2.2e-06	Zfp266	zinc finger protein 266
1426381_at	5.36	10.62	-38.42	6.44e-08	2.21e-06	Pprc1	peroxisome proliferative activated receptor, gamma, coactivator-related 1
1438804_at	9.73	4.95	27.46	6.46e-08	2.21e-06	2024-09-10	septin 10
1438855_x_at	8.57	4.73	14.3	6.46e-08	2.21e-06	Tnfaip2	tumor necrosis factor, alpha-induced protein 2
1451238_at	5.54	9.47	-15.31	6.47e-08	2.21e-06	Jkamp	JNK1/MAPK8-associated membrane protein
1421052_a_at	5.31	9.12	-14.02	6.48e-08	2.21e-06	Gm14680; Sms	predicted gene 14680; spermine synthase
1449080_at	6.58	10.18	-12.13	6.49e-08	2.21e-06	Hdac2	histone deacetylase 2
1429838_at	11.08	6.01	33.39	6.51e-08	2.21e-06	Spag16	sperm associated antigen 16
1415724_a_at	4.05	9.34	-39.23	6.52e-08	2.21e-06	Cdc42	cell division cycle 42
1449111_a_at	5.22	9.55	-20.23	6.53e-08	2.21e-06	Grb2	growth factor receptor bound protein 2
1437359_at	4.45	8.2	-13.43	6.53e-08	2.21e-06
1453154_at	9.97	5.63	20.26	6.53e-08	2.21e-06	1700029M20Rik	RIKEN cDNA 1700029M20 gene
1423096_at	4.9	8.61	-13.01	6.54e-08	2.21e-06	Capn7	calpain 7
1418484_at	12.38	8.06	19.98	6.54e-08	2.21e-06	Tekt2	tektin 2
1423161_s_at	4.6	8.21	-12.24	6.57e-08	2.22e-06	Spred1	sprouty protein with EVH-1 domain 1, related sequence
1437412_at	11.39	7.13	19.1	6.58e-08	2.22e-06	Prdx6b	peroxiredoxin 6B
1450479_x_at	4.91	9.6	-25.67	6.62e-08	2.23e-06	Ptpn12	protein tyrosine phosphatase, non-receptor type 12
1452458_s_at	4.39	9.86	-44.51	6.68e-08	2.25e-06	Lrr1	leucine rich repeat protein 1
1422579_at	5.84	10.61	-27.25	6.75e-08	2.26e-06	Hspe1	heat shock protein 1 (chaperonin 10)
1449041_a_at	4.67	9.15	-22.36	6.8e-08	2.27e-06	Trip6	thyroid hormone receptor interactor 6
1417367_at	7.74	11.83	-17.01	6.81e-08	2.27e-06	Ppp2ca	protein phosphatase 2 (formerly 2A), catalytic subunit, alpha isoform
1448324_at	7.55	11.27	-13.19	6.9e-08	2.29e-06	Rnps1	ribonucleic acid binding protein S1
1455085_at	12.68	8.26	21.46	6.95e-08	2.3e-06	1700086L19Rik	RIKEN cDNA 1700086L19 gene
1426018_a_at	8.76	5.12	12.49	6.95e-08	2.3e-06	Sox6	SRY (sex determining region Y)-box 6
1424276_at	4.44	8.99	-23.35	6.96e-08	2.3e-06	Snx16	sorting nexin 16
1435841_s_at	5.99	10.13	-17.64	6.99e-08	2.3e-06	Suclg2	succinate-Coenzyme A ligase, GDP-forming, beta subunit
1432164_a_at	7.61	11.47	-14.54	7.04e-08	2.31e-06	Gcsh; LOC102641654	glycine cleavage system protein H (aminomethyl carrier); glycine cleavage system H protein, mitochondrial
1452607_at	3.86	7.9	-16.47	7.05e-08	2.31e-06	Vma21	VMA21 vacuolar H+-ATPase homolog (S. cerevisiae)
1447886_at	10.46	6.6	14.52	7.06e-08	2.31e-06	Hoxb5os	homeobox B5 and homeobox B6, opposite strand
1443790_x_at	8.12	4.1	16.27	7.06e-08	2.31e-06	Particl	promoter of Mat2a antisense radiation induced circulating long non-coding RNA
1435096_at	5.06	8.55	-11.25	7.1e-08	2.32e-06	Ric8b	resistance to inhibitors of cholinesterase 8 homolog B (C. elegans)
1431393_at	4.8	8.45	-12.55	7.12e-08	2.32e-06	4930447C04Rik	RIKEN cDNA 4930447C04 gene
1434036_at	4.55	9.13	-23.93	7.2e-08	2.35e-06	Mtss1	metastasis suppressor 1
1427299_at	5.58	9.9	-20.01	7.21e-08	2.35e-06	Rps6ka3	ribosomal protein S6 kinase polypeptide 3
1453159_at	11.88	7.4	22.17	7.25e-08	2.36e-06	Efhc1	EF-hand domain (C-terminal) containing 1
1442113_at	9.6	4.55	33.09	7.26e-08	2.36e-06	5330417C22Rik	RIKEN cDNA 5330417C22 gene
1428325_at	4.94	8.99	-16.45	7.29e-08	2.36e-06	Cnpy4	canopy 4 homolog (zebrafish)
1426225_at	5.16	10.07	-30.1	7.32e-08	2.36e-06	Rbp4	retinol binding protein 4, plasma
1437427_at	9.74	5.9	14.35	7.35e-08	2.36e-06	4933405O20Rik	RIKEN cDNA 4933405O20 gene
1437264_at	12.99	8.46	23	7.36e-08	2.36e-06	BC051142	cDNA sequence BC051142
1456298_at	9.8	6.33	11.07	7.38e-08	2.36e-06	Fam170b	family with sequence similarity 170, member B
1431685_at	7.87	3.82	16.54	7.4e-08	2.36e-06
1429827_at	12.05	7.41	24.94	7.41e-08	2.36e-06	1700010B08Rik	RIKEN cDNA 1700010B08 gene
1460226_at	6.49	10.53	-16.41	7.43e-08	2.37e-06	Trap1a	tumor rejection antigen P1A
1456915_at	10.88	7.06	14.06	7.47e-08	2.37e-06	Papolb	poly (A) polymerase beta (testis specific)
1451578_at	10.29	5.66	24.76	7.49e-08	2.37e-06	Ccdc65	coiled-coil domain containing 65
1429858_at	11.41	6.68	26.62	7.49e-08	2.37e-06	1700011E24Rik	RIKEN cDNA 1700011E24 gene
1437272_at	10.42	5.3	34.66	7.57e-08	2.39e-06	Dpy19l2	dpy-19-like 2 (C. elegans)
1429865_at	10.14	5.49	25.01	7.57e-08	2.39e-06	Fancd2os	Fancd2 opposite strand
1423500_a_at	9.95	5.69	19.14	7.64e-08	2.4e-06	Sox5	SRY (sex determining region Y)-box 5
1444028_s_at	7.33	10.9	-11.86	7.64e-08	2.4e-06	Dock9	dedicator of cytokinesis 9
1449885_at	3.16	6.9	-13.38	7.7e-08	2.42e-06	Tmem47	transmembrane protein 47
1436705_at	4.57	9.56	-31.69	7.71e-08	2.42e-06	Mmgt1	membrane magnesium transporter 1
1423917_a_at	7.23	10.99	-13.55	7.76e-08	2.42e-06	Cttn	cortactin
1417588_at	11.81	7.53	19.43	7.76e-08	2.42e-06	Galnt3	UDP-N-acetyl-alpha-D-galactosamine:polypeptide N-acetylgalactosaminyltransferase 3
1434960_at	4.97	9.78	-28.03	7.85e-08	2.44e-06	Taf9b	TAF9B RNA polymerase II, TATA box binding protein (TBP)-associated factor
1443845_x_at	7.14	3.61	11.59	7.85e-08	2.44e-06	1700012P22Rik	RIKEN cDNA 1700012P22 gene
1428094_at	5.52	10.18	-25.24	7.86e-08	2.44e-06	Lamp2	lysosomal-associated membrane protein 2
1432044_a_at	7.92	4.21	13.11	7.9e-08	2.45e-06	4921504E06Rik	RIKEN cDNA 4921504E06 gene
1453236_at	9.39	5.75	12.49	7.92e-08	2.45e-06	Nipsnap3a	nipsnap homolog 3A (C. elegans)
1429751_at	9.12	4.74	20.81	7.97e-08	2.46e-06	Zswim2	zinc finger SWIM-type containing 2
1441959_s_at	5.48	9.66	-18.24	7.99e-08	2.46e-06	Jkamp	JNK1/MAPK8-associated membrane protein
1432210_at	10.03	6.4	12.34	7.99e-08	2.46e-06	4933401H06Rik	RIKEN cDNA 4933401H06 gene
1450850_at	4.99	8.46	-11.06	8e-08	2.46e-06	Ezr	ezrin
1431601_at	8.85	4.96	14.87	8e-08	2.46e-06	Rsph14	radial spoke head homolog 14 (Chlamydomonas)
1433736_at	6.85	11.01	-17.98	8.01e-08	2.46e-06	Hcfc1	host cell factor C1
1454159_a_at	5.34	10.02	-25.59	8.02e-08	2.46e-06	Igfbp2	insulin-like growth factor binding protein 2
1429323_at	11.41	6.64	27.37	8.04e-08	2.46e-06	Gm10406; Gm10413; Gm16434; Gm2888; Gm3002; Gm3012; Gm3043; Gm3095; Gm3127; Gm3159; Gm3164; Gm3173; Gm3182; Gm3264; Gm3373; Gm3383; Gm33933; Gm3424; Gm3476; Gm3500; Gm3558; Gm3594; Gm3636; Gm3667; Gm3685; Gm3696; Gm5458; Gm5795; Gm5797; Gm6337; Gm8246; Gm8279; Gm9602; Gm9603; LOC101055754; LOC102632113; LOC102636792; LOC102638110; LOC105242423; LOC105242449; LOC105245673; LOC105245675	predicted gene 10406; predicted gene 10413; predicted gene 16434; predicted gene 2888; alpha-takusan pseudogene; predicted gene 3012; predicted gene 3043; predicted gene 3095; predicted gene 3127; predicted gene 3159; predicted gene 3164; predicted gene 3173; predicted gene 3182; predicted gene 3264; predicted gene 3373; predicted gene 3383; predicted gene, 33933; predicted gene 3424; predicted g…
1438466_at	11.37	6.62	26.74	8.08e-08	2.47e-06	Dnah7b	dynein, axonemal, heavy chain 7B
1419242_at	7.54	3.68	14.48	8.09e-08	2.47e-06	9530002B09Rik	RIKEN cDNA 9530002B09 gene
1424763_at	11.14	6.92	18.59	8.15e-08	2.48e-06	Rsph9	radial spoke head 9 homolog (Chlamydomonas)
1454926_at	10.94	6.29	25.14	8.16e-08	2.48e-06	Sphkap	SPHK1 interactor, AKAP domain containing
1448148_at	5.64	9.15	-11.35	8.18e-08	2.48e-06	Grn	granulin
1417091_at	5.5	9.35	-14.45	8.19e-08	2.49e-06	Chuk	conserved helix-loop-helix ubiquitous kinase
1452241_at	7.07	10.92	-14.43	8.21e-08	2.49e-06	Topbp1	topoisomerase (DNA) II binding protein 1
1422919_at	12.66	8.26	21.09	8.22e-08	2.49e-06	Hrasls	HRAS-like suppressor
1455279_at	11.28	6.35	30.33	8.27e-08	2.49e-06	Drc1	dynein regulatory complex subunit 1
1422631_at	3.76	7.29	-11.59	8.27e-08	2.49e-06	Ahr	aryl-hydrocarbon receptor
1450966_at	4.04	9.18	-35.31	8.28e-08	2.49e-06	Crot	carnitine O-octanoyltransferase
1417419_at	5.88	9.76	-14.69	8.31e-08	2.5e-06	Ccnd1	cyclin D1
1452318_a_at	4.36	8.67	-19.89	8.32e-08	2.5e-06	Hspa1b	heat shock protein 1B
1416852_a_at	5.06	8.93	-14.67	8.34e-08	2.5e-06	Ncdn	neurochondrin
1437376_at	12.5	7.85	25.24	8.34e-08	2.5e-06	Adam32	a disintegrin and metallopeptidase domain 32
1453353_at	9.91	5.44	22.21	8.38e-08	2.5e-06
1450285_at	8.83	12.42	-12.04	8.39e-08	2.5e-06	Uba1y	ubiquitin-activating enzyme, Chr Y
1449216_at	10.24	6.28	15.62	8.4e-08	2.51e-06	Itgae	integrin alpha E, epithelial-associated
1429640_at	11.47	6.87	24.22	8.44e-08	2.51e-06	1700025F22Rik	RIKEN cDNA 1700025F22 gene
1435302_at	6.85	10.54	-12.93	8.45e-08	2.52e-06	Taf4b	TAF4B RNA polymerase II, TATA box binding protein (TBP)-associated factor
1433552_a_at	8.53	12.83	-19.66	8.46e-08	2.52e-06	Polr2b	polymerase (RNA) II (DNA directed) polypeptide B
1431518_at	9.34	4.91	21.56	8.64e-08	2.55e-06	Ptchd3	patched domain containing 3
1440456_at	8.78	4.75	16.35	8.74e-08	2.58e-06	Dnah7a	dynein, axonemal, heavy chain 7A
1421614_at	9.25	5.14	17.25	8.77e-08	2.58e-06	Zan	zonadhesin
1460160_at	9.87	5.9	15.61	8.78e-08	2.58e-06
1437737_at	10.68	6.9	13.75	8.79e-08	2.58e-06	Dis3l	DIS3 mitotic control homolog (S. cerevisiae)-like
1434556_at	4.47	8.51	-16.44	8.85e-08	2.6e-06	Tmem170b	transmembrane protein 170B
1429037_at	12.23	7.68	23.45	8.94e-08	2.61e-06	1700019A02Rik	RIKEN cDNA 1700019A02 gene
1430202_at	9.29	4.91	20.74	9.03e-08	2.63e-06	1700108F19Rik	RIKEN cDNA 1700108F19 gene
1423066_at	6.08	9.57	-11.19	9.05e-08	2.63e-06	Dnmt3a	DNA methyltransferase 3A
1428696_at	5.76	9.46	-13.02	9.06e-08	2.63e-06	Rftn1	raftlin lipid raft linker 1
1416807_at	7.41	12.32	-30.07	9.06e-08	2.63e-06	Rpl36a	ribosomal protein L36A
1419419_at	11.02	6.31	26.08	9.06e-08	2.63e-06	Fam50b	family with sequence similarity 50, member B
1460000_at	9	4.84	17.95	9.09e-08	2.64e-06	Shisa3	shisa family member 3
1422617_at	10.61	7.11	11.32	9.18e-08	2.65e-06	Gm10058; Gm10096; Gm10147; Gm10230; Gm10486; Gm10488; Gm14525; Gm14632; Gm14819; Gm2012; Gm2030; Gm4297; Gm5169; Gm5934; Gm6121	predicted gene 10058; predicted gene 10096; predicted gene 10147; predicted gene 10230; predicted gene 10486; predicted gene 10488; predicted gene 14525; predicted gene 14632; predicted gene 14819; predicted gene 2012; predicted gene 2030; predicted gene 4297; predicted gene 5169; predicted gene 5934; predicted gene 6121
1418071_s_at	5.47	9.77	-19.74	9.24e-08	2.66e-06	Cdyl	chromodomain protein, Y chromosome-like
1416590_a_at	5.15	9.06	-15.03	9.27e-08	2.67e-06	Rab34	RAB34, member RAS oncogene family
1420724_at	11.03	6.72	19.79	9.38e-08	2.69e-06	1700067P10Rik	RIKEN cDNA 1700067P10 gene
1428368_at	4	8.29	-19.55	9.38e-08	2.69e-06	Arhgap21	Rho GTPase activating protein 21
1441965_at	11.07	6.35	26.35	9.4e-08	2.69e-06	Ccdc38	coiled-coil domain containing 38
1417155_at	4.24	8.57	-20.16	9.43e-08	2.7e-06	Mycn	v-myc myelocytomatosis viral related oncogene, neuroblastoma derived (avian)
1417106_at	5.19	9.51	-19.99	9.43e-08	2.7e-06	Tpd52l2	tumor protein D52-like 2
1431157_at	11.74	6.83	29.97	9.49e-08	2.71e-06	Gm2762	predicted gene 2762
1418127_a_at	5.12	10.32	-36.58	9.5e-08	2.71e-06	Aifm1	apoptosis-inducing factor, mitochondrion-associated 1
1417482_at	5.48	10.7	-37.3	9.51e-08	2.71e-06	Tex19.1	testis expressed gene 19.1
1423258_at	4.53	8.69	-17.82	9.62e-08	2.73e-06	Syt9	synaptotagmin IX
1425281_a_at	5.08	10.24	-35.6	9.63e-08	2.73e-06	Tsc22d3	TSC22 domain family, member 3
1423177_a_at	5.68	9.2	-11.45	9.67e-08	2.74e-06	Abi1	abl-interactor 1
1415680_at	6.53	10.22	-12.85	9.67e-08	2.74e-06	Anapc1	anaphase promoting complex subunit 1
1422184_a_at	9.61	5.29	20.03	9.85e-08	2.78e-06	Ak1	adenylate kinase 1
1454210_at	8.62	4.96	12.65	9.87e-08	2.78e-06	4933428M09Rik	RIKEN cDNA 4933428M09 gene
1455921_at	12.03	6.89	35.2	9.88e-08	2.78e-06	Ttc30a2	tetratricopeptide repeat domain 30A2
1423829_at	8.69	12.55	-14.49	9.88e-08	2.78e-06	Fam49b	family with sequence similarity 49, member B
1426483_at	4.99	8.76	-13.59	9.93e-08	2.78e-06	Prkrir	protein-kinase, interferon-inducible double stranded RNA dependent inhibitor, repressor of (P58 repressor)
1442006_at	4.41	8.12	-13.09	9.96e-08	2.79e-06
1426557_at	11.69	7.27	21.4	9.97e-08	2.79e-06	Mesp1	mesoderm posterior 1
1416483_at	7.05	10.8	-13.53	1e-07	2.8e-06	Ttc3	tetratricopeptide repeat domain 3
1450751_at	12.96	8.34	24.53	1.01e-07	2.8e-06	Zpbp	zona pellucida binding protein
1415820_x_at	5.4	9.74	-20.2	1.01e-07	2.81e-06	Nono	non-POU-domain-containing, octamer binding protein
1416837_at	6.21	9.98	-13.58	1.01e-07	2.81e-06	Bax	BCL2-associated X protein
1436931_at	9.14	4.78	20.52	1.01e-07	2.81e-06	Rfx4	regulatory factor X, 4 (influences HLA class II expression)
1423097_s_at	4.38	8.75	-20.61	1.01e-07	2.81e-06	Capn7	calpain 7
1439758_at	11.08	6.19	29.61	1.01e-07	2.81e-06	Als2cr12	amyotrophic lateral sclerosis 2 (juvenile) chromosome region, candidate 12 (human)
1423580_at	11.59	6.87	26.46	1.02e-07	2.82e-06	Ankrd36	ankyrin repeat domain 36
1436851_at	4.38	7.99	-12.19	1.02e-07	2.82e-06	Pkn1	protein kinase N1
1433439_at	6.28	10.07	-13.8	1.03e-07	2.83e-06	Cpne1	copine I
1454917_at	4.43	7.96	-11.52	1.03e-07	2.84e-06
1436796_at	4.8	8.57	-13.69	1.04e-07	2.85e-06	Snhg4	small nucleolar RNA host gene 4
1433326_at	10.23	5.86	20.61	1.04e-07	2.86e-06	4930488N24Rik	RIKEN cDNA 4930488N24 gene
1416939_at	7.39	11.55	-17.85	1.04e-07	2.86e-06	Ppa1	pyrophosphatase (inorganic) 1
1449052_a_at	5.91	10.87	-31.22	1.05e-07	2.87e-06	Dnmt3b	DNA methyltransferase 3B
1453121_at	11.93	6.84	33.92	1.05e-07	2.87e-06	Tekt4	tektin 4
1446239_at	9.4	5.74	12.67	1.05e-07	2.87e-06	4930444F02Rik	RIKEN cDNA 4930444F02 gene
1455379_at	11.42	6.47	30.92	1.05e-07	2.87e-06	Dnali1	dynein, axonemal, light intermediate polypeptide 1
1447643_x_at	8.77	4.76	16.11	1.05e-07	2.87e-06	Snai2	snail family zinc finger 2
1437094_x_at	9.82	5.6	18.66	1.06e-07	2.87e-06	Dnaic1	dynein, axonemal, intermediate chain 1
1424236_at	6.12	9.99	-14.55	1.06e-07	2.87e-06	Tbc1d10b	TBC1 domain family, member 10b
1432075_a_at	11.54	6.97	23.74	1.06e-07	2.88e-06	Tekt1	tektin 1
1429644_at	9.29	4.7	24.04	1.07e-07	2.89e-06	1700011I03Rik	RIKEN cDNA 1700011I03 gene
1431245_at	8.28	4.26	16.23	1.07e-07	2.9e-06	1700063H04Rik	RIKEN cDNA 1700063H04 gene
1426933_at	4.92	9.16	-18.9	1.08e-07	2.9e-06	Oxsr1	oxidative-stress responsive 1
1418321_at	5.85	9.67	-14.1	1.08e-07	2.9e-06	Eci1	enoyl-Coenzyme A delta isomerase 1
1455199_at	10.03	6.42	12.21	1.08e-07	2.9e-06	AI429214	expressed sequence AI429214
1428937_at	5.59	9.72	-17.44	1.08e-07	2.9e-06	Atp2b1	ATPase, Ca++ transporting, plasma membrane 1
1454009_at	10.31	5.86	21.73	1.09e-07	2.91e-06	1700008O03Rik	RIKEN cDNA 1700008O03 gene
1430299_at	11.18	7.2	15.81	1.09e-07	2.91e-06	Tsc22d4	TSC22 domain family, member 4
1439012_a_at	4.27	9.69	-42.64	1.09e-07	2.92e-06	Dck	deoxycytidine kinase
1431033_x_at	4.57	8.44	-14.7	1.1e-07	2.93e-06	Agl	amylo-1,6-glucosidase, 4-alpha-glucanotransferase
1453046_at	10.85	5.82	32.61	1.1e-07	2.94e-06	1700110I01Rik; 4930521O11Rik; Gm10410; Gm2977; Gm3050	RIKEN cDNA 1700110I01 gene; RIKEN cDNA 4930521O11 gene; predicted gene 10410; predicted gene 2977; predicted gene 3050
1436911_at	4.77	8.24	-11.1	1.11e-07	2.94e-06	Ss18l1	synovial sarcoma translocation gene on chromosome 18-like 1
1435051_at	3.85	8.68	-28.47	1.12e-07	2.95e-06	Wdr44	WD repeat domain 44
1429825_at	11.65	6.71	30.75	1.12e-07	2.95e-06	Tmem225	transmembrane protein 225
1430281_at	10.41	4.93	44.59	1.12e-07	2.95e-06	Glipr1l1	GLI pathogenesis-related 1 like 1
1440839_x_at	10.08	5.8	19.52	1.12e-07	2.96e-06	1700065I16Rik	gasdermin pseudogene
1417410_s_at	5.79	10.41	-24.56	1.13e-07	2.96e-06	Prkci	protein kinase C, iota
1430261_at	10.93	5.32	48.66	1.14e-07	2.98e-06	Gm12206; LOC105244158; LOC105244164	predicted gene 12206; zinc finger protein 36, C3H1 type-like 3; mucin-1-like
1454726_s_at	12.17	7.74	21.62	1.14e-07	2.98e-06	Ptpdc1	protein tyrosine phosphatase domain containing 1
1451895_a_at	6.45	10.1	-12.51	1.14e-07	2.98e-06	Dhcr24	24-dehydrocholesterol reductase
1455121_at	3.63	7.5	-14.54	1.14e-07	2.98e-06	Lcor	ligand dependent nuclear receptor corepressor
1424981_at	5.42	8.93	-11.39	1.14e-07	2.98e-06	Nln	neurolysin (metallopeptidase M3 family)
1424323_at	4.89	9.83	-30.62	1.15e-07	2.99e-06	Noc2l	nucleolar complex associated 2 homolog (S. cerevisiae)
1459129_at	9.81	5.31	22.48	1.16e-07	3e-06	Gm20616	predicted gene 20616
1434046_at	13.36	8.65	26.19	1.16e-07	3e-06	AA467197	expressed sequence AA467197
1428904_at	10.65	7.18	11.09	1.16e-07	3e-06	Ammecr1l	AMME chromosomal region gene 1-like
1429028_at	4.76	10.79	-65.2	1.16e-07	3e-06	Dock11	dedicator of cytokinesis 11
1427374_at	10.39	6.33	16.64	1.17e-07	3.02e-06	Muc3	mucin 3, intestinal
1421882_a_at	4.85	10.92	-67.1	1.17e-07	3.02e-06	Elavl2	ELAV (embryonic lethal, abnormal vision, Drosophila)-like 2 (Hu antigen B)
1430120_at	10.29	5.69	24.15	1.17e-07	3.02e-06	4930519G04Rik	RIKEN cDNA 4930519G04 gene
1424436_at	4.78	8.5	-13.14	1.18e-07	3.02e-06	Gart	phosphoribosylglycinamide formyltransferase
1434962_x_at	10.38	6.92	11.02	1.18e-07	3.02e-06	Ccl27a; Ccl27b; Gm13306; Gm2506; LOC100861978	chemokine (C-C motif) ligand 27A; chemokine (C-C motif) ligand 27b; predicted gene 13306; predicted gene 2506; c-C motif chemokine 27-like
1429552_at	11.72	7.17	23.35	1.19e-07	3.04e-06	Cfap52	cilia and flagella associated protein 52
1418351_a_at	5.52	9.86	-20.28	1.19e-07	3.04e-06	Dnmt3b	DNA methyltransferase 3B
1435339_at	5.26	8.83	-11.89	1.19e-07	3.04e-06	Kctd15	potassium channel tetramerisation domain containing 15
1453788_at	10.33	6.68	12.53	1.2e-07	3.06e-06
1431450_at	9.92	5.1	28.39	1.21e-07	3.06e-06	4930444P10Rik	RIKEN cDNA 4930444P10 gene
1416685_s_at	8.86	12.48	-12.34	1.21e-07	3.06e-06	Fbl; LOC102643269	fibrillarin; rRNA 2'-O-methyltransferase fibrillarin
1428257_s_at	6.72	11.79	-33.67	1.21e-07	3.06e-06	Dynlrb1	dynein light chain roadblock-type 1
1423041_a_at	6.35	11.08	-26.55	1.21e-07	3.07e-06	Bzw1	basic leucine zipper and W2 domains 1
1424777_at	5.9	10.1	-18.33	1.21e-07	3.07e-06	Dcaf4	DDB1 and CUL4 associated factor 4
1449923_at	11.59	6.54	33.09	1.22e-07	3.07e-06	1700018F24Rik	RIKEN cDNA 1700018F24 gene
1460205_at	5.25	9.02	-13.65	1.23e-07	3.1e-06	Dcakd	dephospho-CoA kinase domain containing
1418109_at	5.57	9.03	-11.01	1.23e-07	3.1e-06	Gspt2	G1 to S phase transition 2
1430512_a_at	9.81	6.29	11.52	1.24e-07	3.11e-06	Igbp1b	immunoglobulin (CD79A) binding protein 1b
1422642_at	11.59	7.97	12.32	1.24e-07	3.12e-06	Cdc42ep3	CDC42 effector protein (Rho GTPase binding) 3
1422724_at	9.06	5.57	11.28	1.25e-07	3.12e-06	Mak	male germ cell-associated kinase
1426224_x_at	12.46	8.24	18.65	1.26e-07	3.14e-06	Cmtm2a	CKLF-like MARVEL transmembrane domain containing 2A
1449217_at	5.37	10.85	-44.64	1.26e-07	3.14e-06	Casp8ap2	caspase 8 associated protein 2
1437135_at	10.76	6.98	13.8	1.26e-07	3.14e-06	Fbxw10	F-box and WD-40 domain protein 10
1451731_at	5.29	8.82	-11.53	1.26e-07	3.14e-06	Abca3	ATP-binding cassette, sub-family A (ABC1), member 3
1454125_a_at	8.83	4.6	18.78	1.27e-07	3.15e-06	Daw1	dynein assembly factor with WDR repeat domains 1
1422689_at	11.05	5.83	37.34	1.27e-07	3.15e-06	Toporsl	topoisomerase I binding, arginine/serine-rich like
1417868_a_at	4.5	8.36	-14.54	1.27e-07	3.16e-06	Ctsz	cathepsin Z
1421205_at	5.85	10.8	-30.85	1.28e-07	3.16e-06	Atm	ataxia telangiectasia mutated
1460666_a_at	4.28	8.45	-17.99	1.28e-07	3.17e-06	Ebf3	early B cell factor 3
1429074_at	12.04	6.81	37.49	1.3e-07	3.19e-06	Cfap161	cilia and flagella associated protein 161
1453429_at	12.27	7.64	24.65	1.3e-07	3.19e-06	9530057J20Rik; Gm29790; Gm31464; Gm38710; Gm40470; Gm40471	RIKEN cDNA 9530057J20 gene; predicted gene, 29790; predicted gene, 31464; predicted gene, 38710; predicted gene, 40470; predicted gene, 40471
1420028_s_at	4.54	11.03	-90.3	1.3e-07	3.19e-06	Mcm3	minichromosome maintenance deficient 3 (S. cerevisiae)
1428754_at	6.93	10.82	-14.89	1.31e-07	3.2e-06	Trmt6	tRNA methyltransferase 6
1429646_at	10.78	5.88	29.73	1.31e-07	3.2e-06	Prss46	protease, serine 46
1440460_at	11.79	7.57	18.62	1.32e-07	3.21e-06	4930504O13Rik	RIKEN cDNA 4930504O13 gene
1451333_a_at	12.29	7.4	29.72	1.32e-07	3.21e-06	Acrbp	proacrosin binding protein
1427296_at	4.91	9.98	-33.67	1.32e-07	3.21e-06	Fam120a	family with sequence similarity 120, member A
1435192_at	5.53	9.72	-18.21	1.33e-07	3.23e-06	Sox3	SRY (sex determining region Y)-box 3
1431602_a_at	8.21	4.65	11.73	1.33e-07	3.23e-06	Uggt2	UDP-glucose glycoprotein glucosyltransferase 2
1430924_at	9.24	5.22	16.22	1.33e-07	3.24e-06	4933440M02Rik	RIKEN cDNA 4933440M02 gene
1423664_at	6.41	10.45	-16.54	1.33e-07	3.24e-06	LOC102643271; Qdpr	dihydropteridine reductase-like; quinoid dihydropteridine reductase
1416621_at	6.72	10.59	-14.57	1.34e-07	3.24e-06	Llgl1	lethal giant larvae homolog 1 (Drosophila)
1449210_at	5.19	9.12	-15.19	1.34e-07	3.24e-06	Igf2bp1	insulin-like growth factor 2 mRNA binding protein 1
1425169_at	10.82	6.18	24.94	1.34e-07	3.24e-06	Prss42	protease, serine 42
1453375_at	3.72	10.05	-80.9	1.35e-07	3.25e-06
1416069_at	11.08	6.87	18.53	1.35e-07	3.25e-06	Pfkp	phosphofructokinase, platelet
1422302_s_at	6.46	10.2	-13.37	1.35e-07	3.26e-06	Ftl1; Ftl2-ps; LOC100862446	ferritin light polypeptide 1; ferritin light polypeptide 2, pseudogene; ferritin light chain 1
1443635_at	13.49	8.89	24.23	1.36e-07	3.26e-06	Gm128	predicted gene 128
1450401_at	4.59	9.07	-22.28	1.36e-07	3.27e-06	Tgs1	trimethylguanosine synthase homolog (S. cerevisiae)
1452804_at	12.71	8.33	20.92	1.38e-07	3.3e-06	Morn5	MORN repeat containing 5
1435997_at	10.36	5.62	26.74	1.38e-07	3.3e-06	Spag8	sperm associated antigen 8
1436188_a_at	6.32	10.99	-25.53	1.38e-07	3.3e-06	Ndrg4	N-myc downstream regulated gene 4
1421219_at	8.59	4.77	14.14	1.38e-07	3.3e-06	Ttll3	tubulin tyrosine ligase-like family, member 3
1437030_at	10.42	6.78	12.46	1.38e-07	3.3e-06	Plcd4	phospholipase C, delta 4
1422661_at	10.97	7.07	14.89	1.39e-07	3.31e-06	Lgals8	lectin, galactose binding, soluble 8
1426281_at	10.67	6.4	19.21	1.4e-07	3.32e-06	Catsper1	cation channel, sperm associated 1
1417329_at	5.21	9	-13.89	1.41e-07	3.34e-06	Slc23a2	solute carrier family 23 (nucleobase transporters), member 2
1440128_s_at	8.62	4.89	13.31	1.42e-07	3.36e-06	Sez6l	seizure related 6 homolog like
1450853_at	5.15	9.17	-16.23	1.42e-07	3.36e-06	Tle4	transducin-like enhancer of split 4, homolog of Drosophila E(spl)
1436552_at	7.6	3.84	13.58	1.42e-07	3.36e-06	Jakmip2	janus kinase and microtubule interacting protein 2
1453341_a_at	10.16	5.37	27.66	1.42e-07	3.36e-06	Tmem202	transmembrane protein 202
1449007_at	6.82	11.88	-33.18	1.43e-07	3.38e-06	Btg3; Gm7334	B cell translocation gene 3; B-cell translocation gene 3 pseudogene
1455513_at	5.25	10.18	-30.48	1.43e-07	3.38e-06	Taf1	TAF1 RNA polymerase II, TATA box binding protein (TBP)-associated factor
1428656_at	6.74	10.46	-13.25	1.44e-07	3.39e-06	Drosha	drosha, ribonuclease type III
1433868_at	4.13	8.25	-17.44	1.44e-07	3.39e-06	Btbd3	BTB (POZ) domain containing 3
1429515_at	5.23	9.15	-15.21	1.46e-07	3.41e-06	Ubr2	ubiquitin protein ligase E3 component n-recognin 2
1423931_s_at	6.83	11.06	-18.77	1.46e-07	3.42e-06	Anapc4	anaphase promoting complex subunit 4
1429842_at	11.76	6.93	28.58	1.46e-07	3.42e-06	Mdh1b	malate dehydrogenase 1B, NAD (soluble)
1435951_at	8.43	4.41	16.19	1.47e-07	3.43e-06	Grip1	glutamate receptor interacting protein 1
1453257_at	6.02	10.38	-20.49	1.47e-07	3.43e-06	Agpat5	1-acylglycerol-3-phosphate O-acyltransferase 5 (lysophosphatidic acid acyltransferase, epsilon)
1451064_a_at	5.56	10.77	-37.07	1.47e-07	3.43e-06	Psat1	phosphoserine aminotransferase 1
1422750_a_at	11.81	7.15	25.21	1.47e-07	3.43e-06	Zmynd10	zinc finger, MYND domain containing 10
1425452_s_at	8.67	4.9	13.63	1.48e-07	3.45e-06	Fam84a	family with sequence similarity 84, member A
1450700_at	11.92	7.74	18.09	1.48e-07	3.45e-06	Cdc42ep3	CDC42 effector protein (Rho GTPase binding) 3
1426518_at	5.69	9.5	-14	1.48e-07	3.45e-06	Tubgcp5	tubulin, gamma complex associated protein 5
1427018_at	11.61	7.3	19.76	1.48e-07	3.45e-06	Tsnaxip1	translin-associated factor X (Tsnax) interacting protein 1
1435597_at	4.12	8.32	-18.38	1.49e-07	3.46e-06	Atad5	ATPase family, AAA domain containing 5
1453408_s_at	9.49	5.3	18.21	1.49e-07	3.47e-06	4930519G04Rik	RIKEN cDNA 4930519G04 gene
1425533_a_at	5.19	8.66	-11.04	1.5e-07	3.47e-06	Stau2	staufen (RNA binding protein) homolog 2 (Drosophila)
1418360_at	8.51	4.72	13.89	1.5e-07	3.48e-06	Rnf112	ring finger protein 112
1429264_at	5.24	8.83	-12.08	1.51e-07	3.49e-06	Fam120aos	family with sequence similarity 120A, opposite strand
1419188_s_at	10.88	7.32	11.78	1.51e-07	3.49e-06	Ccl27a; Ccl27b; Gm13306; Gm2506; LOC100861978	chemokine (C-C motif) ligand 27A; chemokine (C-C motif) ligand 27b; predicted gene 13306; predicted gene 2506; c-C motif chemokine 27-like
1427941_at	5.03	10.49	-43.8	1.52e-07	3.49e-06	Dicer1	dicer 1, ribonuclease type III
1431640_at	8.11	4.39	13.21	1.52e-07	3.49e-06	4933431J24Rik	RIKEN cDNA 4933431J24 gene
1416555_at	5.86	10.88	-32.43	1.52e-07	3.5e-06	Ei24	etoposide induced 2.4 mRNA
1433924_at	4.57	8.47	-14.88	1.52e-07	3.5e-06	Peg3	paternally expressed 3
1416066_at	5.92	9.4	-11.14	1.52e-07	3.5e-06	Cd9	CD9 antigen
1454671_at	5.1	10.31	-36.95	1.53e-07	3.51e-06	Insig1	insulin induced gene 1
1439280_at	7.95	4.36	12.01	1.53e-07	3.51e-06	LOC102634887	uncharacterized LOC102634887
1434070_at	4.84	8.59	-13.42	1.53e-07	3.51e-06	Jag1	jagged 1
1424902_at	9.97	5.52	21.88	1.54e-07	3.51e-06	Plxdc1	plexin domain containing 1
1432433_at	9.15	4.19	31.21	1.54e-07	3.51e-06	4930524N10Rik	RIKEN cDNA 4930524N10 gene
1437815_at	10.48	6.25	18.77	1.55e-07	3.52e-06	Ttll13	tubulin tyrosine ligase-like family, member 13
1448505_at	4.56	10.66	-68.67	1.55e-07	3.52e-06	C1d	C1D nuclear receptor co-repressor
1438256_at	5.4	8.98	-12.02	1.56e-07	3.54e-06	Eif5a2	eukaryotic translation initiation factor 5A2
1423534_at	5.96	9.94	-15.78	1.56e-07	3.54e-06	Pdcd2	programmed cell death 2
1429739_a_at	5.37	9.7	-20.24	1.56e-07	3.54e-06	Patz1	POZ (BTB) and AT hook containing zinc finger 1
1453854_at	8.99	5.35	12.5	1.57e-07	3.54e-06	Ptar1	protein prenyltransferase alpha subunit repeat containing 1
1426351_at	6.58	11.63	-33	1.57e-07	3.54e-06	Hspd1	heat shock protein 1 (chaperonin)
1424053_a_at	7.17	10.83	-12.62	1.57e-07	3.54e-06	Tcf25	transcription factor 25 (basic helix-loop-helix)
1453333_at	9.93	6.06	14.59	1.58e-07	3.56e-06	1700012P22Rik	RIKEN cDNA 1700012P22 gene
1431032_at	4.43	8.57	-17.64	1.58e-07	3.56e-06	Agl	amylo-1,6-glucosidase, 4-alpha-glucanotransferase
1415688_at	6.02	10.64	-24.68	1.58e-07	3.56e-06	Ube2g1	ubiquitin-conjugating enzyme E2G 1
1453725_a_at	6.85	10.32	-11.07	1.58e-07	3.56e-06	Mrps7	mitchondrial ribosomal protein S7
1451540_at	11.5	7.81	12.85	1.58e-07	3.56e-06	Mpi	mannose phosphate isomerase
1454980_at	6.09	9.92	-14.24	1.59e-07	3.56e-06	Pdpr	pyruvate dehydrogenase phosphatase regulatory subunit
1426793_a_at	8.57	12.18	-12.23	1.59e-07	3.57e-06	Rpl14; Rpl14-ps1	ribosomal protein L14; ribosomal protein L14, pseudogene 1
1421294_at	12.83	8.45	20.92	1.59e-07	3.57e-06	Hdgfl1	hepatoma derived growth factor-like 1
1448379_at	5.48	9.41	-15.26	1.6e-07	3.58e-06	Pot1a	protection of telomeres 1A
1432162_s_at	8.84	5.19	12.54	1.6e-07	3.58e-06	Ptar1	protein prenyltransferase alpha subunit repeat containing 1
1448165_at	6.3	10.04	-13.36	1.6e-07	3.58e-06	Casp2	caspase 2
1418893_at	4.09	10.03	-61.2	1.61e-07	3.58e-06	Pbx2	pre B cell leukemia homeobox 2
1453072_at	12.52	8.06	22.03	1.61e-07	3.58e-06	Gpr160	G protein-coupled receptor 160
1433716_x_at	8.05	4.32	13.32	1.63e-07	3.62e-06	Gfra2	glial cell line derived neurotrophic factor family receptor alpha 2
1453176_a_at	10.57	5.62	30.75	1.63e-07	3.62e-06	Erich2	glutamate rich 2
1428722_at	8.54	4.2	20.29	1.64e-07	3.63e-06	Ckmt2	creatine kinase, mitochondrial 2
1435087_at	5.19	8.89	-13.01	1.65e-07	3.65e-06	Zfp362	zinc finger protein 362
1417056_at	5.39	10.22	-28.47	1.65e-07	3.65e-06	Psme1	proteasome (prosome, macropain) activator subunit 1 (PA28 alpha)
1450845_a_at	8.26	13.03	-27.3	1.66e-07	3.65e-06	Bzw1	basic leucine zipper and W2 domains 1
1453213_at	9.29	5.09	18.46	1.66e-07	3.66e-06	Spata9	spermatogenesis associated 9
1418328_at	11.13	6.62	22.8	1.67e-07	3.66e-06	Chkb; ChkbCpt1b; Cpt1b	choline kinase beta; Chkb-Cpt1b readthrough transcript (NMD candidate); carnitine palmitoyltransferase 1b, muscle
1435122_x_at	7.07	11.58	-22.86	1.68e-07	3.69e-06	Dnmt1	DNA methyltransferase (cytosine-5) 1
1428960_at	11.71	7.89	14.12	1.71e-07	3.73e-06	Enkur	enkurin, TRPC channel interacting protein
1422798_at	9.09	4.9	18.25	1.72e-07	3.74e-06	Cntnap2	contactin associated protein-like 2
1420357_s_at	4.06	9.27	-37.05	1.72e-07	3.74e-06	Xlr3a; Xlr3b; Xlr3c	X-linked lymphocyte-regulated 3A; X-linked lymphocyte-regulated 3B; X-linked lymphocyte-regulated 3C
1429365_at	11.96	7.64	19.97	1.72e-07	3.74e-06	Mroh4	maestro heat-like repeat family member 4
1460610_at	11.69	7.9	13.83	1.73e-07	3.77e-06	Agbl5	ATP/GTP binding protein-like 5
1417490_at	6.23	10.38	-17.73	1.74e-07	3.77e-06	Ctsb	cathepsin B
1452734_at	7.37	12	-24.69	1.74e-07	3.77e-06	Rnaset2a; Rnaset2b	ribonuclease T2A; ribonuclease T2B
1431780_at	10.73	6.38	20.44	1.74e-07	3.77e-06	Cdhr4	cadherin-related family member 4
1434565_at	10.54	6.74	13.86	1.74e-07	3.77e-06	Cgrrf1	cell growth regulator with ring finger domain 1
1425408_a_at	7.35	3.26	17.08	1.75e-07	3.79e-06	Pdzph1	PDZ and pleckstrin homology domains 1
1451109_a_at	4.99	11.82	-113.57	1.76e-07	3.79e-06	Nedd4	neural precursor cell expressed, developmentally down-regulated 4
1451225_at	4.49	8.94	-21.85	1.76e-07	3.79e-06	Ptpn11	protein tyrosine phosphatase, non-receptor type 11
1460467_at	9.75	5.57	18.06	1.76e-07	3.79e-06	Iqcg	IQ motif containing G
1419645_at	4.33	9.16	-28.5	1.78e-07	3.81e-06	Cstf2	cleavage stimulation factor, 3' pre-RNA subunit 2
1419726_at	11.56	6.52	33.01	1.78e-07	3.81e-06	Adam18	a disintegrin and metallopeptidase domain 18
1439735_at	7.73	3.85	14.67	1.79e-07	3.82e-06	Gm31981	predicted gene, 31981
1433994_at	5.03	8.56	-11.54	1.79e-07	3.82e-06	4931406P16Rik	RIKEN cDNA 4931406P16 gene
1433805_at	5.71	10.15	-21.75	1.8e-07	3.83e-06	Jak1	Janus kinase 1
1448938_at	5.42	9.99	-23.87	1.8e-07	3.83e-06	Rpa3	replication protein A3
1426671_a_at	6.15	10.09	-15.27	1.8e-07	3.84e-06	Rbm39	RNA binding motif protein 39
1425395_at	9.75	4.6	35.59	1.81e-07	3.85e-06	Adam26a	a disintegrin and metallopeptidase domain 26A (testase 3)
1439222_at	11.69	6.63	33.42	1.81e-07	3.85e-06	Morc2b	microrchidia 2B
1429366_at	12.04	7.39	25.04	1.82e-07	3.87e-06	Lrrc34	leucine rich repeat containing 34
1454997_at	10.17	6.18	15.81	1.84e-07	3.91e-06	Msrb3	methionine sulfoxide reductase B3
1435382_at	4.5	8.37	-14.6	1.85e-07	3.91e-06	Ndn	necdin
1438740_at	5.51	10.95	-43.27	1.85e-07	3.92e-06	Nmt2	N-myristoyltransferase 2
1430001_at	9.16	4.63	23.1	1.86e-07	3.93e-06	Il31	interleukin 31
1419623_at	12.3	6.93	41.28	1.87e-07	3.93e-06	Prss21	protease, serine 21
1450069_a_at	5.16	9.25	-17.01	1.87e-07	3.94e-06	Celf2	CUGBP, Elav-like family member 2
1419531_at	10.27	6.28	15.88	1.88e-07	3.94e-06	1700102P08Rik	RIKEN cDNA 1700102P08 gene
1416606_s_at	8.42	11.93	-11.46	1.88e-07	3.95e-06	Nhp2	NHP2 ribonucleoprotein
1437814_at	10.64	7.15	11.18	1.89e-07	3.96e-06	Dnajc5g	DnaJ (Hsp40) homolog, subfamily C, member 5 gamma
1430856_at	8.23	4.19	16.47	1.9e-07	3.98e-06	Pex11g	peroxisomal biogenesis factor 11 gamma
1419432_at	9.81	4.94	29.29	1.91e-07	3.99e-06	Spam1	sperm adhesion molecule 1
1431967_at	8.43	4.35	16.92	1.91e-07	3.99e-06	1700006A11Rik	RIKEN cDNA 1700006A11 gene
1432552_at	12.19	7.6	24.08	1.91e-07	4e-06	Tmem89	transmembrane protein 89
1460367_at	7.05	10.72	-12.76	1.93e-07	4.03e-06	Hbp1	high mobility group box transcription factor 1
1452377_at	4.42	8.39	-15.69	1.94e-07	4.04e-06	Kmt2a	lysine (K)-specific methyltransferase 2A
1431460_at	8.37	4.38	15.84	1.96e-07	4.07e-06	4930519D14Rik	RIKEN cDNA 4930519D14 gene
1429815_at	10.89	5.57	39.93	1.96e-07	4.07e-06	Armc3	armadillo repeat containing 3
1423326_at	8.48	4.85	12.33	1.96e-07	4.07e-06	Entpd1	ectonucleoside triphosphate diphosphohydrolase 1
1456567_x_at	5.95	9.48	-11.56	1.97e-07	4.07e-06	Grn	granulin
1424558_a_at	11.06	7.2	14.58	1.97e-07	4.07e-06	Cabyr	calcium-binding tyrosine-(Y)-phosphorylation regulated (fibrousheathin 2)
1453432_at	10.5	6.03	22.17	1.97e-07	4.08e-06	1700007G11Rik	RIKEN cDNA 1700007G11 gene
1415751_at	7.07	10.66	-11.98	1.97e-07	4.08e-06	Hp1bp3	heterochromatin protein 1, binding protein 3
1447831_s_at	4	8.54	-23.28	1.98e-07	4.09e-06	Mtmr7	myotubularin related protein 7
1422299_a_at	10.33	5.98	20.37	1.98e-07	4.1e-06	Styxl1	serine/threonine/tyrosine interacting-like 1
1455727_at	5.15	10.94	-55.4	1.99e-07	4.1e-06	Zrsr2	zinc finger (CCCH type), RNA binding motif and serine/arginine rich 2
1431445_at	7.98	3.68	19.7	1.99e-07	4.1e-06	Fam47c	family with sequence similarity 47, member C
1422922_at	6	9.6	-12.14	2e-07	4.12e-06	Recql4	RecQ protein-like 4
1420435_at	10.27	6.26	16.11	2e-07	4.12e-06	1700011A15Rik	RIKEN cDNA 1700011A15 gene
1437279_x_at	3.22	8.47	-38.02	2.02e-07	4.14e-06	Sdc1	syndecan 1
1434537_at	9.4	5.23	17.9	2.02e-07	4.14e-06	Slco3a1	solute carrier organic anion transporter family, member 3a1
1449400_at	9.8	5.73	16.79	2.03e-07	4.15e-06	Csl	citrate synthase like
1416907_at	5.38	9.37	-15.86	2.03e-07	4.15e-06	Tsn	translin
1449879_at	9.52	5.29	18.77	2.03e-07	4.15e-06	Ccdc7b; Zfp821	coiled-coil domain containing 7B; zinc finger protein 821
1426275_a_at	5.59	9.49	-14.89	2.04e-07	4.16e-06	Uxs1	UDP-glucuronate decarboxylase 1
1422785_at	6.42	10.68	-19.08	2.04e-07	4.16e-06	Rasa2	RAS p21 protein activator 2
1426407_at	7.75	11.94	-18.23	2.04e-07	4.16e-06	Celf1	CUGBP, Elav-like family member 1
1447757_x_at	2.94	6.65	-13.09	2.04e-07	4.16e-06	Inpp5f	inositol polyphosphate-5-phosphatase F
1430870_at	9.68	5.84	14.29	2.05e-07	4.16e-06
1437181_at	8.86	4.55	19.77	2.06e-07	4.19e-06	Peli2	pellino 2
1447939_a_at	10.12	6.62	11.34	2.07e-07	4.2e-06	Gm13301; Gm17167; Gm21075; Gm21093; Gm2163; Gm29801; Gm29804; Gm29964; Gm3883; Gm3893; Gm42275; Gm5859; Gm7819; LOC100041536; LOC100041599; LOC102637312; LOC102637418; LOC102637606	predicted gene 13301; predicted gene 17167; predicted gene, 21075; predicted gene, 21093; predicted gene 2163; predicted gene, 29801; predicted gene, 29804; predicted gene, 29964; predicted gene 3883; predicted gene 3893; Fam205 pseudogene; predicted pseudogene 5859; predicted gene 7819; protein FAM205A-like
1450047_at	4.37	8.26	-14.83	2.08e-07	4.21e-06	Hs6st2	heparan sulfate 6-O-sulfotransferase 2
1460346_at	12.31	7.72	23.94	2.09e-07	4.21e-06	Arsa	arylsulfatase A
1429674_at	10.29	5.91	20.75	2.09e-07	4.21e-06	1700113H08Rik	RIKEN cDNA 1700113H08 gene
1449391_at	10.36	6.46	14.88	2.09e-07	4.21e-06	Zfp37	zinc finger protein 37
1460165_at	6	11.97	-62.62	2.09e-07	4.21e-06	Ppp1ca	protein phosphatase 1, catalytic subunit, alpha isoform
1442797_x_at	12.35	8.05	19.78	2.09e-07	4.21e-06	Cmtm2a	CKLF-like MARVEL transmembrane domain containing 2A
1433613_at	5.01	9.48	-22.26	2.1e-07	4.22e-06	Pank3	pantothenate kinase 3
1433381_at	8.32	4.66	12.59	2.1e-07	4.22e-06
1420632_a_at	11.53	7.88	12.51	2.11e-07	4.24e-06	Bscl2	Berardinelli-Seip congenital lipodystrophy 2 homolog (seipin)
1420786_a_at	5.56	12.39	-114.02	2.13e-07	4.26e-06	Gm10256; Gm10352; Gm21677; Gm21693; Gm21704; Gm21708; Gm3376; Gm4064; Rbmy	predicted gene 10256; predicted gene 10352; predicted gene, 21677; predicted gene, 21693; predicted gene, 21704; predicted gene, 21708; predicted gene 3376; predicted gene 4064; RNA binding motif protein, Y chromosome
1449541_x_at	12.7	8.11	24.17	2.13e-07	4.27e-06	1700010I14Rik	RIKEN cDNA 1700010I14 gene
1434447_at	3.61	7.86	-19.02	2.14e-07	4.27e-06	Met	met proto-oncogene
1418442_at	6.75	10.91	-17.97	2.15e-07	4.29e-06	Xpo1	exportin 1, CRM1 homolog (yeast)
1448586_at	6.76	11.18	-21.37	2.15e-07	4.29e-06	Hspa14	heat shock protein 14
1454807_a_at	5.41	9	-12.05	2.15e-07	4.29e-06	Snx12	sorting nexin 12
1425491_at	4.72	8.7	-15.85	2.16e-07	4.3e-06	Bmpr1a	bone morphogenetic protein receptor, type 1A
1423809_at	4.94	9.72	-27.39	2.16e-07	4.3e-06	Tcf19	transcription factor 19
1439255_s_at	3.51	7.98	-22.13	2.17e-07	4.31e-06	Gpr137b; Gpr137b-ps	G protein-coupled receptor 137B; G protein-coupled receptor 137B, pseudogene
1431852_at	10.52	6.34	18.06	2.17e-07	4.31e-06
1452049_at	6.6	10.22	-12.29	2.17e-07	4.32e-06	Rpl7l1	ribosomal protein L7-like 1
1422470_at	7.55	11.19	-12.53	2.18e-07	4.32e-06	Bnip3	BCL2/adenovirus E1B interacting protein 3
1449031_at	5.37	10.72	-40.73	2.18e-07	4.33e-06	Cited1	Cbp/p300-interacting transactivator with Glu/Asp-rich carboxy-terminal domain 1
1460512_a_at	9.74	5.71	16.41	2.19e-07	4.34e-06	Lrriq4	leucine-rich repeats and IQ motif containing 4
1438025_at	4.43	8.43	-15.93	2.2e-07	4.35e-06	Mtrf1l	mitochondrial translational release factor 1-like
1451151_s_at	6.62	10.2	-11.94	2.22e-07	4.37e-06	Zfp410	zinc finger protein 410
1427965_at	7.65	11.74	-17.11	2.22e-07	4.38e-06	Ssbp1	single-stranded DNA binding protein 1
1456518_at	8.8	5.02	13.77	2.24e-07	4.39e-06	Zfp949	zinc finger protein 949
1419495_at	10.24	6.03	18.46	2.24e-07	4.39e-06	Immp2l	IMP2 inner mitochondrial membrane peptidase-like (S. cerevisiae)
1432101_a_at	10.95	6.57	20.74	2.24e-07	4.4e-06	Tssk4	testis-specific serine kinase 4
1432563_at	8.96	4.65	19.75	2.28e-07	4.45e-06	1700116B05Rik	RIKEN cDNA 1700116B05 gene
1453292_at	8.93	4.71	18.69	2.29e-07	4.47e-06	4921501E09Rik	RIKEN cDNA 4921501E09 gene
1419838_s_at	7.49	11.33	-14.35	2.3e-07	4.48e-06	Plk4	polo-like kinase 4
1456034_at	11.09	6.77	20.07	2.32e-07	4.51e-06	Cfap70	cilia and flagella associated protein 70
1431741_a_at	11.4	6.74	25.43	2.33e-07	4.53e-06	Pdzd9	PDZ domain containing 9
1436996_x_at	4.79	9.35	-23.55	2.34e-07	4.53e-06	Lyz1	lysozyme 1
1415775_at	8.65	12.66	-16.06	2.35e-07	4.55e-06	Rbbp7	retinoblastoma binding protein 7
1453162_at	4.53	8.23	-13.03	2.36e-07	4.56e-06	Utp11l	UTP11-like, U3 small nucleolar ribonucleoprotein, (yeast)
1429647_at	9.23	4.58	24.98	2.38e-07	4.59e-06	Prss56	protease, serine 56
1418346_at	12.36	7.96	21.15	2.38e-07	4.59e-06	Insl6	insulin-like 6
1431805_a_at	4.12	7.74	-12.25	2.38e-07	4.59e-06	Rhpn2	rhophilin, Rho GTPase binding protein 2
1437495_at	3.75	8.61	-29.21	2.39e-07	4.6e-06	Mbtps2; Yy2	membrane-bound transcription factor peptidase, site 2; Yy2 transcription factor
1424251_a_at	9.84	13.75	-15.03	2.39e-07	4.61e-06	Hnrnpdl	heterogeneous nuclear ribonucleoprotein D-like
1419027_s_at	5.8	9.97	-18.06	2.39e-07	4.61e-06	Gltp	glycolipid transfer protein
1430968_at	8.72	4.38	20.33	2.41e-07	4.63e-06	4930517O19Rik	RIKEN cDNA 4930517O19 gene
1452506_a_at	5.29	9.42	-17.59	2.42e-07	4.64e-06	Ilkap	integrin-linked kinase-associated serine/threonine phosphatase 2C
1427124_at	9.14	5.44	12.97	2.43e-07	4.65e-06	4932416H05Rik	RIKEN cDNA 4932416H05 gene
1429912_at	10.98	6.02	31.2	2.44e-07	4.67e-06	Sun5	Sad1 and UNC84 domain containing 5
1448260_at	6.3	11.53	-37.58	2.47e-07	4.71e-06	Uchl1	ubiquitin carboxy-terminal hydrolase L1
1458548_at	9.59	5.19	21.12	2.47e-07	4.71e-06
1422492_at	4.46	8.04	-11.93	2.48e-07	4.72e-06	Cpox	coproporphyrinogen oxidase
1448202_x_at	6.7	11.34	-24.89	2.49e-07	4.73e-06	LOC102641161; Prelid1	PRELI domain-containing protein 1, mitochondrial; PRELI domain containing 1
1439768_x_at	4.26	8.96	-26.01	2.49e-07	4.73e-06	Sema4f	sema domain, immunoglobulin domain (Ig), TM domain, and short cytoplasmic domain
1450067_a_at	5.21	8.77	-11.76	2.52e-07	4.78e-06	Mdp1	magnesium-dependent phosphatase 1
1423416_at	7.46	11.23	-13.7	2.53e-07	4.78e-06	Smarcc1	SWI/SNF related, matrix associated, actin dependent regulator of chromatin, subfamily c, member 1
1435247_at	4.4	7.95	-11.74	2.54e-07	4.79e-06	Uba5	ubiquitin-like modifier activating enzyme 5
1437596_at	12.51	7.84	25.56	2.54e-07	4.8e-06	Lypd4	Ly6/Plaur domain containing 4
1422532_at	4.84	8.41	-11.89	2.55e-07	4.8e-06	Xpc	xeroderma pigmentosum, complementation group C
1416359_at	5.15	8.95	-13.88	2.55e-07	4.8e-06	Snx18	sorting nexin 18
1432657_at	11.17	5.74	43.22	2.57e-07	4.83e-06	Adam1b	a disintegrin and metallopeptidase domain 1b
1460038_at	3.75	7.51	-13.52	2.58e-07	4.84e-06	Pou3f1	POU domain, class 3, transcription factor 1
1455898_x_at	13.31	9.29	16.24	2.59e-07	4.84e-06	Slc2a3	solute carrier family 2 (facilitated glucose transporter), member 3
1436600_at	4.86	8.48	-12.29	2.59e-07	4.84e-06	Tox3	TOX high mobility group box family member 3
1428503_a_at	6	9.56	-11.76	2.59e-07	4.85e-06	Nkiras1	NFKB inhibitor interacting Ras-like protein 1
1423662_at	6.14	9.98	-14.38	2.6e-07	4.86e-06	Atp6ap2	ATPase, H+ transporting, lysosomal accessory protein 2
1431639_at	8.43	4.18	19.12	2.6e-07	4.86e-06	Cldn34d	claudin 34D
1429406_at	12.5	7.27	37.52	2.61e-07	4.87e-06	Slco6c1	solute carrier organic anion transporter family, member 6c1
1423582_at	6.45	12.01	-47.13	2.61e-07	4.87e-06	Dmrt1	doublesex and mab-3 related transcription factor 1
1452020_a_at	7.94	11.43	-11.23	2.64e-07	4.91e-06	Siva1	SIVA1, apoptosis-inducing factor
1453880_s_at	11.03	6.22	28.08	2.67e-07	4.94e-06	Ccdc30	coiled-coil domain containing 30
1437241_at	5.74	9.63	-14.78	2.7e-07	4.99e-06	Klf11	Kruppel-like factor 11
1433901_at	5.8	9.57	-13.67	2.7e-07	4.99e-06	Caprin1	cell cycle associated protein 1
1454648_s_at	5.16	10.22	-33.42	2.71e-07	4.99e-06	D10Wsu102e	DNA segment, Chr 10, Wayne State University 102, expressed
1455084_x_at	4.74	9.26	-23.02	2.72e-07	5.01e-06	Shmt2	serine hydroxymethyltransferase 2 (mitochondrial)
1451502_at	10.32	6.27	16.55	2.72e-07	5.01e-06	Pla2g10	phospholipase A2, group X
1437098_x_at	12.35	7.16	36.54	2.75e-07	5.04e-06	Ttc30a2	tetratricopeptide repeat domain 30A2
1416335_at	8.53	12.56	-16.35	2.76e-07	5.05e-06	Mif	macrophage migration inhibitory factor
1443875_at	13.12	9.26	14.53	2.76e-07	5.06e-06	Rimbp3	RIMS binding protein 3
1428251_at	5.84	10.23	-20.95	2.77e-07	5.06e-06	Smchd1	SMC hinge domain containing 1
1434132_at	5.31	10.81	-45.34	2.77e-07	5.07e-06	E430025E21Rik	RIKEN cDNA E430025E21 gene
1453272_at	10.19	5.43	27.14	2.78e-07	5.08e-06	4930579F01Rik	RIKEN cDNA 4930579F01 gene
1455042_at	5.01	9.72	-26.17	2.79e-07	5.1e-06	Tbl1x	transducin (beta)-like 1 X-linked
1430376_at	9.8	6.25	11.73	2.8e-07	5.1e-06	Lrrc9	leucine rich repeat containing 9
1422124_a_at	3.3	7.63	-20.11	2.81e-07	5.12e-06	Ptprc	protein tyrosine phosphatase, receptor type, C
1428989_at	11.78	7.43	20.36	2.82e-07	5.14e-06
1434223_at	11.69	7.91	13.72	2.83e-07	5.15e-06	LOC102643079; Oscp1	uncharacterized LOC102643079; organic solute carrier partner 1
1452077_at	3.47	7.39	-15.1	2.83e-07	5.15e-06	Ddx3y	DEAD (Asp-Glu-Ala-Asp) box polypeptide 3, Y-linked
1460718_s_at	5.55	9.22	-12.75	2.83e-07	5.15e-06	Mtch1	mitochondrial carrier homolog 1 (C. elegans)
1459813_at	10.82	6.72	17.19	2.84e-07	5.16e-06	1700012D01Rik; Tmem194	RIKEN cDNA 1700012D01 gene; transmembrane protein 194
1419326_at	11.3	6.3	32.03	2.85e-07	5.17e-06	1700028P14Rik	RIKEN cDNA 1700028P14 gene
1440910_at	3.51	7.09	-11.97	2.85e-07	5.17e-06	C77370	expressed sequence C77370
1428381_a_at	5.93	9.62	-12.95	2.87e-07	5.19e-06	Ppdpf	pancreatic progenitor cell differentiation and proliferation factor homolog (zebrafish)RIKEN cDNA 2700038C09 gene
1436975_at	12.59	7.74	28.82	2.88e-07	5.2e-06	Pom121l2	POM121 membrane glycoprotein-like 2 (rat)
1440798_x_at	7.31	3.61	13.01	2.92e-07	5.27e-06	Lrrc6	leucine rich repeat containing 6 (testis)
1455633_at	4.55	8.2	-12.55	2.92e-07	5.28e-06	Zfp647	zinc finger protein 647
1416859_at	6.54	10.82	-19.42	2.93e-07	5.28e-06	Fkbp3	FK506 binding protein 3
1442902_at	12.2	7.53	25.35	2.93e-07	5.28e-06	Qrich2	glutamine rich 2
1429987_at	7.25	3.61	12.42	2.94e-07	5.29e-06	Cemip	cell migration inducing protein, hyaluronan binding
1437384_at	10.49	6.52	15.68	2.95e-07	5.3e-06	1700015E13Rik	RIKEN cDNA 1700015E13 gene
1433651_at	5.74	10.33	-24.04	2.95e-07	5.31e-06	Wtip	WT1-interacting protein
1433823_at	8.82	4.6	18.7	2.95e-07	5.31e-06	Ptpdc1	protein tyrosine phosphatase domain containing 1
1429863_at	5.78	12.09	-79.67	2.96e-07	5.31e-06	Lonrf3	LON peptidase N-terminal domain and ring finger 3
1456041_at	3.29	8.64	-40.86	2.97e-07	5.32e-06	Snx16	sorting nexin 16
1453054_at	10.53	6.72	14	2.98e-07	5.32e-06	Scamp1	secretory carrier membrane protein 1
1429675_at	12.06	7.08	31.53	2.98e-07	5.32e-06	Smco2	single-pass membrane protein with coiled-coil domains 2
1422966_a_at	5.66	9.33	-12.72	2.99e-07	5.33e-06	Tfrc	transferrin receptor
1429868_at	11.15	6.75	21.18	2.99e-07	5.33e-06	1700020N01Rik	RIKEN cDNA 1700020N01 gene
1419879_s_at	4.96	8.8	-14.39	2.99e-07	5.33e-06	Trim25	tripartite motif-containing 25
1429700_at	7.57	3.87	13.02	3.01e-07	5.35e-06	3110040M04Rik	RIKEN cDNA 3110040M04 gene
1434725_at	10.23	5.57	25.25	3.03e-07	5.37e-06	Gramd1c	GRAM domain containing 1C
1416703_at	5.58	11.05	-44.31	3.03e-07	5.37e-06	Mapk14	mitogen-activated protein kinase 14
1460338_a_at	5.47	11.02	-47.05	3.03e-07	5.37e-06	Crlf3	cytokine receptor-like factor 3
1433588_at	5.04	8.65	-12.22	3.03e-07	5.37e-06	Fam21	family with sequence similarity 21
1432257_at	7.97	4.46	11.4	3.06e-07	5.39e-06	Gsdmcl1	gasdermin C-like 1
1428762_at	3.83	9.58	-53.84	3.07e-07	5.4e-06	Tab3	TGF-beta activated kinase 1/MAP3K7 binding protein 3
1428812_at	11.71	6.63	33.78	3.07e-07	5.4e-06	1700040L02Rik	RIKEN cDNA 1700040L02 gene
1430209_at	11.27	6.98	19.61	3.08e-07	5.42e-06	Tex36	testis expressed 36
1448361_at	7	10.78	-13.8	3.1e-07	5.45e-06	Ttc3	tetratricopeptide repeat domain 3
1449467_at	10.8	6.49	19.88	3.11e-07	5.46e-06	Gm20737; Gm20772; Gm20773; Gm20777; Gm20793; Gm20795; Gm20807; Gm20827; Gm20831; Gm20833; Gm20836; Gm20851; Gm20910; Gm20928; Gm21310; Gm21425; Gm21440; Gm21454; Gm21660; Gm21678; LOC102641037; LOC105243608; LOC665918; Ssty1	predicted gene, 20737; predicted gene, 20772; predicted gene, 20773; predicted gene, 20777; predicted gene, 20793; predicted gene, 20795; predicted gene, 20807; predicted gene, 20827; predicted gene, 20831; predicted gene, 20833; predicted gene, 20836; predicted gene, 20851; predicted gene, 20910; predicted gene, 20928; predicted gene, 21310; predicted gene, 21425; predicted gene, 21440; predicte…
1427504_s_at	8.05	12.01	-15.62	3.12e-07	5.46e-06	Srsf2	serine/arginine-rich splicing factor 2
1416258_at	5.1	8.69	-12.07	3.13e-07	5.46e-06	Tk1	thymidine kinase 1
1449208_at	12.06	8.29	13.64	3.13e-07	5.46e-06	Papolb	poly (A) polymerase beta (testis specific)
1455562_at	5.74	9.35	-12.15	3.14e-07	5.48e-06	Sox12	SRY (sex determining region Y)-box 12
1417398_at	5.01	10.08	-33.56	3.15e-07	5.48e-06	Rras2	related RAS viral (r-ras) oncogene homolog 2
1429407_at	10.34	6.03	19.83	3.16e-07	5.49e-06	Pex11g	peroxisomal biogenesis factor 11 gamma
1424936_a_at	12.63	8.95	12.8	3.17e-07	5.49e-06	Dnah8	dynein, axonemal, heavy chain 8
1453951_a_at	9.01	5.08	15.21	3.17e-07	5.49e-06	Cfap43; Itprip	cilia and flagella associated protein 43; inositol 1,4,5-triphosphate receptor interacting protein
1428332_at	11.37	7.18	18.26	3.17e-07	5.49e-06	Pik3ip1	phosphoinositide-3-kinase interacting protein 1
1453713_s_at	9.67	4.85	28.32	3.17e-07	5.49e-06	Spaca6	sperm acrosome associated 6
1434079_s_at	7.49	11.67	-18.12	3.18e-07	5.52e-06	Mcm2	minichromosome maintenance deficient 2 mitotin (S. cerevisiae)
1426239_s_at	5.14	10.1	-31.16	3.19e-07	5.53e-06	Arrb2	arrestin, beta 2
1418760_at	11.23	7.09	17.58	3.19e-07	5.53e-06	Rdh11	retinol dehydrogenase 11
1450729_at	7.2	10.69	-11.17	3.24e-07	5.57e-06	Hs2st1	heparan sulfate 2-O-sulfotransferase 1
1422836_at	3.8	10.94	-141.08	3.24e-07	5.57e-06	Mbnl3	muscleblind-like 3 (Drosophila)
1419542_at	7.51	12.98	-44.29	3.25e-07	5.59e-06	Dazl	deleted in azoospermia-like
1454033_at	9.9	4.9	32.04	3.25e-07	5.6e-06	Pdilt	protein disulfide isomerase-like, testis expressed
1422096_at	8.84	4.69	17.66	3.26e-07	5.6e-06	Mgat4d	MGAT4 family, member C
1425658_at	8.02	4.54	11.16	3.29e-07	5.63e-06	Cd109	CD109 antigen
1429546_at	9.95	6.1	14.49	3.3e-07	5.65e-06
1416789_at	5.1	9.61	-22.83	3.31e-07	5.66e-06	Idh3g	isocitrate dehydrogenase 3 (NAD+), gamma
1426402_at	4.76	8.59	-14.21	3.33e-07	5.68e-06	Syncrip	synaptotagmin binding, cytoplasmic RNA interacting protein
1423119_at	13.79	10.26	11.53	3.34e-07	5.7e-06	Rsph3a; Rsph3b	radial spoke 3A homolog (Chlamydomonas); radial spoke 3B homolog (Chlamydomonas)
1449276_at	11.45	7.17	19.47	3.36e-07	5.72e-06	1700029P11Rik	RIKEN cDNA 1700029P11 gene
1416639_at	11.89	7.47	21.42	3.36e-07	5.72e-06	Slc2a5	solute carrier family 2 (facilitated glucose transporter), member 5
1432161_a_at	8.25	4.04	18.42	3.38e-07	5.73e-06	Ptar1	protein prenyltransferase alpha subunit repeat containing 1
1435383_x_at	4.61	8.36	-13.44	3.38e-07	5.73e-06	Ndn	necdin
1430375_a_at	10.91	7.38	11.56	3.39e-07	5.74e-06	Ccl27a; Ccl27b; Gm13306; Gm2506; LOC100861978	chemokine (C-C motif) ligand 27A; chemokine (C-C motif) ligand 27b; predicted gene 13306; predicted gene 2506; c-C motif chemokine 27-like
1430157_at	9.15	4.98	18.05	3.39e-07	5.74e-06	1700095J03Rik	RIKEN cDNA 1700095J03 gene
1419484_a_at	4.78	8.58	-13.9	3.41e-07	5.76e-06	Gbas	glioblastoma amplified sequence
1421347_at	9.95	5.12	28.43	3.43e-07	5.79e-06	Ftmt	ferritin mitochondrial
1455757_at	4	7.77	-13.64	3.44e-07	5.79e-06	D3Ertd254e	DNA segment, Chr 3, ERATO Doi 254, expressed
1449519_at	4.21	7.91	-13.04	3.44e-07	5.8e-06	Gadd45a	growth arrest and DNA-damage-inducible 45 alpha
1415892_at	4.4	9.25	-28.79	3.44e-07	5.8e-06	Sgpl1	sphingosine phosphate lyase 1
1428988_at	11.61	7	24.45	3.45e-07	5.8e-06	Abcc3	ATP-binding cassette, sub-family C (CFTR/MRP), member 3
1420811_a_at	9.07	12.61	-11.63	3.46e-07	5.81e-06	Ctnnb1	catenin (cadherin associated protein), beta 1
1433495_at	5.62	9.93	-19.87	3.47e-07	5.82e-06	Colgalt1	collagen beta(1-O)galactosyltransferase 1
1430235_at	10.19	5.04	35.4	3.48e-07	5.84e-06	4933424G06Rik	RIKEN cDNA 4933424G06 gene
1434302_at	3.83	7.39	-11.75	3.49e-07	5.84e-06	Raph1	Ras association (RalGDS/AF-6) and pleckstrin homology domains 1
1447877_x_at	5.29	9.53	-18.93	3.49e-07	5.84e-06	Dnmt1	DNA methyltransferase (cytosine-5) 1
1460374_at	13.36	8.47	29.62	3.5e-07	5.85e-06	Adam2	a disintegrin and metallopeptidase domain 2
1423947_at	5.29	9.92	-24.75	3.53e-07	5.88e-06	1110008P14Rik	RIKEN cDNA 1110008P14 gene
1418185_at	12.89	8.82	16.75	3.55e-07	5.9e-06	Ndufaf3	NADH dehydrogenase (ubiquinone) 1 alpha subcomplex, assembly factor 3
1432550_at	12	6.74	38.22	3.55e-07	5.9e-06	Tmem190	transmembrane protein 190
1445623_at	9.61	5.1	22.83	3.57e-07	5.93e-06
1447541_s_at	11.99	8.24	13.44	3.58e-07	5.94e-06	Itgae	integrin alpha E, epithelial-associated
1453055_at	5	9.7	-26.04	3.6e-07	5.96e-06	Sema6d	sema domain, transmembrane domain (TM), and cytoplasmic domain, (semaphorin) 6D
1444219_at	10.22	6.16	16.67	3.61e-07	5.97e-06	AY702103	cDNA sequence AY702103
1427126_at	3.77	7.32	-11.73	3.61e-07	5.97e-06	Hspa1b	heat shock protein 1B
1438569_at	12.69	7.64	33.13	3.63e-07	5.98e-06	Ccdc38	coiled-coil domain containing 38
1449852_a_at	4.42	9.09	-25.36	3.64e-07	6e-06	Ehd4	EH-domain containing 4
1421344_a_at	5.25	9.43	-18.2	3.65e-07	6e-06	Ajuba	ajuba LIM protein
1453793_at	11.62	6.82	27.89	3.66e-07	6.01e-06	1700026J12Rik	RIKEN cDNA 1700026J12 gene
1429571_a_at	11.54	6.85	25.83	3.66e-07	6.01e-06	Spaca1	sperm acrosome associated 1
1417528_at	12.22	7.31	30.21	3.67e-07	6.01e-06	Spag6	sperm associated antigen 6
1425753_a_at	5.04	10.44	-42.21	3.67e-07	6.01e-06	Ung	uracil DNA glycosylase
1452892_at	11.91	7.14	27.26	3.69e-07	6.04e-06	Stk33	serine/threonine kinase 33
1436900_x_at	5.02	9.1	-16.84	3.71e-07	6.06e-06	Leprot	leptin receptor overlapping transcript
1438629_x_at	6.99	10.46	-11.1	3.75e-07	6.1e-06	Grn	granulin
1421947_at	5.55	10.4	-28.82	3.76e-07	6.11e-06	Gng12	guanine nucleotide binding protein (G protein), gamma 12
1429102_at	10.9	6.77	17.55	3.76e-07	6.11e-06	Arrdc5	arrestin domain containing 5
1424358_at	4.74	9.02	-19.46	3.77e-07	6.11e-06	Ube2e2	ubiquitin-conjugating enzyme E2E 2
1420552_s_at	13.05	8.91	17.61	3.81e-07	6.17e-06	Tsga8	testis specific gene A8
1440179_x_at	5.89	9.9	-16.09	3.82e-07	6.18e-06	Rnf217	ring finger protein 217
1419428_a_at	6.63	10.62	-15.9	3.83e-07	6.18e-06	Gaa	glucosidase, alpha, acid
1460053_at	4.75	8.43	-12.85	3.87e-07	6.23e-06	Smyd4	SET and MYND domain containing 4
1438511_a_at	8.42	4.49	15.3	3.89e-07	6.25e-06	Rgcc	regulator of cell cycle
1435442_at	7.86	11.36	-11.29	3.89e-07	6.25e-06	Dcaf13	DDB1 and CUL4 associated factor 13
1435132_at	3.65	8.47	-28.28	3.93e-07	6.3e-06	Disp1	dispatched homolog 1 (Drosophila)
1431905_s_at	11.39	7.77	12.26	3.94e-07	6.3e-06	4933427G17Rik	RIKEN cDNA 4933427G17 gene
1454898_s_at	4.46	8.54	-16.92	3.94e-07	6.3e-06	Iah1	isoamyl acetate-hydrolyzing esterase 1 homolog (S. cerevisiae)
1438647_x_at	6.09	9.85	-13.57	3.96e-07	6.32e-06	Cetn2	centrin 2
1430441_at	9.91	6.11	13.88	3.97e-07	6.33e-06	4933438K21Rik	RIKEN cDNA 4933438K21 gene
1419454_x_at	3.56	8	-21.69	3.97e-07	6.33e-06	Pias2	protein inhibitor of activated STAT 2
1422796_at	5.94	9.46	-11.47	3.98e-07	6.33e-06	Prep	prolyl endopeptidase
1451666_at	7.88	11.46	-11.97	3.99e-07	6.35e-06	Acly	ATP citrate lyase
1424258_at	7.12	10.75	-12.42	4e-07	6.36e-06	Polr2d	polymerase (RNA) II (DNA directed) polypeptide D
1420366_at	13.51	8.47	33.1	4.01e-07	6.37e-06	Spesp1	sperm equatorial segment protein 1
1416614_at	4.58	8.44	-14.49	4.02e-07	6.38e-06	Eid1	EP300 interacting inhibitor of differentiation 1
1452474_a_at	12.57	7.69	29.58	4.03e-07	6.39e-06	Art3	ADP-ribosyltransferase 3
1422325_at	4.67	8.18	-11.37	4.04e-07	6.41e-06	Magea5	melanoma antigen, family A, 5
1434503_s_at	4.12	8.04	-15.1	4.06e-07	6.43e-06	Lamp2	lysosomal-associated membrane protein 2
1436708_x_at	3.41	10.42	-129.36	4.07e-07	6.43e-06	Mcm4	minichromosome maintenance deficient 4 homolog (S. cerevisiae)
1439525_at	12.99	8.57	21.41	4.08e-07	6.44e-06
1431904_at	9.7	6.17	11.54	4.1e-07	6.46e-06	4933427G17Rik	RIKEN cDNA 4933427G17 gene
1448928_at	6.82	11.89	-33.48	4.12e-07	6.49e-06	Hdac6	histone deacetylase 6
1426774_at	6.99	10.47	-11.22	4.14e-07	6.5e-06	Parp12	poly (ADP-ribose) polymerase family, member 12
1436680_s_at	6.12	10.14	-16.13	4.16e-07	6.52e-06	Ddb2	damage specific DNA binding protein 2
1449177_at	11.87	6.71	35.56	4.16e-07	6.52e-06	Ccna1	cyclin A1
1418659_at	5.42	9.27	-14.43	4.18e-07	6.54e-06	Clock	circadian locomotor output cycles kaput
1439963_x_at	9.96	6.41	11.72	4.19e-07	6.54e-06	Saxo2	stablizer of axonemal microtubules 2
1437096_at	11.24	7.43	14.05	4.19e-07	6.55e-06	Ttc29	tetratricopeptide repeat domain 29
1426245_s_at	5.95	9.57	-12.24	4.21e-07	6.56e-06	Mapre2	microtubule-associated protein, RP/EB family, member 2
1424252_at	5.47	8.98	-11.37	4.21e-07	6.58e-06	Hnrnpdl	heterogeneous nuclear ribonucleoprotein D-like
1415980_at	7.69	11.52	-14.18	4.22e-07	6.58e-06	Atp5g2; LOC102641133	ATP synthase, H+ transporting, mitochondrial F0 complex, subunit C2 (subunit 9); ATP synthase F(0) complex subunit C2, mitochondrial pseudogene
1455665_at	6.63	10.11	-11.18	4.22e-07	6.58e-06	Lonrf1	LON peptidase N-terminal domain and ring finger 1
1428388_at	6.45	10.95	-22.73	4.24e-07	6.6e-06	Tnks2	tankyrase, TRF1-interacting ankyrin-related ADP-ribose polymerase 2
1456055_x_at	6.59	10.98	-20.93	4.25e-07	6.61e-06	Pold1	polymerase (DNA directed), delta 1, catalytic subunit
1453203_at	12.6	7.91	25.68	4.26e-07	6.62e-06	Prps1l1	phosphoribosyl pyrophosphate synthetase 1-like 1
1455223_at	4.86	8.65	-13.81	4.28e-07	6.63e-06	Igf2bp1	insulin-like growth factor 2 mRNA binding protein 1
1455095_at	7.7	4.18	11.4	4.31e-07	6.66e-06	Hist2h2be	histone cluster 2, H2be
1427344_s_at	5.98	10.04	-16.68	4.33e-07	6.68e-06	Rasd2	RASD family, member 2
1417643_at	13.91	9.59	19.93	4.38e-07	6.75e-06	Rsph1	radial spoke head 1 homolog (Chlamydomonas)
1418656_at	6.24	10.5	-19.14	4.39e-07	6.77e-06	Gm7846; LOC102636255; LOC102641341; Lsm5	predicted gene 7846; U6 snRNA-associated Sm-like protein LSm5; LSM5 homolog, U6 small nuclear RNA associated (S. cerevisiae)
1453280_at	8.72	4.72	15.98	4.42e-07	6.81e-06	Gm14781; Mageb5	predicted gene 14781; melanoma antigen, family B, 5
1452215_at	4.69	9.42	-26.63	4.43e-07	6.81e-06	9130401M01Rik	RIKEN cDNA 9130401M01 gene
1429548_at	11.08	6.17	30.07	4.44e-07	6.81e-06	Tex22	testis expressed gene 22
1432482_at	11.77	6.72	33.16	4.44e-07	6.81e-06	Lyzl6	lysozyme-like 6
1451265_at	5.32	8.86	-11.61	4.44e-07	6.81e-06	Ccdc115	coiled-coil domain containing 115
1448507_at	12.53	8.44	17.05	4.45e-07	6.82e-06	Efhd1	EF hand domain containing 1
1415922_s_at	6.72	11.96	-37.86	4.47e-07	6.84e-06	Marcksl1	MARCKS-like 1
1417082_at	8.79	12.76	-15.6	4.49e-07	6.86e-06	Anp32b	acidic (leucine-rich) nuclear phosphoprotein 32 family, member B
1429351_at	5.14	8.64	-11.26	4.5e-07	6.87e-06	Klhl24	kelch-like 24
1419356_at	4.16	7.81	-12.5	4.51e-07	6.89e-06	Klf7	Kruppel-like factor 7 (ubiquitous)
1421132_at	7.96	4.4	11.8	4.52e-07	6.89e-06	Pvrl3	poliovirus receptor-related 3
1439277_at	10.66	6.91	13.38	4.53e-07	6.9e-06	Frs3os	fibroblast growth factor receptor substrate 3, opposite strand
1417008_at	12.17	8.49	12.76	4.53e-07	6.9e-06	Crat	carnitine acetyltransferase
1429892_at	10.2	6	18.38	4.53e-07	6.9e-06	Plac8l1	PLAC8-like 1
1446251_at	8.04	3.99	16.54	4.53e-07	6.9e-06	Gm20611	predicted gene 20611
1428130_at	6.07	9.61	-11.59	4.55e-07	6.91e-06	Lman1	lectin, mannose-binding, 1
1423203_a_at	12.17	8	18.03	4.56e-07	6.93e-06	Cetn1	centrin 1
1429321_at	6.8	10.26	-11.04	4.57e-07	6.94e-06	Rnf149	ring finger protein 149
1451391_at	5.93	9.49	-11.83	4.59e-07	6.96e-06	Edrf1	erythroid differentiation regulatory factor 1
1434767_at	5.42	9.37	-15.51	4.61e-07	6.99e-06	Mis18bp1	MIS18 binding protein 1
1436105_at	10.02	6.42	12.07	4.62e-07	6.99e-06	Ccdc74a	coiled-coil domain containing 74A
1460564_at	5.16	9.15	-15.91	4.63e-07	7e-06	Zfp280b	zinc finger protein 280B
1442025_a_at	4.34	8.91	-23.81	4.65e-07	7.03e-06	Zbtb16	zinc finger and BTB domain containing 16
1438970_x_at	8.3	4.57	13.28	4.66e-07	7.03e-06	Clhc1	clathrin heavy chain linker domain containing 1
1424420_at	4.38	8.89	-22.8	4.69e-07	7.06e-06	Ccpg1	cell cycle progression 1
1449035_at	13.13	8.29	28.54	4.73e-07	7.09e-06	4930544G11Rik	RIKEN cDNA 4930544G11 gene
1431403_a_at	5.25	9.95	-25.95	4.73e-07	7.1e-06	Map7d2	MAP7 domain containing 2
1455897_x_at	8.47	13.01	-23.26	4.76e-07	7.12e-06	Hmgn1; LOC102641809	high mobility group nucleosomal binding domain 1; non-histone chromosomal protein HMG-14
1453168_at	9.95	6.22	13.21	4.77e-07	7.14e-06	1700029J07Rik	RIKEN cDNA 1700029J07 gene
1430898_s_at	8.9	5.31	11.99	4.8e-07	7.18e-06	4931428L18Rik	RIKEN cDNA 4931428L18 gene
1454216_at	8.62	5.04	11.98	4.83e-07	7.21e-06	Spin2d	spindlin family, member 2D
1434480_at	4.63	8.44	-13.99	4.86e-07	7.23e-06	Pdpr	pyruvate dehydrogenase phosphatase regulatory subunit
1451330_a_at	5.71	9.36	-12.62	4.88e-07	7.25e-06	Inpp5b	inositol polyphosphate-5-phosphatase B
1439003_s_at	10.66	6.21	22	4.9e-07	7.26e-06	Ccdc7b; Zfp821	coiled-coil domain containing 7B; zinc finger protein 821
1436685_at	9.29	5.12	18.07	4.9e-07	7.26e-06	Fam181a	family with sequence similarity 181, member A
1431119_at	11.74	7.85	14.82	4.94e-07	7.3e-06	Dnajb13	DnaJ (Hsp40) related, subfamily B, member 13
1418366_at	11.58	7.75	14.26	4.94e-07	7.3e-06	Hist2h2aa2	histone cluster 2, H2aa2
1417899_at	11.05	5.88	36.07	4.95e-07	7.3e-06	Zp3r	zona pellucida 3 receptor
1431729_at	10.61	6.43	18.06	4.97e-07	7.32e-06	Spata17	spermatogenesis associated 17
1423422_at	9.4	4.75	25	5e-07	7.36e-06	Asb4	ankyrin repeat and SOCS box-containing 4
1434456_at	6.27	10.78	-22.74	5.01e-07	7.37e-06	Rundc3b	RUN domain containing 3B
1416981_at	5.91	9.8	-14.74	5.02e-07	7.37e-06	Foxo1	forkhead box O1
1426782_at	4.22	8.94	-26.36	5.02e-07	7.38e-06	Adgra3	adhesion G protein-coupled receptor A3
1459703_at	9.09	5.12	15.77	5.07e-07	7.44e-06
1421096_at	5.22	8.85	-12.35	5.12e-07	7.49e-06	Trpc1	transient receptor potential cation channel, subfamily C, member 1
1443779_s_at	4.09	9.33	-37.7	5.13e-07	7.49e-06	Lcor	ligand dependent nuclear receptor corepressor
1416429_a_at	3.24	7.83	-23.99	5.13e-07	7.49e-06	Cat	catalase
1429669_at	9.4	4.96	21.73	5.17e-07	7.53e-06	4930488L21Rik	RIKEN cDNA 4930488L21 gene
1430390_x_at	8.84	5.32	11.41	5.21e-07	7.57e-06	4930444G20Rik	RIKEN cDNA 4930444G20 gene
1450388_s_at	6.07	9.59	-11.43	5.21e-07	7.58e-06	Twsg1	twisted gastrulation homolog 1 (Drosophila)
1440206_at	7.77	4.27	11.35	5.23e-07	7.59e-06	A930024E05Rik	RIKEN cDNA A930024E05 gene
1433746_at	5.39	10.66	-38.58	5.32e-07	7.69e-06	Wdr3	WD repeat domain 3
1422483_a_at	7.37	10.95	-11.97	5.33e-07	7.7e-06	Cycs	cytochrome c, somatic
1452830_s_at	5.44	10.06	-24.51	5.35e-07	7.73e-06	Cad	carbamoyl-phosphate synthetase 2, aspartate transcarbamylase, and dihydroorotase
1455947_at	12.83	8.06	27.16	5.36e-07	7.73e-06	2024-03-11	membrane-associated ring finger (C3HC4) 11
1424085_at	6.75	12.2	-43.49	5.37e-07	7.73e-06	Ndufa4	NADH dehydrogenase (ubiquinone) 1 alpha subcomplex, 4
1436130_s_at	9.33	5.86	11.11	5.37e-07	7.73e-06	Adam6a; Adam6b	a disintegrin and metallopeptidase domain 6A; a disintegrin and metallopeptidase domain 6B
1431911_at	9.82	5.78	16.49	5.4e-07	7.78e-06	4931423N10Rik	RIKEN cDNA 4931423N10 gene
1419063_at	4.33	9.77	-43.46	5.41e-07	7.78e-06	Ugt8a	UDP galactosyltransferase 8A
1460489_at	9.65	5.56	17.01	5.42e-07	7.79e-06
1449513_at	10.16	5.89	19.33	5.42e-07	7.79e-06	Adam24	a disintegrin and metallopeptidase domain 24 (testase 1)
1418429_at	4.19	7.89	-13.02	5.42e-07	7.79e-06	Kif5b	kinesin family member 5B
1428807_at	12.68	7.61	33.48	5.48e-07	7.84e-06	Pabpc6	poly(A) binding protein, cytoplasmic 6
1420064_s_at	4.73	10.79	-66.38	5.48e-07	7.84e-06	Tktl1	transketolase-like 1
1437090_at	10.53	6.88	12.6	5.5e-07	7.85e-06	Ccdc63	coiled-coil domain containing 63
1452884_at	5.14	11.19	-65.95	5.53e-07	7.88e-06	Scaf11	SR-related CTD-associated factor 11
1425023_at	4.49	8.17	-12.79	5.56e-07	7.92e-06	Usp3	ubiquitin specific peptidase 3
1433748_at	5.41	9.49	-16.96	5.59e-07	7.95e-06	Zdhhc18	zinc finger, DHHC domain containing 18
1455805_x_at	3.48	7.03	-11.69	5.65e-07	8.02e-06	Ccdc22	coiled-coil domain containing 22
1416312_at	6.93	10.94	-16.07	5.73e-07	8.1e-06	Rars	arginyl-tRNA synthetase
1420436_x_at	8.02	4.34	12.84	5.73e-07	8.1e-06	Tex21	testis expressed gene 21
1437609_at	10.69	5.82	29.34	5.76e-07	8.13e-06	Ube2u	ubiquitin-conjugating enzyme E2U (putative)
1440819_s_at	4.55	8.57	-16.22	5.77e-07	8.15e-06	Szt2	seizure threshold 2
1453643_at	9.42	5.91	11.39	5.81e-07	8.19e-06	1700001L19Rik	RIKEN cDNA 1700001L19 gene
1454681_at	5.02	9.18	-17.81	5.81e-07	8.2e-06	Esrp1	epithelial splicing regulatory protein 1
1429512_at	12.51	7.7	28.03	5.82e-07	8.2e-06	Zpbp2	zona pellucida binding protein 2
1432056_at	8.41	4.79	12.26	5.84e-07	8.22e-06	Cpvl	carboxypeptidase, vitellogenic-like
1454947_a_at	5.46	8.95	-11.21	5.85e-07	8.23e-06	Ublcp1	ubiquitin-like domain containing CTD phosphatase 1
1439048_at	7.16	3.67	11.21	5.92e-07	8.3e-06	Cadm2	cell adhesion molecule 2
1448952_at	5.56	9.07	-11.42	5.93e-07	8.31e-06	Chd3os	chromodomain helicase DNA binding protein 3, opposite strand
1430199_at	8.95	4.04	30.03	5.95e-07	8.33e-06	1700007E05Rik	RIKEN cDNA 1700007E05 gene
1422874_at	11.37	5.87	45.14	6.05e-07	8.44e-06	Acrbp	proacrosin binding protein
1441515_at	8.55	4.37	18.08	6.09e-07	8.46e-06	Fam228b	family with sequence similarity 228, member B
1420803_at	5.97	9.67	-12.99	6.09e-07	8.46e-06	Tex18	testis expressed gene 18
1435605_at	4.3	8.78	-22.32	6.12e-07	8.5e-06	Actr3b	ARP3 actin-related protein 3B
1434811_at	10.34	6.88	11.03	6.2e-07	8.58e-06	Cage1	cancer antigen 1
1430538_at	4.94	8.62	-12.83	6.2e-07	8.58e-06	2210013O21Rik	RIKEN cDNA 2210013O21 gene
1428995_at	11.47	7.37	17.19	6.24e-07	8.61e-06	Smpd5	sphingomyelin phosphodiesterase 5
1435084_at	10.77	6.77	15.99	6.24e-07	8.61e-06	Rnf125	ring finger protein 125
1428486_at	13.58	9.78	13.9	6.24e-07	8.61e-06	1700123L14Rik	nucleoporin 50 pseudogene
1435983_at	10.83	6.67	17.87	6.25e-07	8.61e-06	Ttll8	tubulin tyrosine ligase-like family, member 8
1429177_x_at	7.58	3.8	13.77	6.26e-07	8.61e-06	Sox17	SRY (sex determining region Y)-box 17
1434180_at	4.45	8.77	-19.95	6.27e-07	8.62e-06	Fermt2	fermitin family homolog 2 (Drosophila)
1423706_a_at	5.91	9.54	-12.44	6.28e-07	8.64e-06	Pgd	phosphogluconate dehydrogenase
1438607_at	10.25	5.69	23.55	6.43e-07	8.78e-06	Zdhhc19	zinc finger, DHHC domain containing 19
1429409_at	11.91	7.71	18.47	6.43e-07	8.78e-06	Nlrp14	NLR family, pyrin domain containing 14
1460708_s_at	6.62	10.88	-19.15	6.45e-07	8.8e-06	Cdc42	cell division cycle 42
1430162_at	8.84	5.35	11.23	6.47e-07	8.83e-06	3830417A13Rik	RIKEN cDNA 3830417A13 gene
1453274_at	9.82	6.2	12.26	6.5e-07	8.85e-06	Ccdc103	coiled-coil domain containing 103
1426615_s_at	7.05	11.99	-30.64	6.52e-07	8.87e-06	Ndrg4	N-myc downstream regulated gene 4
1448470_at	13.54	9.1	21.71	6.53e-07	8.88e-06	Fbp1	fructose bisphosphatase 1
1417724_at	8.28	11.78	-11.33	6.53e-07	8.89e-06	Alyref	Aly/REF export factor
1451624_a_at	12.08	8.59	11.24	6.57e-07	8.92e-06	Phospho2	phosphatase, orphan 2
1417838_at	12.29	8	19.62	6.57e-07	8.92e-06	Gm20738; Gm20747; Gm20806; Gm20809; Gm20815; Gm20816; Gm20823; Gm20842; Gm20852; Gm20854; Gm20865; Gm20867; Gm20868; Gm20898; Gm20907; Gm20917; Gm20921; Gm20934; Gm21118; Gm21180; Gm21242; Gm21245; Gm21248; Gm21292; Gm21350; Gm21394; Gm21658; Gm21672; Gm21683; Gm21790; Gm21799; Gm21835; Gm21845; Gm21943; Gm29024; LOC101056308; Ssty2	predicted gene, 20738; predicted gene, 20747; predicted gene, 20806; predicted gene, 20809; predicted gene, 20815; predicted gene, 20816; predicted gene, 20823; predicted gene, 20842; predicted gene, 20852; predicted gene, 20854; predicted gene, 20865; predicted gene, 20867; predicted gene, 20868; predicted gene, 20898; predicted gene, 20907; predicted gene, 20917; predicted gene, 20921; predicte…
1423527_at	10.38	6.43	15.43	6.59e-07	8.94e-06	Ccer1	coiled-coil glutamate-rich protein 1
1424395_at	12.46	8.18	19.33	6.64e-07	8.98e-06	Asrgl1	asparaginase like 1
1422439_a_at	4.47	8.36	-14.76	6.67e-07	9e-06	Cdk4; LOC102641469	cyclin-dependent kinase 4; cyclin-dependent kinase 4 pseudogene
1418878_at	12.27	7.16	34.38	6.67e-07	9e-06	Acrv1	acrosomal vesicle protein 1
1437490_x_at	3.93	7.57	-12.43	6.77e-07	9.1e-06	Uap1	UDP-N-acetylglucosamine pyrophosphorylase 1
1440382_at	10.56	6.13	21.46	6.78e-07	9.11e-06	BC051628	cDNA sequence BC051628
1438010_at	5.13	9.01	-14.74	6.79e-07	9.12e-06	Tmem201	transmembrane protein 201
1435220_s_at	5.52	10.48	-31.05	6.87e-07	9.21e-06	Cdc42se2	CDC42 small effector 2
1448149_at	6.76	11.11	-20.41	6.93e-07	9.27e-06	Ctnna1	catenin (cadherin associated protein), alpha 1
1435769_at	5.46	8.94	-11.13	6.96e-07	9.29e-06	Akap9	A kinase (PRKA) anchor protein (yotiao) 9
1420433_at	7.7	11.4	-13.02	6.98e-07	9.3e-06	Taf7l	TAF7-like RNA polymerase II, TATA box binding protein (TBP)-associated factor
1434365_a_at	5.86	10.25	-21.02	7.05e-07	9.38e-06	BC055324	cDNA sequence BC055324
1458802_at	4.4	8.3	-14.89	7.08e-07	9.41e-06	Hivep3	human immunodeficiency virus type I enhancer binding protein 3
1455938_x_at	3.14	7.61	-22.16	7.22e-07	9.54e-06	Rad21	RAD21 homolog (S. pombe)
1422727_at	11.22	7.12	17.16	7.35e-07	9.68e-06	Nme5	NME/NM23 family member 5
1418499_a_at	9.39	4.71	25.47	7.38e-07	9.71e-06	Kcne3	potassium voltage-gated channel, Isk-related subfamily, gene 3
1424922_a_at	7.5	11.62	-17.41	7.38e-07	9.71e-06	Brd4	bromodomain containing 4
1433951_at	5.47	9.32	-14.45	7.38e-07	9.71e-06	Arl5a	ADP-ribosylation factor-like 5A
1424670_s_at	5.37	10.47	-34.26	7.38e-07	9.71e-06	Zfyve21	zinc finger, FYVE domain containing 21
1460477_at	9.3	5.63	12.74	7.41e-07	9.74e-06	Fam135b	family with sequence similarity 135, member B
1429350_at	13.11	8.12	31.86	7.43e-07	9.75e-06	Eid3	EP300 interacting inhibitor of differentiation 3
1439621_at	8.58	4.7	14.75	7.48e-07	9.79e-06	Gm16835	predicted gene, 16835
1415794_a_at	4.88	9.64	-27.16	7.49e-07	9.79e-06	Spin1	spindlin 1
1453211_at	9.66	4.65	32.18	7.51e-07	9.82e-06	Ccdc89	coiled-coil domain containing 89
1434247_at	13.52	9.29	18.74	7.54e-07	9.85e-06	Ldhal6b	lactate dehydrogenase A-like 6B
1436688_x_at	9.17	13.04	-14.65	7.56e-07	9.86e-06	Rpl14	ribosomal protein L14
1448683_at	9.1	4.62	22.31	7.61e-07	9.91e-06	Cyp2d26	cytochrome P450, family 2, subfamily d, polypeptide 26
1433537_at	4.3	8.95	-24.97	7.66e-07	9.95e-06	Atrx	alpha thalassemia/mental retardation syndrome X-linked homolog (human)
1449074_at	13.07	8.65	21.36	7.67e-07	9.97e-06	Tex40	testis expressed 40
1430865_s_at	9.15	4.99	17.8	7.72e-07	1e-05	Ttll9	tubulin tyrosine ligase-like family, member 9
1454049_at	9.86	6.14	13.15	7.76e-07	1.01e-05	Gsdmcl-ps	gasdermin C-like, pseudogene
1422726_x_at	9.02	3.97	33.12	7.84e-07	1.01e-05	Speer4a	spermatogenesis associated glutamate (E)-rich protein 4A
1418545_at	6.78	10.57	-13.84	7.85e-07	1.01e-05	Wasf1	WAS protein family, member 1
1431029_at	10.07	6.04	16.31	7.85e-07	1.01e-05	Ttll9	tubulin tyrosine ligase-like family, member 9
1422670_at	6.71	10.42	-13.02	7.86e-07	1.01e-05	Rnd2	Rho family GTPase 2
1428797_at	5.17	9.01	-14.34	7.91e-07	1.02e-05	Setd6	SET domain containing 6
1418318_at	4.94	9.74	-27.82	7.95e-07	1.02e-05	Rnf128	ring finger protein 128
1440801_s_at	8.83	4.4	21.5	7.95e-07	1.02e-05	Adrbk2	adrenergic receptor kinase, beta 2
1415687_a_at	7.94	11.51	-11.94	7.96e-07	1.02e-05	Psap	prosaposin
1440122_at	9.07	4.5	23.76	7.97e-07	1.02e-05	Gm8140	predicted gene 8140
1449347_a_at	3.48	10.7	-148.54	7.98e-07	1.02e-05	Xlr4a; Xlr4b; Xlr4c	X-linked lymphocyte-regulated 4A; X-linked lymphocyte-regulated 4B; X-linked lymphocyte-regulated 4C
1456528_x_at	3.96	7.86	-14.93	8.03e-07	1.03e-05	Ncl	nucleolin
1417852_x_at	7.13	3.41	13.26	8.09e-07	1.03e-05	Clca1; Clca3a1	chloride channel accessory 1; chloride channel accessory 3A1
1424748_at	5.66	9.12	-11	8.11e-07	1.04e-05	Galnt11	UDP-N-acetyl-alpha-D-galactosamine:polypeptide N-acetylgalactosaminyltransferase 11
1456388_at	3.51	7.3	-13.82	8.17e-07	1.04e-05	Atp11a	ATPase, class VI, type 11A
1428171_at	4.39	7.98	-12	8.28e-07	1.05e-05	Prpf39	PRP39 pre-mRNA processing factor 39 homolog (yeast)
1438142_s_at	10.55	6.42	17.46	8.29e-07	1.05e-05	Cdhr4	cadherin-related family member 4
1449995_at	9.37	5.33	16.48	8.32e-07	1.06e-05	4933421I07Rik	RIKEN cDNA 4933421I07 gene
1453441_at	8.39	4.48	15.04	8.36e-07	1.06e-05
1429970_at	11.79	7.64	17.79	8.36e-07	1.06e-05	Spaca3	sperm acrosome associated 3
1428945_at	5.86	9.67	-14.03	8.37e-07	1.06e-05	Uba6	ubiquitin-like modifier activating enzyme 6
1433969_at	9.2	5.3	14.89	8.38e-07	1.06e-05	Cdkl4	cyclin-dependent kinase-like 4
1416605_at	5.98	10.19	-18.52	8.45e-07	1.07e-05	Nhp2	NHP2 ribonucleoprotein
1439140_at	11.76	7.16	24.21	8.56e-07	1.07e-05	Ttll8	tubulin tyrosine ligase-like family, member 8
1424678_at	12.87	8.41	22	8.67e-07	1.08e-05	Actl7b	actin-like 7b
1453560_at	9.8	6.33	11.1	8.68e-07	1.08e-05	Fem1a	feminization 1 homolog a (C. elegans)
1416119_at	5.74	10.66	-30.39	8.77e-07	1.09e-05	Txn1	thioredoxin 1
1423895_a_at	5.76	9.4	-12.54	8.81e-07	1.1e-05	Celf2	CUGBP, Elav-like family member 2
1451050_at	4.86	8.69	-14.24	8.85e-07	1.1e-05	Nt5c3	5'-nucleotidase, cytosolic III
1423514_at	12.43	8.36	16.77	8.91e-07	1.11e-05	Gykl1	glycerol kinase-like 1
1460259_s_at	7.44	3.36	16.94	8.93e-07	1.11e-05	Clca1; Clca2; Clca3a1; Clca3a2	chloride channel accessory 1; chloride channel accessory 2; chloride channel accessory 3A1; chloride channel accessory 3A2
1453320_at	11.59	7.98	12.22	9.08e-07	1.12e-05	Pifo	primary cilia formation
1417787_at	13.31	8.63	25.48	9.09e-07	1.13e-05	Dkkl1	dickkopf-like 1
1422684_a_at	5.91	9.73	-14.12	9.1e-07	1.13e-05	Exoc4	exocyst complex component 4
1429854_at	10.25	6.62	12.36	9.17e-07	1.13e-05	2900092C05Rik	RIKEN cDNA 2900092C05 gene
1453347_at	11.91	7.79	17.42	9.19e-07	1.13e-05
1433679_at	3.99	7.78	-13.81	9.19e-07	1.13e-05	Fubp3	far upstream element (FUSE) binding protein 3
1452087_at	9.63	5.13	22.57	9.21e-07	1.13e-05	Epsti1	epithelial stromal interaction 1 (breast)
1440469_at	12.32	8.36	15.62	9.26e-07	1.14e-05	Gm9999	predicted gene 9999
1424143_a_at	5.14	12.24	-136.77	9.3e-07	1.14e-05	Cdt1	chromatin licensing and DNA replication factor 1
1446260_at	4.63	8.12	-11.2	9.31e-07	1.14e-05	4930447C04Rik	RIKEN cDNA 4930447C04 gene
1451070_at	4.69	8.49	-13.97	9.37e-07	1.15e-05	Gdi1	guanosine diphosphate (GDP) dissociation inhibitor 1
1449205_at	10.56	6.1	21.95	9.45e-07	1.16e-05	Ovol2	ovo-like 2 (Drosophila)
1428506_at	5.89	10.3	-21.22	9.5e-07	1.16e-05	Atic	5-aminoimidazole-4-carboxamide ribonucleotide formyltransferase/IMP cyclohydrolase
1416329_at	5.56	10.06	-22.6	9.51e-07	1.16e-05	Cyfip1	cytoplasmic FMR1 interacting protein 1
1428944_at	5.26	9.67	-21.28	9.51e-07	1.16e-05	Uba6	ubiquitin-like modifier activating enzyme 6
1436034_at	3.87	7.99	-17.33	9.54e-07	1.16e-05	Cep68	centrosomal protein 68
1456570_at	4.77	8.36	-12.06	9.57e-07	1.17e-05	Epb41l4b	erythrocyte membrane protein band 4.1 like 4b
1424507_at	8.19	4.53	12.65	9.75e-07	1.18e-05	Rin1	Ras and Rab interactor 1
1447053_x_at	5.77	9.36	-12.03	9.76e-07	1.18e-05	Ssr3	signal sequence receptor, gamma
1433904_at	12.91	8.3	24.4	9.77e-07	1.18e-05	Ggnbp1	gametogenetin binding protein 1
1441078_at	9.44	5.67	13.67	9.89e-07	1.19e-05	1700023F02Rik	RIKEN cDNA 1700023F02 gene
1443844_at	6.45	11.97	-45.98	9.96e-07	1.2e-05	Rhox13	reproductive homeobox 13
1424911_a_at	9.68	5.31	20.61	1e-06	1.21e-05	Lyzl4	lysozyme-like 4
1434726_at	11.05	6.98	16.74	1e-06	1.21e-05	Catsperd	catsper channel auxiliary subunit delta
1437993_x_at	7.51	12.31	-27.84	1e-06	1.21e-05	LOC102643271; Qdpr	dihydropteridine reductase-like; quinoid dihydropteridine reductase
1439059_at	3.71	7.36	-12.57	1e-06	1.21e-05	Fam199x	family with sequence similarity 199, X-linked
1422633_at	12.48	7.73	26.94	1e-06	1.21e-05	1700020D05Rik	RIKEN cDNA 1700020D05 gene
1438507_x_at	9.27	13.15	-14.73	1.01e-06	1.21e-05	Rpl14; Rpl14-ps1	ribosomal protein L14; ribosomal protein L14, pseudogene 1
1433984_a_at	8.78	12.75	-15.67	1.02e-06	1.22e-05	Mdh2	malate dehydrogenase 2, NAD (mitochondrial)
1428510_at	5.54	9.08	-11.63	1.02e-06	1.22e-05	Adgrl1	adhesion G protein-coupled receptor L1
1438940_x_at	8.54	12.81	-19.24	1.03e-06	1.23e-05	Hmgn1; LOC102641809	high mobility group nucleosomal binding domain 1; non-histone chromosomal protein HMG-14
1422751_at	5.63	9.63	-15.97	1.03e-06	1.24e-05	Tle1	transducin-like enhancer of split 1, homolog of Drosophila E(spl)
1437783_x_at	5.03	9.72	-25.78	1.04e-06	1.24e-05	Cnpy2	canopy 2 homolog (zebrafish)
1416926_at	6.91	10.58	-12.76	1.04e-06	1.24e-05	Trp53inp1	transformation related protein 53 inducible nuclear protein 1
1427957_at	9.04	4.74	19.65	1.06e-06	1.26e-05	Adtrp	androgen dependent TFPI regulating protein
1434450_s_at	10.96	7.3	12.68	1.06e-06	1.26e-05	Adrbk2	adrenergic receptor kinase, beta 2
1429263_at	9.1	5.61	11.22	1.06e-06	1.26e-05
1444606_at	4.89	9	-17.29	1.07e-06	1.27e-05	Efna2	ephrin A2
1424793_a_at	11.61	6.66	30.9	1.09e-06	1.28e-05	Pbp2	phosphatidylethanolamine binding protein 2
1428129_at	5.42	9.78	-20.63	1.1e-06	1.29e-05	Lman1	lectin, mannose-binding, 1
1437792_at	11.87	7.61	19.17	1.11e-06	1.3e-05	1700013D24Rik	RIKEN cDNA 1700013D24 gene
1447522_s_at	3.05	6.89	-14.33	1.11e-06	1.3e-05	Tnks2	tankyrase, TRF1-interacting ankyrin-related ADP-ribose polymerase 2
1420721_at	7.7	4.09	12.21	1.12e-06	1.31e-05	4921536K21Rik	RIKEN cDNA 4921536K21 gene
1421936_at	9.84	4.89	30.89	1.13e-06	1.32e-05	Dapp1	dual adaptor for phosphotyrosine and 3-phosphoinositides 1
1446308_at	8.22	4.21	16.13	1.13e-06	1.32e-05	Ccdc182	coiled-coil domain containing 182
1455790_at	3.27	6.91	-12.51	1.13e-06	1.32e-05	E2f2	E2F transcription factor 2
1419516_at	5.29	9.72	-21.6	1.13e-06	1.32e-05	Fam50a	family with sequence similarity 50, member A
1440831_at	4.57	8.79	-18.64	1.14e-06	1.33e-05	Bach1	BTB and CNC homology 1
1418337_at	6.35	10.71	-20.57	1.16e-06	1.34e-05	Rpia	ribose 5-phosphate isomerase A
1456086_x_at	3.78	8.83	-32.99	1.17e-06	1.35e-05	Pqbp1	polyglutamine binding protein 1
1439448_x_at	7.6	11.13	-11.61	1.17e-06	1.36e-05	Tmed9	transmembrane emp24 protein transport domain containing 9
1448128_at	5.04	8.65	-12.18	1.18e-06	1.36e-05	Ctsa	cathepsin A
1430015_at	10.48	6.65	14.25	1.18e-06	1.36e-05	Pxt1	peroxisomal, testis specific 1
1432146_at	10.7	5.64	33.3	1.18e-06	1.36e-05	Catsper3	cation channel, sperm associated 3
1449628_s_at	7.11	10.82	-13.16	1.19e-06	1.37e-05	Stard7	START domain containing 7
1455556_at	5.06	9.24	-18.14	1.2e-06	1.38e-05	Notch2	notch 2
1433866_x_at	7.03	10.55	-11.51	1.22e-06	1.39e-05	Prdx1	peroxiredoxin 1
1438626_x_at	9.51	13.18	-12.67	1.22e-06	1.39e-05	Rpl14; Rpl14-ps1	ribosomal protein L14; ribosomal protein L14, pseudogene 1
1436446_at	4.51	8.83	-20.03	1.22e-06	1.4e-05	8030462N17Rik	RIKEN cDNA 8030462N17 gene
1417202_s_at	4.47	9.09	-24.53	1.22e-06	1.4e-05	Uba3	ubiquitin-like modifier activating enzyme 3
1433688_x_at	9.32	13.12	-13.94	1.24e-06	1.41e-05	Rpl14	ribosomal protein L14
1416694_at	13.43	8.98	21.9	1.24e-06	1.41e-05	Gk2	glycerol kinase 2
1460027_at	10.92	5.95	31.15	1.25e-06	1.42e-05	Spag6l	sperm associated antigen 6 like
1427418_a_at	4.85	9.72	-29.3	1.26e-06	1.43e-05	Hif1a	hypoxia inducible factor 1, alpha subunit
1435829_at	4.28	8.31	-16.35	1.27e-06	1.44e-05	Zmat1	zinc finger, matrin type 1
1451127_at	3.42	7.09	-12.7	1.28e-06	1.44e-05	Vopp1	vesicular, overexpressed in cancer, prosurvival protein 1
1417587_at	5.33	9.1	-13.68	1.28e-06	1.45e-05	Timeless	timeless circadian clock 1
1424798_a_at	12.18	8.59	12.08	1.28e-06	1.45e-05	Adam5	a disintegrin and metallopeptidase domain 5
1438378_at	10.69	6.87	14.12	1.29e-06	1.46e-05	Med9os	mediator complex subunit 9, opposite strand
1432186_at	12.36	7.79	23.76	1.29e-06	1.46e-05	1700028J19Rik	RIKEN cDNA 1700028J19 gene
1451641_at	5.2	9.56	-20.54	1.31e-06	1.48e-05	Dbr1	debranching enzyme homolog 1 (S. cerevisiae)
1460618_x_at	13.48	9.37	17.29	1.32e-06	1.48e-05	Gm7444	ring finger protein 19A pseudogene
1424394_at	6.23	10.29	-16.61	1.33e-06	1.49e-05	Selm	selenoprotein M
1429705_at	10.52	6.88	12.44	1.33e-06	1.49e-05	Spaca4	sperm acrosome associated 4
1431104_at	10.37	5.46	30.04	1.33e-06	1.5e-05	4930522H14Rik	RIKEN cDNA 4930522H14 gene
1451979_at	6.96	10.95	-15.88	1.34e-06	1.5e-05	Kras	v-Ki-ras2 Kirsten rat sarcoma viral oncogene homolog
1437535_at	12.62	7.59	32.61	1.34e-06	1.5e-05	Ppp3r2	protein phosphatase 3, regulatory subunit B, alpha isoform (calcineurin B, type II)
1416731_at	4.35	7.85	-11.31	1.34e-06	1.5e-05	Top2b	topoisomerase (DNA) II beta
1436808_x_at	7.02	12.25	-37.35	1.34e-06	1.5e-05	Mcm5	minichromosome maintenance deficient 5, cell division cycle 46 (S. cerevisiae)
1415767_at	5.94	9.47	-11.57	1.36e-06	1.52e-05	Ythdf1	YTH domain family 1
1430847_a_at	10.8	6.47	20.13	1.36e-06	1.52e-05	Crem	cAMP responsive element modulator
1456557_at	11.71	7.56	17.79	1.36e-06	1.52e-05	Ccdc30	coiled-coil domain containing 30
1430009_at	10.37	5.73	24.92	1.36e-06	1.52e-05	Hsfy2	heat shock transcription factor, Y-linked 2
1432423_a_at	8.34	4.8	11.65	1.36e-06	1.52e-05	C530008M17Rik	RIKEN cDNA C530008M17 gene
1428798_s_at	5.12	9.25	-17.5	1.37e-06	1.52e-05	Setd6	SET domain containing 6
1453766_a_at	11.18	7.31	14.62	1.38e-06	1.54e-05	Efcab6	EF-hand calcium binding domain 6
1432326_at	8.66	4.08	23.87	1.4e-06	1.55e-05	Cldn34b2	claudin 34B2
1430091_at	9.99	5.57	21.49	1.4e-06	1.55e-05	1700001P01Rik	RIKEN cDNA 1700001P01 gene
1434022_at	3.72	9.33	-48.75	1.4e-06	1.55e-05	Zbtb33	zinc finger and BTB domain containing 33
1451519_at	4.78	8.43	-12.56	1.41e-06	1.55e-05	Rnf2	ring finger protein 2
1433983_at	5.82	9.74	-15.09	1.42e-06	1.56e-05	Cnksr3	Cnksr family member 3
1430004_s_at	11	6.94	16.69	1.42e-06	1.57e-05	Wdr20rt	WD repeat domain 20, retrogene
1438852_x_at	5.42	10.5	-33.83	1.43e-06	1.57e-05	Mcm6	minichromosome maintenance deficient 6 (MIS5 homolog, S. pombe) (S. cerevisiae)
1455206_at	4.1	7.67	-11.81	1.43e-06	1.58e-05	Rps6ka3	ribosomal protein S6 kinase polypeptide 3
1452169_a_at	6.17	10.33	-17.94	1.44e-06	1.58e-05	Dgkz	diacylglycerol kinase zeta
1431448_at	8.48	4.22	19.1	1.44e-06	1.58e-05	4930474N09Rik	RIKEN cDNA 4930474N09 gene
1453975_a_at	9.92	5.68	18.88	1.46e-06	1.6e-05	1700029M20Rik	RIKEN cDNA 1700029M20 gene
1419151_at	10.94	4.4	93.21	1.46e-06	1.6e-05	4930449I24Rik; Gm3402; Gm3404; Gm3409; Gm3415; Gm6309; Gm6370	RIKEN cDNA 4930449I24 gene; predicted gene 3402; predicted gene 3404; predicted gene 3409; predicted gene 3415; predicted gene 6309; predicted gene 6370
1423735_a_at	6.05	9.93	-14.7	1.47e-06	1.6e-05	Wdr36	WD repeat domain 36
1435008_at	5.05	8.98	-15.21	1.47e-06	1.6e-05	Slc9a6	solute carrier family 9 (sodium/hydrogen exchanger), member 6
1425494_s_at	3.9	8.02	-17.39	1.47e-06	1.61e-05	Bmpr1a	bone morphogenetic protein receptor, type 1A
1438652_x_at	3.73	8.62	-29.69	1.48e-06	1.61e-05	Pigq	phosphatidylinositol glycan anchor biosynthesis, class Q
1457507_at	8.07	3.76	19.76	1.49e-06	1.62e-05
1418958_at	9.88	5.93	15.48	1.5e-06	1.63e-05	Slc35g3	solute carrier family 35, member G3
1429206_at	9.64	5.82	14.1	1.5e-06	1.63e-05	Rhobtb1	Rho-related BTB domain containing 1
1441043_at	9.54	5.83	13.13	1.52e-06	1.64e-05	Gm26844	predicted gene, 26844
1459800_s_at	6.63	10.8	-17.99	1.52e-06	1.64e-05	Map3k4	mitogen-activated protein kinase kinase kinase 4
1451143_at	12.02	8.31	13.08	1.53e-06	1.65e-05	Fam98c	family with sequence similarity 98, member C
1419737_a_at	12.77	9.05	13.11	1.53e-06	1.65e-05	Ldha	lactate dehydrogenase A
1456224_x_at	9.87	5.95	15.14	1.53e-06	1.66e-05	Cage1	cancer antigen 1
1452661_at	6.43	9.96	-11.55	1.54e-06	1.66e-05	Tfrc	transferrin receptor
1450668_s_at	7.21	11.98	-27.4	1.54e-06	1.66e-05	Hspe1	heat shock protein 1 (chaperonin 10)
1453881_x_at	11.03	7.52	11.44	1.55e-06	1.67e-05	Cetn1	centrin 1
1433803_at	5.51	9.11	-12.17	1.56e-06	1.67e-05	Jak1	Janus kinase 1
1420702_at	10.26	5.87	20.88	1.57e-06	1.68e-05	1700093K21Rik	RIKEN cDNA 1700093K21 gene
1454877_at	4.41	9.3	-29.64	1.57e-06	1.68e-05	Sertad4	SERTA domain containing 4
1454192_at	9.28	4.51	27.42	1.57e-06	1.69e-05	Eqtn	equatorin, sperm acrosome associated
1454919_at	5.45	9.8	-20.28	1.58e-06	1.69e-05	Nmt2	N-myristoyltransferase 2
1454010_a_at	11.31	6.93	20.83	1.59e-06	1.7e-05	Ssmem1	serine-rich single-pass membrane protein 1
1424218_a_at	10.71	7.15	11.85	1.59e-06	1.7e-05	Creb3l4	cAMP responsive element binding protein 3-like 4
1439189_at	4.55	8.7	-17.78	1.59e-06	1.7e-05	Fnip2	folliculin interacting protein 2
1418947_at	5.81	9.54	-13.27	1.61e-06	1.72e-05	Nek3	NIMA (never in mitosis gene a)-related expressed kinase 3
1429721_s_at	9.94	4.87	33.77	1.62e-06	1.73e-05	Eqtn	equatorin, sperm acrosome associated
1443870_at	5.03	8.78	-13.48	1.63e-06	1.73e-05	Abcc4	ATP-binding cassette, sub-family C (CFTR/MRP), member 4
1417720_at	7.75	11.37	-12.31	1.67e-06	1.76e-05	Polr2j	polymerase (RNA) II (DNA directed) polypeptide J
1424683_at	4.99	8.67	-12.82	1.71e-06	1.79e-05	Fam134b	family with sequence similarity 134, member B
1428934_at	13.79	10.04	13.49	1.72e-06	1.8e-05	Cmtm2b	CKLF-like MARVEL transmembrane domain containing 2B
1431463_at	8.1	3.81	19.51	1.73e-06	1.81e-05	Ccdc30	coiled-coil domain containing 30
1449892_at	11.5	6.43	33.51	1.73e-06	1.81e-05	Lyzl1	lysozyme-like 1
1450441_at	13.74	9.74	15.96	1.74e-06	1.81e-05	Dnaaf1	dynein, axonemal assembly factor 1
1415772_at	4.26	7.75	-11.28	1.74e-06	1.82e-05	Ncl	nucleolin
1451154_a_at	4.19	8.32	-17.53	1.77e-06	1.84e-05	Celf2	CUGBP, Elav-like family member 2
1452794_x_at	11.36	6.79	23.78	1.78e-06	1.85e-05	4933402N22Rik; Gm5861; Gm6460; Gm6465; Gm8922; Gm8926; LOC101055912; Speer1	RIKEN cDNA 4933402N22 gene; predicted gene 5861; predicted gene 6460; predicted gene 6465; predicted gene 8922; predicted gene 8926; uncharacterized LOC101055912; spermatogenesis associated glutamate (E)-rich protein 1
1426401_at	10.92	7.38	11.66	1.78e-06	1.85e-05	Ppp3ca	protein phosphatase 3, catalytic subunit, alpha isoform
1429793_at	8.53	4.97	11.78	1.79e-06	1.86e-05	Fthl17a	ferritin, heavy polypeptide-like 17, member A
1456795_at	5.22	9.76	-23.22	1.8e-06	1.87e-05	Bend4	BEN domain containing 4
1420787_at	8.07	4.35	13.23	1.81e-06	1.87e-05	4933436I01Rik	RIKEN cDNA 4933436I01 gene
1449395_at	10.34	6.49	14.4	1.82e-06	1.88e-05	Ankrd61	ankyrin repeat domain 61
1433653_at	9.76	6.17	12.05	1.82e-06	1.88e-05	Fam20a	family with sequence similarity 20, member A
1438555_x_at	8.23	3.75	22.33	1.82e-06	1.88e-05	Muc4	mucin 4
1427632_x_at	9.76	6.06	13	1.83e-06	1.89e-05	Cd55b	CD55 molecule, decay accelerating factor for complement B
1419500_at	12.84	8.49	20.32	1.84e-06	1.89e-05	Pabpc2	poly(A) binding protein, cytoplasmic 2
1422993_s_at	8.03	11.76	-13.29	1.85e-06	1.9e-05	Alyref; Alyref2	Aly/REF export factor; Aly/REF export factor 2
1433919_at	9.62	4.85	27.25	1.88e-06	1.92e-05	Asb4	ankyrin repeat and SOCS box-containing 4
1449931_at	8.65	5.02	12.37	1.9e-06	1.94e-05	Cpeb4	cytoplasmic polyadenylation element binding protein 4
1425705_a_at	10.85	6.63	18.57	1.91e-06	1.95e-05	Ero1lb	ERO1-like beta (S. cerevisiae)
1442138_at	10.44	6.73	13.09	1.95e-06	1.98e-05	Gpr62	G protein-coupled receptor 62
1436523_s_at	6	10.72	-26.3	2e-06	2.01e-05	1810022K09Rik	RIKEN cDNA 1810022K09 gene
1423702_at	4.93	9.25	-20.04	2.01e-06	2.01e-05	H1f0	H1 histone family, member 0
1428103_at	4.6	10.31	-52.13	2.05e-06	2.05e-05	Adam10	a disintegrin and metallopeptidase domain 10
1452401_at	6.85	10.45	-12.14	2.05e-06	2.05e-05	Wtap	Wilms tumour 1-associating protein
1432078_at	9.3	4.27	32.8	2.06e-06	2.05e-05	4930453L07Rik	RIKEN cDNA 4930453L07 gene
1437202_at	4.07	7.89	-14.12	2.07e-06	2.07e-05	Mysm1	myb-like, SWIRM and MPN domains 1
1448502_at	11.22	7.31	15.04	2.07e-06	2.07e-05	Slc16a7	solute carrier family 16 (monocarboxylic acid transporters), member 7
1429355_at	9.47	5.93	11.62	2.08e-06	2.07e-05	Tekt5	tektin 5
1423978_at	4.86	8.6	-13.39	2.1e-06	2.09e-05	Sbk1	SH3-binding kinase 1
1436349_at	7.54	11.99	-21.96	2.13e-06	2.11e-05	2700094K13Rik	RIKEN cDNA 2700094K13 gene
1433575_at	5.41	10.48	-33.5	2.13e-06	2.11e-05	Sox4	SRY (sex determining region Y)-box 4
1440836_at	9.26	5.6	12.64	2.13e-06	2.11e-05	Setd1b	SET domain containing 1B
1441335_at	8.61	5.01	12.14	2.14e-06	2.12e-05	4930474N05Rik	RIKEN cDNA 4930474N05 gene
1456227_x_at	8.11	12.48	-20.75	2.15e-06	2.12e-05	Rbbp7	retinoblastoma binding protein 7
1439256_x_at	3.74	7.52	-13.7	2.21e-06	2.17e-05	Gpr137b-ps	G protein-coupled receptor 137B, pseudogene
1437223_s_at	6.31	9.82	-11.34	2.22e-06	2.17e-05	Xbp1	X-box binding protein 1
1420486_at	6.7	11.17	-22.22	2.22e-06	2.17e-05	Nol7	nucleolar protein 7
1432477_at	9.19	4.84	20.46	2.22e-06	2.18e-05	Cldn34c4	claudin 34C4
1431509_at	9.67	5.38	19.64	2.24e-06	2.19e-05	4933404G15Rik	RIKEN cDNA 4933404G15 gene
1436183_at	4.67	8.51	-14.34	2.24e-06	2.19e-05	Zc3hav1	zinc finger CCCH type, antiviral 1
1436917_s_at	4.08	8.19	-17.19	2.25e-06	2.19e-05	Gpsm1	G-protein signalling modulator 1 (AGS3-like, C. elegans)
1455156_at	5.79	9.89	-17.14	2.26e-06	2.2e-05	Strn	striatin, calmodulin binding protein
1434810_a_at	9.95	6.1	14.49	2.28e-06	2.22e-05	Cage1	cancer antigen 1
1453337_at	8.93	5.35	11.94	2.3e-06	2.23e-05	Gm20389	predicted gene 20389
1432381_a_at	9.07	5.53	11.65	2.32e-06	2.25e-05	Fsip1	fibrous sheath-interacting protein 1
1430182_a_at	10.87	6.42	21.96	2.32e-06	2.25e-05	1700006J14Rik	RIKEN cDNA 1700006J14 gene
1431893_a_at	3.82	7.33	-11.42	2.34e-06	2.26e-05	Pdss1	prenyl (solanesyl) diphosphate synthase, subunit 1
1417689_a_at	10.94	6.64	19.71	2.36e-06	2.28e-05	Pdzk1ip1	PDZK1 interacting protein 1
1428343_at	10.26	6.71	11.72	2.37e-06	2.28e-05	Rcor3	REST corepressor 3
1428841_at	11.2	7.62	11.93	2.37e-06	2.28e-05	Best1	bestrophin 1
1438951_x_at	3.81	7.41	-12.12	2.37e-06	2.29e-05	Nup54	nucleoporin 54
1416858_a_at	6.49	10.79	-19.74	2.39e-06	2.3e-05	Fkbp3	FK506 binding protein 3
1420907_at	4.35	7.89	-11.58	2.4e-06	2.31e-05	Cd2ap	CD2-associated protein
1455046_a_at	6.44	9.93	-11.3	2.41e-06	2.32e-05	Pogz	pogo transposable element with ZNF domain
1428349_s_at	3.81	7.64	-14.29	2.42e-06	2.32e-05	Ebf3	early B cell factor 3
1422506_a_at	6.38	11.04	-25.29	2.42e-06	2.32e-05	Cstb	cystatin B
1450198_at	11.31	6.87	21.75	2.42e-06	2.32e-05	Dusp13	dual specificity phosphatase 13
1417972_s_at	6.56	10.31	-13.47	2.46e-06	2.35e-05	Pop5	processing of precursor 5, ribonuclease P/MRP family (S. cerevisiae)
1459048_s_at	4.4	7.91	-11.44	2.48e-06	2.37e-05	Zfp142	zinc finger protein 142
1437709_x_at	4.05	9.14	-34.05	2.51e-06	2.39e-05	Ttc13	tetratricopeptide repeat domain 13
1454152_a_at	10.57	7.08	11.25	2.51e-06	2.39e-05	Grk4	G protein-coupled receptor kinase 4
1439411_a_at	7.43	10.96	-11.6	2.52e-06	2.39e-05	Xpo7	exportin 7
1441979_at	9.61	5.78	14.25	2.54e-06	2.4e-05	Efcab12	EF-hand calcium binding domain 12
1420395_a_at	11.79	7.55	18.83	2.56e-06	2.43e-05	Kif9	kinesin family member 9
1437380_x_at	6.26	10.21	-15.41	2.58e-06	2.44e-05	Pgd	phosphogluconate dehydrogenase
1430325_at	9.09	5.23	14.56	2.58e-06	2.44e-05	AV039307	expressed sequence AV039307
1438505_s_at	7.73	11.28	-11.77	2.58e-06	2.44e-05	Drosha	drosha, ribonuclease type III
1438803_s_at	5.01	9.55	-23.18	2.59e-06	2.44e-05	Snx16	sorting nexin 16
1430985_at	6.58	10.05	-11.09	2.64e-06	2.48e-05	Tmem256	transmembrane protein 256
1420592_a_at	4.48	9.42	-30.62	2.67e-06	2.51e-05	Anp32e	acidic (leucine-rich) nuclear phosphoprotein 32 family, member E
1428248_at	4.77	9.14	-20.66	2.67e-06	2.51e-05	Nfx1	nuclear transcription factor, X-box binding 1
1450840_a_at	8.35	13.24	-29.76	2.7e-06	2.53e-05	Gm32211; LOC102636101; Rpl39; Rpl39-ps	predicted gene, 32211; 60S ribosomal protein L39 pseudogene; ribosomal protein L39; ribosomal protein L39, pseudogene
1433781_a_at	5.01	9.74	-26.55	2.71e-06	2.54e-05	Cldn12	claudin 12
1432481_a_at	8.77	4.27	22.66	2.71e-06	2.54e-05	Lyzl6	lysozyme-like 6
1453484_at	12.42	8.35	16.83	2.77e-06	2.58e-05	Pebp4	phosphatidylethanolamine binding protein 4
1453407_at	10.99	7	15.87	2.78e-06	2.59e-05	Tex29	testis expressed 29
1436809_a_at	7.82	11.91	-17.01	2.78e-06	2.59e-05	Spin1	spindlin 1
1431447_at	10.94	6.57	20.62	2.8e-06	2.6e-05	Prr27	proline rich 27
1454203_at	11.3	7.65	12.61	2.81e-06	2.61e-05	Tex33	testis expressed 33
1431455_at	9.67	5.27	21.19	2.84e-06	2.63e-05	Tmem30c	transmembrane protein 30C
1431600_at	8.29	4.55	13.39	2.85e-06	2.64e-05	4930564C03Rik	RIKEN cDNA 4930564C03 gene
1448391_at	5.36	9.78	-21.39	2.87e-06	2.65e-05	Rab9	RAB9, member RAS oncogene family
1448893_at	6.34	10.04	-12.98	2.88e-06	2.66e-05	Ncor2	nuclear receptor co-repressor 2
1417021_a_at	9.97	6.4	11.91	2.88e-06	2.66e-05	Spo11	SPO11 meiotic protein covalently bound to DSB
1449469_at	7.9	3.59	19.84	2.91e-06	2.68e-05	Pkd2l2	polycystic kidney disease 2-like 2
1432185_a_at	8.82	4.63	18.21	2.91e-06	2.68e-05	Spdye4a	speedy/RINGO cell cycle regulator family, member E4A
1443661_at	9.11	4.36	26.97	2.92e-06	2.69e-05	Gm35216	predicted gene, 35216
1428823_at	4.98	8.51	-11.57	2.95e-06	2.71e-05	Hddc2	HD domain containing 2
1427235_at	3.33	7.43	-17.11	2.96e-06	2.72e-05	Kdm6a	lysine (K)-specific demethylase 6A
1438994_at	9.38	5.14	19.02	2.97e-06	2.73e-05	Hyal5	hyaluronoglucosaminidase 5
1429353_a_at	12.8	7.68	34.77	2.98e-06	2.73e-05	Tmbim7	transmembrane BAX inhibitor motif containing 7
1439253_x_at	6.3	11.26	-31.17	2.98e-06	2.73e-05	LOC102641161; Prelid1	PRELI domain-containing protein 1, mitochondrial; PRELI domain containing 1
1450129_a_at	4.42	8.67	-19.07	3.04e-06	2.78e-05	Socs6	suppressor of cytokine signaling 6
1444790_at	9.61	5.68	15.25	3.08e-06	2.81e-05	Hsbp1l1	heat shock factor binding protein 1-like 1
1420507_a_at	8.32	4.15	18	3.1e-06	2.82e-05	Srek1ip1	splicing regulatory glutamine/lysine-rich protein 1interacting protein 1
1426098_a_at	10.38	6.89	11.24	3.13e-06	2.85e-05	Cast	calpastatin
1421883_at	4.24	11.26	-129.33	3.15e-06	2.86e-05	Elavl2	ELAV (embryonic lethal, abnormal vision, Drosophila)-like 2 (Hu antigen B)
1438941_x_at	5.72	10.12	-21.09	3.15e-06	2.86e-05	Ampd2	adenosine monophosphate deaminase 2
1431453_at	10.06	6.45	12.22	3.17e-06	2.87e-05	4933406K04Rik	RIKEN cDNA 4933406K04 gene
1456516_x_at	4.03	7.89	-14.52	3.2e-06	2.9e-05	Uap1	UDP-N-acetylglucosamine pyrophosphorylase 1
1419567_at	12.36	8.78	11.93	3.24e-06	2.92e-05	Fank1	fibronectin type 3 and ankyrin repeat domains 1
1444303_at	8.97	5.37	12.11	3.24e-06	2.93e-05	LOC102639888	uncharacterized LOC102639888
1437456_x_at	6.86	10.7	-14.33	3.26e-06	2.94e-05	Ythdf1	YTH domain family 1
1452787_a_at	7.07	11.72	-25.12	3.26e-06	2.94e-05	Prmt1	protein arginine N-methyltransferase 1
1440172_s_at	10.98	6.83	17.67	3.32e-06	2.98e-05	1700113H08Rik	RIKEN cDNA 1700113H08 gene
1455148_at	10.16	6.04	17.38	3.33e-06	2.99e-05	Tmem130	transmembrane protein 130
1453265_at	9.86	5.14	26.35	3.33e-06	2.99e-05	Eqtn	equatorin, sperm acrosome associated
1455792_x_at	4.3	8.29	-15.87	3.34e-06	2.99e-05	Ndn	necdin
1420947_at	3.88	7.62	-13.34	3.34e-06	2.99e-05	Atrx	alpha thalassemia/mental retardation syndrome X-linked homolog (human)
1425248_a_at	4.35	7.85	-11.29	3.34e-06	2.99e-05	Tyro3	TYRO3 protein tyrosine kinase 3
1425108_a_at	5.33	9.77	-21.78	3.37e-06	3.01e-05	Smagp	small cell adhesion glycoprotein
1419172_at	5.56	9.98	-21.41	3.39e-06	3.03e-05	Dhfr	dihydrofolate reductase
1436836_x_at	5.45	9.18	-13.32	3.41e-06	3.04e-05	Cnn3	calponin 3, acidic
1454959_s_at	5.54	10.44	-29.75	3.41e-06	3.04e-05	Gnai1	guanine nucleotide binding protein (G protein), alpha inhibiting 1
1429704_at	7.97	3.84	17.52	3.42e-06	3.04e-05	Lrp2bp	Lrp2 binding protein
1451976_s_at	12.84	9.22	12.25	3.42e-06	3.05e-05	Cmtm1; Cmtm2a	CKLF-like MARVEL transmembrane domain containing 1; CKLF-like MARVEL transmembrane domain containing 2A
1428341_at	5.96	9.77	-14.1	3.49e-06	3.1e-05	Zfp655	zinc finger protein 655
1449176_a_at	3.71	7.94	-18.84	3.5e-06	3.1e-05	Dck	deoxycytidine kinase
1418774_a_at	3.89	7.38	-11.3	3.51e-06	3.11e-05	Atp7a	ATPase, Cu++ transporting, alpha polypeptide
1426961_at	5.7	9.2	-11.3	3.54e-06	3.13e-05	Phf20	PHD finger protein 20
1420568_at	6.04	11.02	-31.51	3.54e-06	3.13e-05	Stra8	stimulated by retinoic acid gene 8
1448591_at	4.45	8.07	-12.25	3.54e-06	3.14e-05	Ctss	cathepsin S
1453702_at	9.64	4.85	27.58	3.54e-06	3.14e-05	Ccdc105	coiled-coil domain containing 105
1432707_at	8.25	4.57	12.76	3.55e-06	3.14e-05	Gm8096	3-phosphoglycerate dehydrogenase pseudogene
1450552_at	10.76	6.6	17.91	3.55e-06	3.14e-05	Atp6v1e2	ATPase, H+ transporting, lysosomal V1 subunit E2
1418367_x_at	12.53	8.77	13.55	3.59e-06	3.17e-05	Hist2h2aa2	histone cluster 2, H2aa2
1434340_at	10.42	6.95	11.08	3.6e-06	3.18e-05	Uqcr10	ubiquinol-cytochrome c reductase, complex III subunit X
1432189_a_at	8.98	5.48	11.27	3.62e-06	3.19e-05	Sox5	SRY (sex determining region Y)-box 5
1450012_x_at	4.68	9.76	-33.95	3.62e-06	3.19e-05	Ywhag	tyrosine 3-monooxygenase/tryptophan 5-monooxygenase activation protein, gamma polypeptide
1418986_a_at	5.08	8.75	-12.71	3.62e-06	3.19e-05	Uxt	ubiquitously expressed transcript
1423347_at	6	9.85	-14.39	3.66e-06	3.21e-05	Sec23a	SEC23 homolog A, COPII coat complex component
1457139_at	4.27	8.54	-19.35	3.71e-06	3.25e-05	Auts2	autism susceptibility candidate 2
1418994_at	11.47	7.27	18.34	3.82e-06	3.32e-05	Gtsf1l	gametocyte specific factor 1-like
1416686_at	4.89	8.64	-13.42	3.83e-06	3.33e-05	Plod2	procollagen lysine, 2-oxoglutarate 5-dioxygenase 2
1428936_at	5.26	10.15	-29.54	3.94e-06	3.4e-05	Atp2b1	ATPase, Ca++ transporting, plasma membrane 1
1416185_a_at	5.41	11.35	-61.42	4e-06	3.44e-05	Adh5	alcohol dehydrogenase 5 (class III), chi polypeptide
1420791_x_at	9.89	5.88	16.12	4.04e-06	3.47e-05	Speer4f1	spermatogenesis associated glutamate (E)-rich protein 4F1
1422535_at	4.85	9.09	-19.02	4.08e-06	3.49e-05	Ccne2	cyclin E2
1434259_at	12.98	8.79	18.18	4.11e-06	3.51e-05	Rbakdn	RB-associated KRAB zinc finger downstream neighbor (non-protein coding)
1449439_at	4.47	8.11	-12.45	4.12e-06	3.51e-05	Klf7	Kruppel-like factor 7 (ubiquitous)
1427764_a_at	4.93	9.33	-21.1	4.17e-06	3.55e-05	Tcf3	transcription factor 3
1435415_x_at	4.85	8.52	-12.76	4.18e-06	3.55e-05	Marcksl1	MARCKS-like 1
1429333_at	10.5	7.02	11.16	4.21e-06	3.57e-05	Kif2b	kinesin family member 2B
1431441_at	9.18	5.1	16.94	4.21e-06	3.58e-05	Ccdc182	coiled-coil domain containing 182
1454083_at	7.58	3.57	16.18	4.22e-06	3.58e-05	4930440C22Rik	RIKEN cDNA 4930440C22 gene
1434628_a_at	3.27	8.32	-33.13	4.29e-06	3.63e-05	Rhpn2	rhophilin, Rho GTPase binding protein 2
1452628_at	12.89	9.39	11.35	4.31e-06	3.64e-05	Bag5	BCL2-associated athanogene 5
1432217_a_at	9.06	4.61	22	4.34e-06	3.66e-05	Cfap52	cilia and flagella associated protein 52
1433908_a_at	6.83	11.34	-22.77	4.36e-06	3.67e-05	Cttn	cortactin
1429973_at	12.14	8.01	17.54	4.37e-06	3.68e-05	Lrrc63	leucine rich repeat containing 63
1431436_a_at	10.25	6.61	12.43	4.43e-06	3.72e-05	Katnal2	katanin p60 subunit A-like 2
1454064_a_at	5.8	9.44	-12.45	4.48e-06	3.75e-05	Rnf138	ring finger protein 138
1432244_at	8.51	4.99	11.52	4.51e-06	3.76e-05	4930507D10Rik	RIKEN cDNA 4930507D10 gene
1438563_s_at	6.11	10.78	-25.56	4.54e-06	3.78e-05	Mrps24	mitochondrial ribosomal protein S24
1433649_at	4.27	8.45	-18.17	4.57e-06	3.8e-05	Kdm1b	lysine (K)-specific demethylase 1B
1421904_at	4.6	8.83	-18.77	4.58e-06	3.81e-05	Tgs1	trimethylguanosine synthase homolog (S. cerevisiae)
1449912_at	9.66	5.89	13.64	4.61e-06	3.82e-05	Ssxb1	synovial sarcoma, X member B, breakpoint 1
1435519_at	7.43	11.05	-12.31	4.62e-06	3.83e-05	Rap1b	RAS related protein 1b
1420446_at	11.03	7.01	16.26	4.68e-06	3.87e-05	Odf3	outer dense fiber of sperm tails 3
1416484_at	5.43	8.93	-11.3	4.7e-06	3.88e-05	Ttc3	tetratricopeptide repeat domain 3
1448269_a_at	3.24	7.58	-20.29	4.77e-06	3.92e-05	Klhl13	kelch-like 13
1430857_s_at	10.23	6.77	11.03	4.82e-06	3.95e-05	Pex11g	peroxisomal biogenesis factor 11 gamma
1449061_a_at	6.63	10.3	-12.76	4.89e-06	4e-05	Prim1	DNA primase, p49 subunit
1445642_at	8.36	4.52	14.33	4.9e-06	4e-05	Lemd1	LEM domain containing 1
1451230_a_at	6.93	10.42	-11.19	4.96e-06	4.05e-05	Wbp5	WW domain binding protein 5
1441916_s_at	11.32	6.83	22.58	5.03e-06	4.08e-05	Odf3	outer dense fiber of sperm tails 3
1431979_at	9.34	4.83	22.76	5.08e-06	4.12e-05	4930444M15Rik	RIKEN cDNA 4930444M15 gene
1430283_s_at	10.42	5.43	31.85	5.19e-06	4.19e-05	Ppp1r42	protein phosphatase 1, regulatory subunit 42
1451313_a_at	3.36	6.89	-11.56	5.4e-06	4.32e-05	Lgalsl	lectin, galactoside binding-like
1429668_at	3.21	6.69	-11.11	5.42e-06	4.33e-05	Pou4f1	POU domain, class 4, transcription factor 1
1451190_a_at	4	9.85	-57.94	5.51e-06	4.39e-05	Sbk1	SH3-binding kinase 1
1429757_at	11.13	6.4	26.53	5.59e-06	4.44e-05	Spaca7	sperm acrosome associated 7
1455477_s_at	10.74	7.22	11.52	5.61e-06	4.45e-05	Pdzk1ip1	PDZK1 interacting protein 1
1423959_at	13.77	9.6	18	5.69e-06	4.49e-05	Ropn1l	ropporin 1-like
1455643_s_at	6.51	10.55	-16.53	5.76e-06	4.53e-05	Tsr1	TSR1 20S rRNA accumulation
1418107_at	12.66	8.69	15.74	5.8e-06	4.56e-05	Tcea2	transcription elongation factor A (SII), 2
1451062_a_at	9.74	5.41	20.11	6.03e-06	4.7e-05	Pex5l	peroxisomal biogenesis factor 5-like
1429755_a_at	8.81	5.24	11.91	6.2e-06	4.81e-05	4933406F09Rik	RIKEN cDNA 4933406F09 gene
1419727_at	10.39	6.69	13.07	6.29e-06	4.87e-05	Cd55b	CD55 molecule, decay accelerating factor for complement B
1449036_at	4.83	8.64	-14	6.33e-06	4.89e-05	Rnf128	ring finger protein 128
1439653_at	9	5.08	15.07	6.41e-06	4.95e-05	Adam6a	a disintegrin and metallopeptidase domain 6A
1428113_at	5.95	9.8	-14.45	6.43e-06	4.96e-05	Tmtc4	transmembrane and tetratricopeptide repeat containing 4
1455735_at	3.45	7.09	-12.46	6.53e-06	5.02e-05	Ap1s3	adaptor-related protein complex AP-1, sigma 3
1433572_a_at	4.82	9.63	-28.11	6.54e-06	5.03e-05	Fam120a	family with sequence similarity 120, member A
1421676_at	7.87	3.44	21.51	6.58e-06	5.05e-05	Samt4	spermatogenesis associated multipass transmembrane protein 4
1454274_at	11.4	7.49	15.06	6.61e-06	5.07e-05	Tmem210	transmembrane protein 210
1438356_x_at	11.98	8.26	13.11	6.63e-06	5.08e-05	4933432K03Rik	RIKEN cDNA 4933432K03 gene
1459890_s_at	6.44	10.63	-18.27	6.67e-06	5.11e-05	1110008P14Rik	RIKEN cDNA 1110008P14 gene
1456174_x_at	5.21	8.78	-11.87	6.82e-06	5.2e-05	Ndrg1	N-myc downstream regulated gene 1
1452731_x_at	11.78	7.68	17.08	7.36e-06	5.53e-05	Gm10409; Gm2897; Gm2956; Gm3002; Gm3095; Gm3164; Gm3173; Gm3317; Gm3373; Gm3383; Gm33933; Gm3488; Gm3500; Gm3558; Gm3636; Gm3696; Gm5796; LOC100040870; LOC100861615; LOC101055754; LOC102638110	predicted pseudogene 8348; predicted gene 2897; predicted gene 2956; alpha-takusan pseudogene; predicted gene 3095; predicted gene 3164; predicted gene 3173; predicted gene 3317; predicted gene 3373; predicted gene 3383; predicted gene, 33933; predicted gene, 3488; predicted gene 3500; predicted gene 3558; predicted gene 3636; predicted gene 3696; predicted gene 5796; predicted gene LOC100040870;…
1417276_at	11.6	8.05	11.7	7.38e-06	5.54e-05	Tulp2	tubby-like protein 2
1420856_a_at	9.36	5.05	19.85	7.42e-06	5.56e-05	Lancl2	LanC (bacterial lantibiotic synthetase component C)-like 2
1438450_at	11.35	7.62	13.33	7.53e-06	5.63e-05	Lin7a	lin-7 homolog A (C. elegans)
1437016_x_at	4.73	8.23	-11.35	7.53e-06	5.63e-05	Rap2c	RAP2C, member of RAS oncogene family
1418431_at	4.11	7.79	-12.87	7.56e-06	5.64e-05	Kif5b	kinesin family member 5B
1417797_a_at	3.71	7.59	-14.65	7.64e-06	5.69e-05	Kdf1	keratinocyte differentiation factor 1
1453180_at	11.03	6.91	17.41	7.67e-06	5.71e-05	Rnls	renalase, FAD-dependent amine oxidase
1426438_at	3.14	8.13	-31.83	7.76e-06	5.76e-05	Ddx3y	DEAD (Asp-Glu-Ala-Asp) box polypeptide 3, Y-linked
1429952_at	11.23	7.13	17.19	7.92e-06	5.85e-05	Mospd4	motile sperm domain containing 4
1449984_at	4.06	8.39	-20.01	7.95e-06	5.87e-05	Cxcl2	chemokine (C-X-C motif) ligand 2
1416788_a_at	5.78	10.06	-19.42	7.98e-06	5.89e-05	Idh3g	isocitrate dehydrogenase 3 (NAD+), gamma
1460281_at	8.57	4.7	14.59	8.15e-06	6e-05	Asb15	ankyrin repeat and SOCS box-containing 15
1437226_x_at	6.93	12.67	-53.51	8.22e-06	6.04e-05	Marcksl1	MARCKS-like 1
1451906_at	10.62	7.09	11.53	8.4e-06	6.15e-05	Ubxn10	UBX domain protein 10
1432473_a_at	8.65	4.41	18.86	8.49e-06	6.21e-05	Abca14	ATP-binding cassette, sub-family A (ABC1), member 14
1428052_a_at	5.89	9.71	-14.14	8.53e-06	6.23e-05	Zmym1	zinc finger, MYM domain containing 1
1421346_a_at	10.13	6.51	12.3	8.54e-06	6.24e-05	Slc6a6	solute carrier family 6 (neurotransmitter transporter, taurine), member 6
1456739_x_at	3.94	8.19	-19.03	8.67e-06	6.32e-05	Armcx2	armadillo repeat containing, X-linked 2
1430342_at	8.69	4.92	13.63	8.72e-06	6.34e-05
1439459_x_at	6.68	10.79	-17.18	8.87e-06	6.42e-05	Acly	ATP citrate lyase
1420172_at	4.85	8.61	-13.56	9.33e-06	6.71e-05	Myh9	myosin, heavy polypeptide 9, non-muscle
1430707_s_at	10.8	6.35	21.9	9.49e-06	6.8e-05	Pebp4	phosphatidylethanolamine binding protein 4
1428301_at	12.54	8.89	12.54	9.5e-06	6.81e-05	Gm10406; Gm2897; Gm2956; Gm3095; Gm3164; Gm3173; Gm3317; Gm3373; Gm3383; Gm33933; Gm3488; Gm3500; Gm3558; Gm3636; Gm3696; Gm5796; LOC100040870; LOC100861615; LOC101055754; LOC102638110	predicted gene 10406; predicted gene 2897; predicted gene 2956; predicted gene 3095; predicted gene 3164; predicted gene 3173; predicted gene 3317; predicted gene 3373; predicted gene 3383; predicted gene, 33933; predicted gene, 3488; predicted gene 3500; predicted gene 3558; predicted gene 3636; predicted gene 3696; predicted gene 5796; predicted gene LOC100040870; alpha takusan-like; uncharacte…
1435164_s_at	3.66	8.81	-35.56	9.7e-06	6.92e-05	Uba3	ubiquitin-like modifier activating enzyme 3
1437026_at	3.66	7.37	-13.04	9.99e-06	7.1e-05	Tstd2	thiosulfate sulfurtransferase (rhodanese)-like domain containing 2
1436771_x_at	6.41	10.49	-16.91	1.01e-05	7.15e-05	Pgd	phosphogluconate dehydrogenase
1432039_a_at	8.78	5.27	11.4	1.01e-05	7.16e-05	Lrp2bp	Lrp2 binding protein
1447799_x_at	10.1	6.08	16.22	1.04e-05	7.32e-05	1700001P01Rik	RIKEN cDNA 1700001P01 gene
1417509_at	11.4	7.93	11.08	1.05e-05	7.39e-05	Rnf19a	ring finger protein 19A
1434027_at	4.21	7.68	-11.02	1.05e-05	7.4e-05	Rcan3	regulator of calcineurin 3
1448595_a_at	3.45	10.54	-136.07	1.05e-05	7.42e-05	Bex1	brain expressed gene 1
1454760_at	6.15	10.71	-23.52	1.05e-05	7.42e-05	Htatsf1	HIV TAT specific factor 1
1425981_a_at	8.77	5.29	11.17	1.06e-05	7.45e-05	Rbl2	retinoblastoma-like 2
1424821_at	6.61	10.08	-11.09	1.06e-05	7.46e-05	Ndfip1	Nedd4 family interacting protein 1
1436969_at	9.29	5.5	13.88	1.09e-05	7.61e-05	Erich3	glutamate rich 3
1421293_at	11.1	5.72	41.88	1.1e-05	7.64e-05	Hdgfl1	hepatoma derived growth factor-like 1
1428209_at	4.83	9.32	-22.43	1.1e-05	7.65e-05	Bex4	brain expressed gene 4
1454607_s_at	4.97	9.25	-19.53	1.11e-05	7.74e-05	Psat1	phosphoserine aminotransferase 1
1451032_at	9.14	5.65	11.27	1.13e-05	7.86e-05	Fhl4	four and a half LIM domains 4
1429547_at	9.82	6.21	12.24	1.14e-05	7.9e-05	4930578I06Rik	RIKEN cDNA 4930578I06 gene
1420805_at	10.73	6.16	23.83	1.16e-05	7.99e-05	Myl10	myosin, light chain 10, regulatory
1456056_a_at	6.58	11.03	-22	1.16e-05	8.01e-05	Fam21	family with sequence similarity 21
1438498_at	11.01	7.52	11.26	1.17e-05	8.08e-05	Zmynd15	zinc finger, MYND-type containing 15
1449832_at	10.85	5.14	52.15	1.18e-05	8.09e-05	1700091H14Rik	RIKEN cDNA 1700091H14 gene
1423184_at	4.19	8.37	-18.23	1.19e-05	8.17e-05	Itsn2	intersectin 2
1434647_at	9.47	5.72	13.44	1.21e-05	8.29e-05	Egflam	EGF-like, fibronectin type III and laminin G domains
1437353_at	9.65	6.15	11.34	1.23e-05	8.35e-05	Setd1b	SET domain containing 1B
1416422_a_at	3.71	7.18	-11.08	1.24e-05	8.44e-05	Ssb	Sjogren syndrome antigen B
1434011_a_at	7.26	10.99	-13.3	1.24e-05	8.44e-05	Ints5	integrator complex subunit 5
1448524_s_at	5.61	9.41	-13.95	1.26e-05	8.53e-05	Ssr4	signal sequence receptor, delta
1457011_at	7.51	3.59	15.16	1.29e-05	8.69e-05	Gm28876	predicted gene 28876
1456012_x_at	6.31	11.01	-25.96	1.3e-05	8.73e-05	Rnaset2a; Rnaset2b	ribonuclease T2A; ribonuclease T2B
1455789_x_at	8.99	12.68	-12.87	1.36e-05	9.09e-05	Hspa8	heat shock protein 8
1438631_x_at	4.25	9.89	-49.98	1.41e-05	9.33e-05	Ttc13	tetratricopeptide repeat domain 13
1424909_at	13.07	8.67	21.09	1.45e-05	9.55e-05	Lrrc46	leucine rich repeat containing 46
1453405_at	7.98	4.45	11.6	1.5e-05	9.84e-05	Pla2g4d	phospholipase A2, group IVD
1450952_at	9.37	5.63	13.35	1.52e-05	9.93e-05	Pln	phospholamban
1438979_s_at	11.75	7.83	15.18	1.52e-05	9.94e-05	1700029I15Rik	RIKEN cDNA 1700029I15 gene
1451982_at	4.23	7.79	-11.81	1.53e-05	0.0001	Map2k4	mitogen-activated protein kinase kinase 4
1426247_at	4.36	8.27	-15.05	1.56e-05	0.0001	Stk24	serine/threonine kinase 24
1425190_a_at	12.08	7.94	17.67	1.58e-05	0.0001	Phospho2	phosphatase, orphan 2
1417872_at	5.15	9.36	-18.44	1.59e-05	0.0001	Fhl1	four and a half LIM domains 1
1429875_at	7.94	4.24	13.02	1.59e-05	0.0001	1700034J05Rik	RIKEN cDNA 1700034J05 gene
1421881_a_at	4.94	8.81	-14.59	1.62e-05	0.0001	Elavl2	ELAV (embryonic lethal, abnormal vision, Drosophila)-like 2 (Hu antigen B)
1429465_at	11.56	8.06	11.32	1.66e-05	0.0001	Scp2d1	SCP2 sterol-binding domain containing 1
1451009_at	11.07	7.53	11.62	1.66e-05	0.0001	Rnf151	ring finger protein 151
1430517_at	9.4	5.38	16.21	1.67e-05	0.0001	Tex38	testis expressed 38
1453358_s_at	11.07	7.33	13.44	1.71e-05	0.0001	Amn1	antagonist of mitotic exit network 1
1429993_s_at	9.74	3.62	69.36	1.77e-05	0.0001	Gm10471; Gm21671; Gm5862; Gm7347; Speer4a; Speer4b	predicted gene 10471; predicted gene, 21671; predicted gene 5862; predicted gene 7347; spermatogenesis associated glutamate (E)-rich protein 4A; spermatogenesis associated glutamate (E)-rich protein 4B
1438009_at	7.91	14.3	-83.53	1.78e-05	0.0001	Hist1h2ao; Hist1h2ap	histone cluster 1, H2ao; histone cluster 1, H2ap
1456279_a_at	7.33	10.91	-12	1.86e-05	0.0001	Bcap31	B cell receptor associated protein 31
1430821_at	8.67	5.11	11.77	1.89e-05	0.0001	Lyrm7	LYR motif containing 7
1447623_s_at	3.5	7.11	-12.2	1.98e-05	0.0001	Prkd1	protein kinase D1
1432095_at	8.37	4.29	16.82	2.01e-05	0.0001
1450021_at	4.98	9.86	-29.44	2.05e-05	0.0001	Ubqln2	ubiquilin 2
1419227_at	12.16	8.04	17.37	2.07e-05	0.0001	Cct6b	chaperonin containing Tcp1, subunit 6b (zeta)
1429803_at	11.34	7.58	13.57	2.12e-05	0.0001	1700021F07Rik	RIKEN cDNA 1700021F07 gene
1438627_x_at	5.43	9.08	-12.56	2.13e-05	0.0001	Pgd	phosphogluconate dehydrogenase
1427354_at	10.03	6.35	12.8	2.16e-05	0.0001	Hoxa4	homeobox A4
1439647_at	10.61	5.92	25.9	2.16e-05	0.0001	Fam205a1; Fam205a2; Fam205a3; Fam205a4; LOC100862043; LOC100862324	family with sequence similarity 205, member A1; family with sequence similarity 205, member A2; family with sequence similarity 205, member A3; family with sequence similarity 205, member A4; protein FAM205A-like; protein FAM205A
1453599_at	5.2	9.27	-16.81	2.18e-05	0.0001	Trim71	tripartite motif-containing 71
1453932_at	9.6	5.74	14.48	2.25e-05	0.0001	Agbl4	ATP/GTP binding protein-like 4
1453935_a_at	10.69	6.65	16.45	2.34e-05	0.0001	Ccdc7a	coiled-coil domain containing 7A
1432479_at	10.12	6.19	15.25	2.43e-05	0.0001	Spn-ps	sialophorin, pseudogene
1460497_a_at	11.09	6.79	19.63	2.45e-05	0.0001	2024-09-12	septin 12
1434310_at	4.69	8.34	-12.54	2.5e-05	0.0001	Bmpr2	bone morphogenetic protein receptor, type II (serine/threonine kinase)
1447937_a_at	8.84	5.27	11.84	2.5e-05	0.0001	4933409K07Rik; Gm13301; Gm17167; Gm21075; Gm21093; Gm21158; Gm2163; Gm2192; Gm29801; Gm29804; Gm29830; Gm29964; Gm3883; Gm3893; Gm42275; Gm5859; Gm7819; LOC100041536; LOC100041599; LOC101055676; LOC101056144; LOC102637418; LOC102637606	RIKEN cDNA 4933409K07 gene; predicted gene 13301; predicted gene 17167; predicted gene, 21075; predicted gene, 21093; predicted gene, 21158; predicted gene 2163; predicted gene 2192; predicted gene, 29801; predicted gene, 29804; predicted gene, 29830; predicted gene, 29964; predicted gene 3883; predicted gene 3893; Fam205 pseudogene; predicted pseudogene 5859; predicted gene 7819; protein FAM205A…
1455570_x_at	3.23	6.92	-12.89	2.61e-05	0.0002	Cnn3	calponin 3, acidic
1429701_at	5.31	9.04	-13.19	2.71e-05	0.0002	Mageb16	melanoma antigen family B, 16
1428751_at	12.25	8.62	12.38	2.77e-05	0.0002	Pacrg	PARK2 co-regulated
1432503_a_at	13.24	9.34	15	2.8e-05	0.0002	Pdcl2	phosducin-like 2
1420171_s_at	5	9.56	-23.6	2.82e-05	0.0002	Myh9	myosin, heavy polypeptide 9, non-muscle
1435290_x_at	5.1	10.45	-40.79	3.08e-05	0.0002	H2-Aa	histocompatibility 2, class II antigen A, alpha
1431503_at	7.39	3.77	12.31	3.16e-05	0.0002	4930513O06Rik	RIKEN cDNA 4930513O06 gene
1431867_a_at	10.66	6.01	25.17	3.21e-05	0.0002	Pdilt	protein disulfide isomerase-like, testis expressed
1437687_x_at	6.13	11.05	-30.19	3.3e-05	0.0002	Fkbp9	FK506 binding protein 9
1432401_a_at	12.44	7.16	38.91	3.34e-05	0.0002	Tmbim7	transmembrane BAX inhibitor motif containing 7
1448405_a_at	3.46	7.96	-22.67	3.39e-05	0.0002	Eid1	EP300 interacting inhibitor of differentiation 1
1419874_x_at	3.53	7.76	-18.78	3.39e-05	0.0002	Zbtb16	zinc finger and BTB domain containing 16
1437807_x_at	6.12	10.66	-23.25	3.44e-05	0.0002	Ctnna1	catenin (cadherin associated protein), alpha 1
1429975_at	10.84	7.32	11.47	3.46e-05	0.0002	Prss54	protease, serine 54
1420827_a_at	4.14	7.91	-13.58	3.49e-05	0.0002	Ccng1	cyclin G1
1437525_a_at	5.47	9.33	-14.58	3.5e-05	0.0002	Polr3a	polymerase (RNA) III (DNA directed) polypeptide A
1456071_a_at	7.73	11.72	-15.86	3.57e-05	0.0002	Cycs	cytochrome c, somatic
1417454_at	4.48	8.34	-14.53	4.16e-05	0.0002	Cul4b	cullin 4B
1434773_a_at	4.6	8.1	-11.28	4.34e-05	0.0002	Slc2a1	solute carrier family 2 (facilitated glucose transporter), member 1
1438292_x_at	5.2	9.73	-23.06	4.44e-05	0.0002	Adk	adenosine kinase
1425519_a_at	6.34	10.29	-15.49	4.56e-05	0.0002	Cd74	CD74 antigen (invariant polypeptide of major histocompatibility complex, class II antigen-associated)
1416832_at	9.2	5.47	13.33	4.86e-05	0.0003	Slc39a8	solute carrier family 39 (metal ion transporter), member 8
1416645_a_at	3.11	7.48	-20.71	4.87e-05	0.0003	Afp	alpha fetoprotein
1453962_at	10.07	6.07	15.96	5.32e-05	0.0003	Pfn3	profilin 3
1451989_a_at	4.52	8.26	-13.3	5.33e-05	0.0003	Mapre2	microtubule-associated protein, RP/EB family, member 2
1432199_at	7.7	4.02	12.78	5.53e-05	0.0003	4930568D16Rik	RIKEN cDNA 4930568D16 gene
1430416_at	8.39	4.92	11.09	5.54e-05	0.0003	4931431B13Rik	RIKEN cDNA 4931431B13 gene
1438547_x_at	5.05	9.13	-16.93	5.79e-05	0.0003	Tor2a	torsin family 2, member A
1439739_at	5.3	9.73	-21.62	5.81e-05	0.0003	Prss50	protease, serine 50
1422947_at	8.99	5.37	12.28	5.95e-05	0.0003	Hist1h4a; LOC102641229	histone cluster 1, H4a; histone H4
1430849_a_at	9.44	5.52	15.06	6.33e-05	0.0003	Cgrrf1	cell growth regulator with ring finger domain 1
1436971_x_at	6.52	10.31	-13.81	6.74e-05	0.0003	Ywhaz	tyrosine 3-monooxygenase/tryptophan 5-monooxygenase activation protein, zeta polypeptide
1437874_s_at	3.46	7.24	-13.72	6.93e-05	0.0003	Hexb	hexosaminidase B
1424153_s_at	4.65	8.23	-11.95	6.99e-05	0.0004	Sall4	sal-like 4 (Drosophila)
1416256_a_at	7.12	10.75	-12.38	7.7e-05	0.0004	Tubb5	tubulin, beta 5 class I
1417081_a_at	5.71	9.69	-15.8	7.79e-05	0.0004	Syngr2	synaptogyrin 2
1437752_at	4.48	8.36	-14.7	7.82e-05	0.0004	Lin28a	lin-28 homolog A (C. elegans)
1432174_a_at	10.07	5.94	17.59	8.02e-05	0.0004	Slc9b1	solute carrier family 9, subfamily B (NHA1, cation proton antiporter 1), member 1
1454266_at	10.37	6.24	17.47	8.25e-05	0.0004	Cldnd2	claudin domain containing 2
1436200_at	5.45	10.09	-24.89	8.5e-05	0.0004	Lonrf3	LON peptidase N-terminal domain and ring finger 3
1432051_at	9.59	5.73	14.6	8.87e-05	0.0004	Ccdc7a	coiled-coil domain containing 7A
1419561_at	4.3	8.25	-15.44	9.04e-05	0.0004	Ccl3	chemokine (C-C motif) ligand 3
1455816_a_at	5.83	9.58	-13.49	9.48e-05	0.0005	Kctd3	potassium channel tetramerisation domain containing 3
1418807_at	10.11	6.09	16.2	9.69e-05	0.0005	3110070M22Rik	RIKEN cDNA 3110070M22 gene
1433259_at	7.81	3.9	15.1	0.0001	0.0005	LOC102638761	uncharacterized LOC102638761
1441817_at	7.51	3.48	16.38	0.0001	0.0005	1700099I09Rik	RIKEN cDNA 1700099I09 gene
1422244_at	8.71	4.37	20.25	0.0001	0.0006	Pkdrej	polycystic kidney disease (polycystin) and REJ (sperm receptor for egg jelly homolog, sea urchin)
1421137_a_at	7.13	3.04	17.1	0.0001	0.0006	Pkib	protein kinase inhibitor beta, cAMP dependent, testis specific
1438120_x_at	3.48	7.45	-15.74	0.0001	0.0006	Irak1	interleukin-1 receptor-associated kinase 1
1454202_a_at	10.43	6.88	11.7	0.0002	0.0007	Tex33	testis expressed 33
1430982_at	5.31	9.35	-16.41	0.0002	0.0007	Srsf1	serine/arginine-rich splicing factor 1
1427759_a_at	9.84	6.32	11.5	0.0002	0.0009	Art5	ADP-ribosyltransferase 5
1443839_at	7.38	3.34	16.48	0.0002	0.0009	1700010H22Rik	RIKEN cDNA 1700010H22 gene
1454011_a_at	5.96	10.43	-22.15	0.0002	0.0009	Rpa2	replication protein A2
1434368_at	12.75	9.17	11.99	0.0002	0.001	1700008K24Rik	RIKEN cDNA 1700008K24 gene
1450008_a_at	6.31	9.88	-11.91	0.0002	0.001	Ctnnb1	catenin (cadherin associated protein), beta 1
1456728_x_at	3.49	7.67	-18.11	0.0002	0.001	Aco1	aconitase 1
1425148_a_at	5.55	9.04	-11.25	0.0003	0.0011	Snx6	sorting nexin 6
1432812_at	7.97	4.06	15.06	0.0003	0.0013	LOC102632493	uncharacterized LOC102632493
1457697_at	8.09	4.39	13.01	0.0003	0.0014	Cfap69	cilia and flagella associated protein 69
1422892_s_at	4.5	8.31	-14.04	0.0004	0.0014	H2-Ea-ps	histocompatibility 2, class II antigen E alpha, pseudogene
1421816_at	5.92	9.58	-12.61	0.0004	0.0014	Gsr	glutathione reductase
1454169_a_at	8.6	4.19	21.36	0.0004	0.0015	Epsti1	epithelial stromal interaction 1 (breast)
1443840_x_at	8.3	4.29	16.19	0.0004	0.0017	1700010H22Rik	RIKEN cDNA 1700010H22 gene
1432135_s_at	8.56	4.13	21.48	0.0005	0.0017	Mettl4-ps1; Spdya	methyltransferase like 4, pseudogene 1; speedy/RINGO cell cycle regulator family, member A
1430211_at	10.44	6.1	20.23	0.0006	0.0022	4930415O20Rik	RIKEN cDNA 4930415O20 gene
1440796_at	9.71	6.03	12.83	0.0009	0.0032	Cfap69	cilia and flagella associated protein 69
1453757_at	7.37	3.72	12.56	0.0009	0.0032	Herc6	hect domain and RLD 6
1455854_a_at	3.98	7.54	-11.8	0.0034	0.0098	Ssh1	slingshot homolog 1 (Drosophila)
