# Supplementary material for: The Role of Plzf in Spermatogonial Stem Cell Maintenance and Differentiation: Mapping the Transcriptional Dynamics and Key Interactions
Source: Cells. 2024 Nov 21;13(23):1930. doi: 10.3390/cells13231930 (PMC11640652; doi:10.3390/cells13231930)
Supplement: Supplementary file 1 [file cells-13-01930-s001.zip › Table S2.xlsx]

## Sheet: string_interactions_short (5)
#node1	node2	node1_string_id	node2_string_id	neighborhood_on_chromosome	gene_fusion	phylogenetic_cooccurrence	homology	coexpression	experimentally_determined_interaction	database_annotated	automated_textmining	combined_score
0610010K14Rik	Kmt2a	10090.ENSMUSP00000104216	10090.ENSMUSP00000002095	0	0	0	0	0	0	0.72	0.12	0.743
0610010K14Rik	Rbbp7	10090.ENSMUSP00000104216	10090.ENSMUSP00000033720	0	0	0	0	0.044	0.164	0.72	0.191	0.794
0610010K14Rik	Hcfc1	10090.ENSMUSP00000104216	10090.ENSMUSP00000033761	0	0	0	0	0.049	0	0.72	0.068	0.73
0610010K14Rik	Taf4	10090.ENSMUSP00000104216	10090.ENSMUSP00000038610	0	0	0	0	0	0	0.72	0	0.72
0610010K14Rik	Phf20	10090.ENSMUSP00000104216	10090.ENSMUSP00000043138	0	0	0	0	0.05	0	0.72	0	0.722
0610010K14Rik	Rnf2	10090.ENSMUSP00000104216	10090.ENSMUSP00000140896	0	0	0	0	0.043	0	0.72	0	0.72
0610010K14Rik	Taf1	10090.ENSMUSP00000104216	10090.ENSMUSP00000114765	0	0	0	0	0	0	0.72	0	0.72
1700001L19Rik	Cfap161	10090.ENSMUSP00000022007	10090.ENSMUSP00000011298	0	0	0	0	0.17	0.534	0	0.606	0.834
1700001L19Rik	Tekt1	10090.ENSMUSP00000022007	10090.ENSMUSP00000021155	0	0	0	0	0.212	0.534	0	0	0.617
1700001L19Rik	Cfap52	10090.ENSMUSP00000022007	10090.ENSMUSP00000021287	0	0	0	0	0.238	0.534	0	0	0.63
1700001L19Rik	Spink2	10090.ENSMUSP00000022007	10090.ENSMUSP00000067117	0	0	0	0	0.054	0	0	0.393	0.401
1700001L19Rik	Fank1	10090.ENSMUSP00000022007	10090.ENSMUSP00000069013	0	0	0	0	0.463	0.083	0	0	0.486
1700001L19Rik	Tekt4	10090.ENSMUSP00000022007	10090.ENSMUSP00000025002	0	0	0	0	0.175	0.416	0	0	0.498
1700001L19Rik	Armc3	10090.ENSMUSP00000022007	10090.ENSMUSP00000110287	0	0	0	0	0.171	0	0	0.458	0.531
1700001L19Rik	Spag8	10090.ENSMUSP00000022007	10090.ENSMUSP00000081696	0	0	0	0	0.051	0.534	0	0	0.538
1700001L19Rik	Pacrg	10090.ENSMUSP00000022007	10090.ENSMUSP00000044376	0	0	0	0	0.102	0.534	0	0	0.563
1700001L19Rik	Tekt3	10090.ENSMUSP00000022007	10090.ENSMUSP00000042063	0	0	0	0	0.108	0.534	0	0	0.566
1700001L19Rik	1700012P22Rik	10090.ENSMUSP00000022007	10090.ENSMUSP00000030323	0	0	0	0	0.125	0.534	0	0	0.574
1700001L19Rik	Tekt2	10090.ENSMUSP00000022007	10090.ENSMUSP00000099676	0	0	0	0	0.126	0.534	0	0	0.575
1700001L19Rik	1700028P14Rik	10090.ENSMUSP00000022007	10090.ENSMUSP00000048680	0	0	0	0	0.131	0.534	0	0	0.577
1700001L19Rik	Cfap53	10090.ENSMUSP00000022007	10090.ENSMUSP00000110545	0	0	0	0	0.094	0.534	0	0.091	0.582
1700001L19Rik	Ribc2	10090.ENSMUSP00000022007	10090.ENSMUSP00000023067	0	0	0	0	0.141	0.534	0	0.053	0.588
1700001L19Rik	Efhc1	10090.ENSMUSP00000022007	10090.ENSMUSP00000042343	0	0	0	0	0.153	0.534	0	0	0.588
1700001L19Rik	Efhb	10090.ENSMUSP00000022007	10090.ENSMUSP00000024725	0	0	0	0	0.175	0.534	0	0	0.599
1700001L19Rik	Ccdc173	10090.ENSMUSP00000022007	10090.ENSMUSP00000092548	0	0	0	0	0.189	0.534	0	0	0.606
1700001L19Rik	1700029J07Rik	10090.ENSMUSP00000022007	10090.ENSMUSP00000092961	0	0	0.202	0	0.114	0	0	0.513	0.625
1700001L19Rik	Cfap45	10090.ENSMUSP00000022007	10090.ENSMUSP00000083057	0	0	0	0	0.237	0.534	0	0	0.629
1700001L19Rik	Enkur	10090.ENSMUSP00000022007	10090.ENSMUSP00000027992	0	0	0	0	0.148	0.534	0	0.21	0.658
1700001L19Rik	1700007K13Rik	10090.ENSMUSP00000022007	10090.ENSMUSP00000083557	0	0	0	0	0.137	0.534	0	0.525	0.792
1700001P01Rik	Pebp4	10090.ENSMUSP00000103202	10090.ENSMUSP00000022678	0	0	0	0	0.094	0	0	0.441	0.471
1700001P01Rik	Morn5	10090.ENSMUSP00000103202	10090.ENSMUSP00000028256	0	0	0	0	0.044	0	0	0.649	0.65
1700001P01Rik	Fam209	10090.ENSMUSP00000103202	10090.ENSMUSP00000029007	0	0	0	0	0.066	0	0	0.663	0.671
1700001P01Rik	Ccer1	10090.ENSMUSP00000103202	10090.ENSMUSP00000050554	0	0	0	0	0.065	0	0	0.644	0.652
1700003H04Rik	4931417E11Rik	10090.ENSMUSP00000035388	10090.ENSMUSP00000068770	0	0	0	0	0.462	0	0	0	0.461
1700006A11Rik	Slco6d1	10090.ENSMUSP00000029598	10090.ENSMUSP00000027575	0	0	0	0	0.416	0	0	0	0.416
1700007K13Rik	Cfap161	10090.ENSMUSP00000083557	10090.ENSMUSP00000011298	0	0	0	0	0.255	0.534	0	0.487	0.806
1700007K13Rik	Cabcoco1	10090.ENSMUSP00000083557	10090.ENSMUSP00000020103	0	0	0	0	0	0	0	0.552	0.552
1700007K13Rik	Tekt1	10090.ENSMUSP00000083557	10090.ENSMUSP00000021155	0	0	0	0	0.625	0.679	0	0.292	0.907
1700007K13Rik	Cfap52	10090.ENSMUSP00000083557	10090.ENSMUSP00000021287	0	0	0	0	0.144	0.679	0	0	0.713
1700007K13Rik	Ribc2	10090.ENSMUSP00000083557	10090.ENSMUSP00000023067	0	0	0	0	0.101	0.679	0	0.065	0.706
1700007K13Rik	Efhb	10090.ENSMUSP00000083557	10090.ENSMUSP00000024725	0	0	0	0	0.08	0.679	0	0	0.692
1700007K13Rik	Tekt4	10090.ENSMUSP00000083557	10090.ENSMUSP00000025002	0	0	0	0	0.326	0.665	0	0	0.764
1700007K13Rik	Enkur	10090.ENSMUSP00000083557	10090.ENSMUSP00000027992	0	0	0	0	0.167	0.534	0	0.19	0.658
1700007K13Rik	1700012P22Rik	10090.ENSMUSP00000083557	10090.ENSMUSP00000030323	0	0	0	0	0	0.534	0	0	0.534
1700007K13Rik	Tekt3	10090.ENSMUSP00000083557	10090.ENSMUSP00000042063	0	0	0	0	0.213	0.679	0	0.152	0.767
1700007K13Rik	Efhc1	10090.ENSMUSP00000083557	10090.ENSMUSP00000042343	0	0	0	0	0.119	0.679	0	0.053	0.708
1700007K13Rik	Pacrg	10090.ENSMUSP00000083557	10090.ENSMUSP00000044376	0	0	0	0	0.118	0.679	0	0	0.704
1700007K13Rik	Tekt5	10090.ENSMUSP00000083557	10090.ENSMUSP00000046824	0	0	0	0	0.213	0.368	0	0.202	0.568
1700007K13Rik	1700028P14Rik	10090.ENSMUSP00000083557	10090.ENSMUSP00000048680	0	0	0	0	0.094	0.679	0	0	0.696
1700007K13Rik	Ccdc63	10090.ENSMUSP00000083557	10090.ENSMUSP00000050582	0	0	0	0	0.067	0.416	0	0	0.431
1700007K13Rik	Iqub	10090.ENSMUSP00000083557	10090.ENSMUSP00000051177	0	0	0	0	0.08	0.042	0	0.707	0.719
1700007K13Rik	Cfap70	10090.ENSMUSP00000083557	10090.ENSMUSP00000056869	0	0	0	0	0.607	0.135	0	0.065	0.654
1700007K13Rik	Ccdc96	10090.ENSMUSP00000083557	10090.ENSMUSP00000059636	0	0	0	0	0.172	0	0	0.723	0.761
1700007K13Rik	Cfap299	10090.ENSMUSP00000083557	10090.ENSMUSP00000079208	0	0	0	0	0.312	0	0	0.519	0.655
1700007K13Rik	Spag8	10090.ENSMUSP00000083557	10090.ENSMUSP00000081696	0	0	0	0	0.071	0.679	0	0	0.689
1700007K13Rik	Cfap45	10090.ENSMUSP00000083557	10090.ENSMUSP00000083057	0	0	0	0	0.206	0.679	0	0	0.734
1700007K13Rik	Ccdc151	10090.ENSMUSP00000083557	10090.ENSMUSP00000110993	0	0	0	0	0.069	0.534	0	0.164	0.605
1700007K13Rik	Ttc25	10090.ENSMUSP00000083557	10090.ENSMUSP00000090355	0	0	0	0	0.086	0.534	0	0.19	0.625
1700007K13Rik	Ccdc173	10090.ENSMUSP00000083557	10090.ENSMUSP00000092548	0	0	0	0	0.066	0.679	0	0.042	0.687
1700007K13Rik	Efcab6	10090.ENSMUSP00000083557	10090.ENSMUSP00000114909	0	0	0	0	0.054	0.534	0	0.39	0.707
1700007K13Rik	Tekt2	10090.ENSMUSP00000083557	10090.ENSMUSP00000099676	0	0	0	0	0.139	0.679	0	0	0.711
1700007K13Rik	Armc4	10090.ENSMUSP00000083557	10090.ENSMUSP00000157197	0	0	0	0	0.146	0.534	0	0.413	0.746
1700007K13Rik	Cfap53	10090.ENSMUSP00000083557	10090.ENSMUSP00000110545	0	0	0	0	0.105	0.553	0	0.432	0.753
1700007K13Rik	1700029J07Rik	10090.ENSMUSP00000083557	10090.ENSMUSP00000092961	0	0	0	0	0.048	0	0	0.76	0.762
1700007K13Rik	Armc3	10090.ENSMUSP00000083557	10090.ENSMUSP00000110287	0	0	0	0	0.08	0.416	0	0.687	0.817
1700010B08Rik	Trpd52l3	10090.ENSMUSP00000072830	10090.ENSMUSP00000025727	0	0	0	0	0.113	0	0	0.605	0.634
1700010B08Rik	Scp2d1	10090.ENSMUSP00000072830	10090.ENSMUSP00000028918	0	0	0	0	0.064	0	0	0.503	0.514
1700010B08Rik	Mgat4d	10090.ENSMUSP00000072830	10090.ENSMUSP00000041629	0	0	0	0	0.1	0	0	0.441	0.475
1700010B08Rik	Tmem202	10090.ENSMUSP00000072830	10090.ENSMUSP00000053782	0	0	0	0	0	0	0	0.553	0.553
1700010B08Rik	Ube2d2b	10090.ENSMUSP00000072830	10090.ENSMUSP00000072387	0	0	0	0	0.087	0	0	0.668	0.683
1700010I14Rik	Pacrg	10090.ENSMUSP00000024650	10090.ENSMUSP00000044376	0	0	0	0	0.046	0	0	0.454	0.456
1700010I14Rik	Foxj1	10090.ENSMUSP00000024650	10090.ENSMUSP00000038351	0	0	0	0	0.58	0	0	0	0.58
1700012B09Rik	Foxj1	10090.ENSMUSP00000049826	10090.ENSMUSP00000038351	0	0	0	0	0.132	0	0	0.434	0.487
1700012P22Rik	Ripk4	10090.ENSMUSP00000030323	10090.ENSMUSP00000019386	0	0	0	0	0	0.414	0	0	0.414
1700012P22Rik	Tekt1	10090.ENSMUSP00000030323	10090.ENSMUSP00000021155	0	0	0	0	0.118	0.534	0	0	0.571
1700012P22Rik	Cfap52	10090.ENSMUSP00000030323	10090.ENSMUSP00000021287	0	0	0	0	0	0.534	0	0	0.534
1700012P22Rik	Ribc2	10090.ENSMUSP00000030323	10090.ENSMUSP00000023067	0	0	0	0	0.145	0.534	0	0	0.584
1700012P22Rik	Efhb	10090.ENSMUSP00000030323	10090.ENSMUSP00000024725	0	0	0	0	0.206	0.679	0	0	0.734
1700012P22Rik	Tekt4	10090.ENSMUSP00000030323	10090.ENSMUSP00000025002	0	0	0	0	0.143	0.534	0	0	0.583
1700012P22Rik	Hprt	10090.ENSMUSP00000030323	10090.ENSMUSP00000026723	0	0	0	0	0	0.534	0	0	0.534
1700012P22Rik	Enkur	10090.ENSMUSP00000030323	10090.ENSMUSP00000027992	0	0	0	0	0.12	0.534	0	0	0.572
1700012P22Rik	Cfap53	10090.ENSMUSP00000030323	10090.ENSMUSP00000110545	0	0	0	0	0.055	0.416	0	0	0.425
1700012P22Rik	Ccdc63	10090.ENSMUSP00000030323	10090.ENSMUSP00000050582	0	0	0	0	0.071	0.416	0	0	0.434
1700012P22Rik	Armc3	10090.ENSMUSP00000030323	10090.ENSMUSP00000110287	0	0	0	0	0.084	0.416	0	0	0.442
1700012P22Rik	Cfap45	10090.ENSMUSP00000030323	10090.ENSMUSP00000083057	0	0	0	0	0	0.534	0	0	0.534
1700012P22Rik	Ccdc173	10090.ENSMUSP00000030323	10090.ENSMUSP00000092548	0	0	0	0	0.05	0.534	0	0	0.538
1700012P22Rik	Ccdc151	10090.ENSMUSP00000030323	10090.ENSMUSP00000110993	0	0	0	0	0.051	0.534	0	0	0.538
1700012P22Rik	Ttc25	10090.ENSMUSP00000030323	10090.ENSMUSP00000090355	0	0	0	0	0.055	0.534	0	0	0.54
1700012P22Rik	Tekt2	10090.ENSMUSP00000030323	10090.ENSMUSP00000099676	0	0	0	0	0.096	0.534	0	0	0.561
1700012P22Rik	Efhc1	10090.ENSMUSP00000030323	10090.ENSMUSP00000042343	0	0	0	0	0.109	0.534	0	0	0.567
1700012P22Rik	Pacrg	10090.ENSMUSP00000030323	10090.ENSMUSP00000044376	0	0	0	0	0.089	0.553	0	0.062	0.584
1700012P22Rik	Efcab6	10090.ENSMUSP00000030323	10090.ENSMUSP00000114909	0	0	0	0	0.157	0.534	0	0	0.59
1700012P22Rik	Armc4	10090.ENSMUSP00000030323	10090.ENSMUSP00000157197	0	0	0	0	0.158	0.534	0	0	0.591
1700012P22Rik	Tekt3	10090.ENSMUSP00000030323	10090.ENSMUSP00000042063	0	0	0	0	0.234	0.534	0	0	0.627
1700012P22Rik	Spag8	10090.ENSMUSP00000030323	10090.ENSMUSP00000081696	0	0	0	0	0.077	0.679	0	0	0.691
1700012P22Rik	1700028P14Rik	10090.ENSMUSP00000030323	10090.ENSMUSP00000048680	0	0	0	0	0.097	0.679	0	0	0.697
1700019A02Rik	Ptpn20	10090.ENSMUSP00000072089	10090.ENSMUSP00000022508	0	0	0	0	0.057	0	0	0.608	0.614
1700019A02Rik	Wdr20rt	10090.ENSMUSP00000072089	10090.ENSMUSP00000036682	0	0	0	0	0.047	0	0	0.5	0.503
1700019A02Rik	Slc9b1	10090.ENSMUSP00000072089	10090.ENSMUSP00000077644	0	0	0	0	0.058	0	0	0.466	0.475
1700019A02Rik	Morc2b	10090.ENSMUSP00000072089	10090.ENSMUSP00000123354	0	0	0	0	0.048	0	0	0.604	0.606
1700020D05Rik	Pdzd9	10090.ENSMUSP00000140922	10090.ENSMUSP00000033178	0	0	0	0	0.115	0	0	0.646	0.673
1700020D05Rik	Adam18	10090.ENSMUSP00000140922	10090.ENSMUSP00000033957	0	0	0	0	0.057	0	0	0.549	0.556
1700020D05Rik	Eid3	10090.ENSMUSP00000140922	10090.ENSMUSP00000147261	0	0	0	0	0.152	0.385	0	0.135	0.509
1700020N01Rik	1700028J19Rik	10090.ENSMUSP00000054237	10090.ENSMUSP00000048665	0	0	0	0	0.064	0	0	0.849	0.852
1700020N01Rik	4930444G20Rik	10090.ENSMUSP00000054237	10090.ENSMUSP00000097613	0	0	0	0	0.046	0.051	0	0.824	0.826
1700028P14Rik	Cfap161	10090.ENSMUSP00000048680	10090.ENSMUSP00000011298	0	0	0	0	0.216	0.534	0	0	0.619
1700028P14Rik	Ripk4	10090.ENSMUSP00000048680	10090.ENSMUSP00000019386	0	0	0	0	0	0.414	0	0	0.414
1700028P14Rik	Tekt1	10090.ENSMUSP00000048680	10090.ENSMUSP00000021155	0	0	0	0	0.183	0.679	0	0.068	0.734
1700028P14Rik	Cfap52	10090.ENSMUSP00000048680	10090.ENSMUSP00000021287	0	0	0	0	0.188	0.679	0	0	0.728
1700028P14Rik	Ribc2	10090.ENSMUSP00000048680	10090.ENSMUSP00000023067	0	0	0	0	0.153	0.679	0	0	0.716
1700028P14Rik	Efhb	10090.ENSMUSP00000048680	10090.ENSMUSP00000024725	0	0	0	0	0.167	0.679	0	0	0.721
1700028P14Rik	Tekt4	10090.ENSMUSP00000048680	10090.ENSMUSP00000025002	0	0	0	0	0.233	0.665	0	0.048	0.734
1700028P14Rik	Hprt	10090.ENSMUSP00000048680	10090.ENSMUSP00000026723	0	0	0	0	0	0.534	0	0	0.534
1700028P14Rik	Enkur	10090.ENSMUSP00000048680	10090.ENSMUSP00000027992	0	0	0	0	0.153	0.534	0	0	0.588
1700028P14Rik	Tekt3	10090.ENSMUSP00000048680	10090.ENSMUSP00000042063	0	0	0	0	0.116	0.679	0	0	0.704
1700028P14Rik	Efhc1	10090.ENSMUSP00000048680	10090.ENSMUSP00000042343	0	0	0	0	0.154	0.679	0	0	0.716
1700028P14Rik	Pacrg	10090.ENSMUSP00000048680	10090.ENSMUSP00000044376	0	0	0	0	0.087	0.679	0	0	0.694
1700028P14Rik	Rsph14	10090.ENSMUSP00000048680	10090.ENSMUSP00000131632	0	0	0	0	0.079	0.338	0	0.102	0.404
1700028P14Rik	Ccdc63	10090.ENSMUSP00000048680	10090.ENSMUSP00000050582	0	0	0	0	0	0.416	0	0	0.416
1700028P14Rik	Armc3	10090.ENSMUSP00000048680	10090.ENSMUSP00000110287	0	0	0	0	0.162	0.416	0	0.064	0.502
1700028P14Rik	Efcab6	10090.ENSMUSP00000048680	10090.ENSMUSP00000114909	0	0	0	0	0.073	0.534	0	0	0.549
1700028P14Rik	Ttc25	10090.ENSMUSP00000048680	10090.ENSMUSP00000090355	0	0	0	0	0.079	0.534	0	0	0.552
1700028P14Rik	Ccdc151	10090.ENSMUSP00000048680	10090.ENSMUSP00000110993	0	0	0	0	0.085	0.534	0	0	0.555
1700028P14Rik	Cfap53	10090.ENSMUSP00000048680	10090.ENSMUSP00000110545	0	0	0	0	0.164	0.553	0	0	0.61
1700028P14Rik	Armc4	10090.ENSMUSP00000048680	10090.ENSMUSP00000157197	0	0	0	0	0.299	0.534	0	0.064	0.667
1700028P14Rik	Ccdc173	10090.ENSMUSP00000048680	10090.ENSMUSP00000092548	0	0	0	0	0.07	0.679	0	0	0.688
1700028P14Rik	Tekt2	10090.ENSMUSP00000048680	10090.ENSMUSP00000099676	0	0	0	0	0.115	0.679	0	0	0.703
1700028P14Rik	Cfap45	10090.ENSMUSP00000048680	10090.ENSMUSP00000083057	0	0	0	0	0.127	0.679	0	0	0.707
1700028P14Rik	Spag8	10090.ENSMUSP00000048680	10090.ENSMUSP00000081696	0	0	0.215	0	0.105	0.679	0	0	0.754
1700029J07Rik	Cabcoco1	10090.ENSMUSP00000092961	10090.ENSMUSP00000020103	0	0	0	0	0.093	0.051	0	0.74	0.756
1700029J07Rik	Enkur	10090.ENSMUSP00000092961	10090.ENSMUSP00000027992	0	0	0	0	0.153	0	0	0.402	0.472
1700029J07Rik	Iqub	10090.ENSMUSP00000092961	10090.ENSMUSP00000051177	0	0	0	0	0.085	0	0	0.739	0.751
1700029J07Rik	Ccdc96	10090.ENSMUSP00000092961	10090.ENSMUSP00000059636	0	0	0	0	0.052	0.054	0	0.722	0.729
1700029J07Rik	Cfap299	10090.ENSMUSP00000092961	10090.ENSMUSP00000079208	0	0	0	0	0.11	0	0	0.777	0.793
1700029J07Rik	Armc3	10090.ENSMUSP00000092961	10090.ENSMUSP00000110287	0	0	0	0	0.179	0	0	0.708	0.75
1700029P11Rik	Cyc1	10090.ENSMUSP00000074190	10090.ENSMUSP00000023210	0	0	0	0	0.58	0.657	0	0	0.849
1700029P11Rik	Dck	10090.ENSMUSP00000074190	10090.ENSMUSP00000031311	0	0	0	0	0.122	0.359	0	0	0.413
1700029P11Rik	Uqcr10	10090.ENSMUSP00000074190	10090.ENSMUSP00000054856	0	0	0	0	0.391	0.657	0	0	0.782
1700029P11Rik	Ndufa4	10090.ENSMUSP00000074190	10090.ENSMUSP00000144932	0	0	0	0	0.101	0.066	0.72	0	0.744
1700088E04Rik	Pacrg	10090.ENSMUSP00000140347	10090.ENSMUSP00000044376	0	0	0	0	0.492	0	0	0	0.492
1700088E04Rik	Ttc12	10090.ENSMUSP00000140347	10090.ENSMUSP00000056378	0	0	0	0	0.586	0	0	0	0.586
1700088E04Rik	Nme5	10090.ENSMUSP00000140347	10090.ENSMUSP00000078269	0	0	0	0	0.577	0	0	0	0.577
1700088E04Rik	Dnaaf1	10090.ENSMUSP00000140347	10090.ENSMUSP00000090790	0	0	0	0	0.62	0	0	0	0.62
1700102P08Rik	Qrich2	10090.ENSMUSP00000035234	10090.ENSMUSP00000091437	0	0	0	0	0.057	0	0	0.394	0.404
1700113H08Rik	Ttll3	10090.ENSMUSP00000130852	10090.ENSMUSP00000032414	0	0	0	0	0	0	0	0.473	0.473
1700123L14Rik	Rasl2-9	10090.ENSMUSP00000087515	10090.ENSMUSP00000129559	0	0	0	0	0.178	0.427	0	0.041	0.509
1700123L14Rik	Nup93	10090.ENSMUSP00000087515	10090.ENSMUSP00000148700	0	0	0	0	0.075	0	0	0.496	0.514
2210016F16Rik	Cadm2	10090.ENSMUSP00000022032	10090.ENSMUSP00000113500	0	0	0	0	0	0	0	0.455	0.455
3830417A13Rik	Eid3	10090.ENSMUSP00000033522	10090.ENSMUSP00000147261	0	0	0	0	0.125	0.305	0	0.135	0.428
4833427G06Rik	Taf7l	10090.ENSMUSP00000126725	10090.ENSMUSP00000009740	0	0	0	0	0	0.479	0	0.187	0.558
4833427G06Rik	Ccng1	10090.ENSMUSP00000126725	10090.ENSMUSP00000020576	0	0	0	0	0.345	0	0	0.252	0.489
4833427G06Rik	Tekt1	10090.ENSMUSP00000126725	10090.ENSMUSP00000021155	0	0	0	0	0.402	0	0	0.065	0.417
4833427G06Rik	Polr2h	10090.ENSMUSP00000126725	10090.ENSMUSP00000021405	0	0	0	0	0.081	0.442	0	0.176	0.54
4833427G06Rik	Gtf2a1l	10090.ENSMUSP00000126725	10090.ENSMUSP00000024970	0	0	0	0	0.09	0.549	0	0.181	0.634
4833427G06Rik	Polr2d	10090.ENSMUSP00000126725	10090.ENSMUSP00000025106	0	0	0	0	0	0.423	0	0.238	0.541
4833427G06Rik	Polr3a	10090.ENSMUSP00000126725	10090.ENSMUSP00000026322	0	0	0	0	0	0.388	0	0.225	0.505
4833427G06Rik	Polr2b	10090.ENSMUSP00000126725	10090.ENSMUSP00000031167	0	0	0	0	0	0.365	0	0.277	0.521
4833427G06Rik	Taf4	10090.ENSMUSP00000126725	10090.ENSMUSP00000038610	0	0	0	0	0	0.55	0	0.221	0.634
4833427G06Rik	Ttc29	10090.ENSMUSP00000126725	10090.ENSMUSP00000041919	0	0	0	0	0.55	0	0	0	0.55
4833427G06Rik	Rftn1	10090.ENSMUSP00000126725	10090.ENSMUSP00000046524	0	0	0	0	0	0	0	0.439	0.439
4833427G06Rik	Spag16	10090.ENSMUSP00000126725	10090.ENSMUSP00000069821	0	0	0	0	0.148	0.479	0	0.18	0.604
4833427G06Rik	Ncor2	10090.ENSMUSP00000126725	10090.ENSMUSP00000083250	0	0	0	0	0	0.414	0	0.12	0.462
4833427G06Rik	Pnmal2	10090.ENSMUSP00000126725	10090.ENSMUSP00000092401	0	0	0	0	0.348	0	0	0.144	0.418
4833427G06Rik	Taf9b	10090.ENSMUSP00000126725	10090.ENSMUSP00000109123	0	0	0	0	0	0.48	0	0.185	0.558
4833427G06Rik	Taf1	10090.ENSMUSP00000126725	10090.ENSMUSP00000114765	0	0	0	0	0	0.656	0	0.317	0.755
4833427G06Rik	Ccne2	10090.ENSMUSP00000126725	10090.ENSMUSP00000130693	0	0	0	0	0.578	0	0	0.053	0.583
4833427G06Rik	Taf4b	10090.ENSMUSP00000126725	10090.ENSMUSP00000126909	0	0	0	0	0	0.55	0	0.221	0.634
4921504E06Rik	Msrb3	10090.ENSMUSP00000058720	10090.ENSMUSP00000089781	0	0	0	0	0	0	0	0.46	0.459
4921504E06Rik	Ccdc38	10090.ENSMUSP00000058720	10090.ENSMUSP00000089860	0	0	0	0	0.477	0	0	0	0.477
4921504E06Rik	Lrrc36	10090.ENSMUSP00000058720	10090.ENSMUSP00000104979	0	0	0	0	0.478	0	0	0	0.478
4921504E06Rik	Armc3	10090.ENSMUSP00000058720	10090.ENSMUSP00000110287	0	0	0	0	0.199	0	0	0.64	0.699
4921524L21Rik	Armt1	10090.ENSMUSP00000035514	10090.ENSMUSP00000093581	0	0	0	0	0	0	0	0.716	0.716
4921536K21Rik	Tmbim7	10090.ENSMUSP00000020712	10090.ENSMUSP00000014673	0	0	0	0	0.061	0	0	0.692	0.698
4921536K21Rik	Smpd5	10090.ENSMUSP00000020712	10090.ENSMUSP00000134687	0	0	0	0	0	0	0	0.608	0.608
4921536K21Rik	Lypd9	10090.ENSMUSP00000020712	10090.ENSMUSP00000063665	0	0	0	0	0.079	0	0	0.785	0.793
4921536K21Rik	Ttc41	10090.ENSMUSP00000020712	10090.ENSMUSP00000075059	0	0	0	0	0.052	0	0	0.823	0.825
4930447C04Rik	Tex11	10090.ENSMUSP00000035376	10090.ENSMUSP00000009814	0	0	0	0	0.115	0	0	0.464	0.506
4930447C04Rik	Dmc1	10090.ENSMUSP00000035376	10090.ENSMUSP00000023065	0	0	0	0	0.094	0	0	0.494	0.522
4930447C04Rik	Spo11	10090.ENSMUSP00000035376	10090.ENSMUSP00000059056	0	0	0	0	0	0	0	0.58	0.58
4930503L19Rik	Cabcoco1	10090.ENSMUSP00000065118	10090.ENSMUSP00000020103	0	0	0	0	0	0	0	0.606	0.606
4930503L19Rik	Ribc2	10090.ENSMUSP00000065118	10090.ENSMUSP00000023067	0	0	0	0	0	0	0	0.514	0.514
4930503L19Rik	Ccdc105	10090.ENSMUSP00000065118	10090.ENSMUSP00000101022	0	0	0	0	0	0	0	0.555	0.555
4930519G04Rik	Lrrc63	10090.ENSMUSP00000031547	10090.ENSMUSP00000022574	0	0	0	0	0.423	0	0	0	0.422
4930519G04Rik	Pebp4	10090.ENSMUSP00000031547	10090.ENSMUSP00000022678	0	0	0	0	0.408	0	0	0	0.408
4930519G04Rik	Hyal6	10090.ENSMUSP00000031547	10090.ENSMUSP00000031690	0	0	0	0	0.462	0	0	0	0.461
4930519G04Rik	4933405O20Rik	10090.ENSMUSP00000031547	10090.ENSMUSP00000138215	0	0	0	0	0.463	0	0	0	0.463
4930519G04Rik	Tekt3	10090.ENSMUSP00000031547	10090.ENSMUSP00000042063	0	0	0	0	0.463	0	0	0	0.463
4930519G04Rik	Acrv1	10090.ENSMUSP00000031547	10090.ENSMUSP00000034620	0	0	0	0	0.768	0	0	0	0.768
4930522H14Rik	Pkdrej	10090.ENSMUSP00000099786	10090.ENSMUSP00000086352	0	0	0	0	0.079	0	0	0.422	0.445
4930544G11Rik	Itsn2	10090.ENSMUSP00000045487	10090.ENSMUSP00000052758	0	0	0	0	0	0.82	0	0.121	0.835
4930544G11Rik	Rap1b	10090.ENSMUSP00000045487	10090.ENSMUSP00000066238	0	0	0	0.773	0.094	0.116	0.9	0.042	0.913
4930544G11Rik	Rap2c	10090.ENSMUSP00000045487	10090.ENSMUSP00000058391	0	0	0.085	0.748	0.065	0.116	0.9	0.047	0.914
4930544G11Rik	Cdc42	10090.ENSMUSP00000045487	10090.ENSMUSP00000054634	0	0	0.063	0.949	0.102	0.199	0.9	0.124	0.93
4930544G11Rik	Pkn1	10090.ENSMUSP00000045487	10090.ENSMUSP00000116235	0	0	0	0	0.052	0.557	0.9	0.216	0.962
4930562C15Rik	Zfp142	10090.ENSMUSP00000097784	10090.ENSMUSP00000027315	0	0	0	0	0.051	0.085	0	0.449	0.48
4930562C15Rik	Ccdc39	10090.ENSMUSP00000097784	10090.ENSMUSP00000029222	0	0	0	0	0.065	0.077	0	0.363	0.402
4930562C15Rik	Dcdc2c	10090.ENSMUSP00000097784	10090.ENSMUSP00000140603	0	0	0.42	0	0.071	0	0	0.042	0.438
4930568D16Rik	Tex36	10090.ENSMUSP00000028243	10090.ENSMUSP00000033275	0	0	0	0	0.101	0	0	0.698	0.716
4930568D16Rik	Tex33	10090.ENSMUSP00000028243	10090.ENSMUSP00000073984	0	0	0	0	0.079	0	0	0.706	0.717
4930568D16Rik	Erich2	10090.ENSMUSP00000028243	10090.ENSMUSP00000097619	0	0	0	0	0	0	0	0.798	0.798
4930578I06Rik	Kif2b	10090.ENSMUSP00000022532	10090.ENSMUSP00000058084	0	0	0	0	0.425	0	0	0	0.425
4931406P16Rik	Lratd1	10090.ENSMUSP00000103709	10090.ENSMUSP00000020926	0	0	0	0	0.043	0	0	0.462	0.463
4931406P16Rik	Zfyve21	10090.ENSMUSP00000103709	10090.ENSMUSP00000021714	0	0	0	0	0.048	0	0	0.484	0.487
4931406P16Rik	Tfrc	10090.ENSMUSP00000103709	10090.ENSMUSP00000023486	0	0	0	0	0.046	0	0.4	0	0.403
4931406P16Rik	Shmt2	10090.ENSMUSP00000103709	10090.ENSMUSP00000026470	0	0	0	0	0	0	0.4	0	0.4
4931406P16Rik	Cyfip1	10090.ENSMUSP00000103709	10090.ENSMUSP00000032629	0	0	0	0	0.042	0	0.4	0	0.4
4931406P16Rik	Cdc42	10090.ENSMUSP00000103709	10090.ENSMUSP00000054634	0	0	0	0	0.084	0.059	0.4	0	0.437
4931406P16Rik	Hspe1	10090.ENSMUSP00000103709	10090.ENSMUSP00000074724	0	0	0	0	0	0	0.4	0	0.4
4931406P16Rik	Itgb1	10090.ENSMUSP00000103709	10090.ENSMUSP00000087457	0	0	0	0	0.069	0	0.4	0	0.417
4931406P16Rik	Rac1	10090.ENSMUSP00000103709	10090.ENSMUSP00000098058	0	0	0	0	0.09	0.05	0.5	0	0.53
4931406P16Rik	Abi1	10090.ENSMUSP00000103709	10090.ENSMUSP00000118491	0	0	0	0	0.041	0.092	0.4	0	0.431
4931406P16Rik	Nckap1	10090.ENSMUSP00000103709	10090.ENSMUSP00000107390	0	0	0	0	0	0.135	0.4	0	0.458
4931428L18Rik	Srsf1	10090.ENSMUSP00000156897	10090.ENSMUSP00000120595	0	0	0	0	0.263	0.138	0	0.135	0.402
4932414N04Rik	Dnah12	10090.ENSMUSP00000135792	10090.ENSMUSP00000022433	0	0	0	0	0.045	0.049	0	0.494	0.5
4932414N04Rik	Lca5l	10090.ENSMUSP00000135792	10090.ENSMUSP00000061337	0	0	0	0	0.053	0.096	0	0.706	0.726
4932414N04Rik	Tcte2	10090.ENSMUSP00000135792	10090.ENSMUSP00000114746	0	0	0	0	0.079	0	0	0.706	0.717
4932414N04Rik	Ube2e2	10090.ENSMUSP00000135792	10090.ENSMUSP00000115738	0	0	0	0	0	0.068	0	0.442	0.458
4933405O20Rik	Mdh2	10090.ENSMUSP00000138215	10090.ENSMUSP00000019323	0.061	0	0	0	0.18	0.104	0	0.475	0.589
4933405O20Rik	Glud1	10090.ENSMUSP00000138215	10090.ENSMUSP00000022322	0	0	0	0	0.113	0	0.8	0.277	0.86
4933405O20Rik	Gart	10090.ENSMUSP00000138215	10090.ENSMUSP00000023684	0.12	0	0	0	0.076	0	0	0.538	0.591
4933405O20Rik	Csl	10090.ENSMUSP00000138215	10090.ENSMUSP00000052373	0.093	0	0	0	0.118	0.174	0	0.387	0.541
4933405O20Rik	Idh3g	10090.ENSMUSP00000138215	10090.ENSMUSP00000056502	0	0	0.056	0.968	0	0	0.9	0	0.901
4933405O20Rik	Kif2b	10090.ENSMUSP00000138215	10090.ENSMUSP00000058084	0	0	0	0	0.47	0	0	0	0.47
4933405O20Rik	Zdhhc11	10090.ENSMUSP00000138215	10090.ENSMUSP00000089075	0	0	0	0	0.395	0.049	0	0	0.4
4933405O20Rik	Aco1	10090.ENSMUSP00000138215	10090.ENSMUSP00000100038	0.084	0	0	0	0.103	0.076	0.9	0.381	0.944
4933405O20Rik	Acly	10090.ENSMUSP00000138215	10090.ENSMUSP00000103012	0.061	0	0	0	0.103	0.172	0	0.28	0.431
4933405O20Rik	Suclg2	10090.ENSMUSP00000138215	10090.ENSMUSP00000144827	0.061	0.003	0	0	0.103	0.172	0	0.241	0.4
4933414I15Rik	Scp2d1	10090.ENSMUSP00000104751	10090.ENSMUSP00000028918	0	0	0	0	0.107	0	0	0.487	0.522
4933414I15Rik	Ccer1	10090.ENSMUSP00000104751	10090.ENSMUSP00000050554	0	0	0	0	0.116	0	0	0.474	0.515
4933414I15Rik	Ube2d2b	10090.ENSMUSP00000104751	10090.ENSMUSP00000072387	0	0	0	0	0.071	0	0	0.39	0.409
4933414I15Rik	Actl7b	10090.ENSMUSP00000104751	10090.ENSMUSP00000092693	0	0	0	0	0.124	0	0	0.41	0.461
4933436I01Rik	Fmr1	10090.ENSMUSP00000026325	10090.ENSMUSP00000085906	0	0	0	0	0	0	0	0.512	0.512
5330417C22Rik	Tmed6	10090.ENSMUSP00000102236	10090.ENSMUSP00000034393	0	0	0	0	0.054	0	0	0.62	0.625
5330417C22Rik	Wdyhv1	10090.ENSMUSP00000102236	10090.ENSMUSP00000064622	0	0	0	0	0	0	0	0.68	0.68
6820408C15Rik	Dynlrb2	10090.ENSMUSP00000037024	10090.ENSMUSP00000077301	0	0	0	0	0.329	0	0	0.19	0.433
6820408C15Rik	Itsn2	10090.ENSMUSP00000037024	10090.ENSMUSP00000052758	0	0	0	0	0.047	0.596	0	0.121	0.632
8030462N17Rik	Fyttd1	10090.ENSMUSP00000074225	10090.ENSMUSP00000023489	0	0	0.433	0	0	0	0	0	0.433
A26c3	Ppp1r27	10090.ENSMUSP00000028577	10090.ENSMUSP00000026121	0	0	0.435	0	0	0	0	0	0.435
AA467197	Cyc1	10090.ENSMUSP00000040781	10090.ENSMUSP00000023210	0	0	0	0	0	0.074	0.54	0	0.555
AA467197	Cox8c	10090.ENSMUSP00000040781	10090.ENSMUSP00000056155	0	0	0	0	0	0	0.54	0	0.54
AA467197	Uqcr10	10090.ENSMUSP00000040781	10090.ENSMUSP00000054856	0	0	0	0	0	0.074	0.54	0.047	0.558
AA467197	Ndufa4	10090.ENSMUSP00000040781	10090.ENSMUSP00000144932	0	0	0	0.815	0	0	0.54	0.387	0.706
Abca3	Foxj1	10090.ENSMUSP00000045285	10090.ENSMUSP00000038351	0	0	0	0	0.048	0.043	0	0.452	0.457
Abca3	Slc34a2	10090.ENSMUSP00000045285	10090.ENSMUSP00000092380	0	0	0	0	0.09	0.046	0	0.391	0.426
Abcb7	Tfrc	10090.ENSMUSP00000033695	10090.ENSMUSP00000023486	0	0	0	0	0.122	0	0	0.636	0.667
Abcb7	Ftmt	10090.ENSMUSP00000033695	10090.ENSMUSP00000025388	0	0	0	0	0	0	0	0.659	0.659
Abcb7	Atm	10090.ENSMUSP00000033695	10090.ENSMUSP00000156344	0	0	0	0	0.069	0	0	0.422	0.438
Abcb7	Cpox	10090.ENSMUSP00000033695	10090.ENSMUSP00000055455	0	0	0	0	0.058	0	0	0.515	0.523
Abcb7	Ireb2	10090.ENSMUSP00000033695	10090.ENSMUSP00000034843	0	0	0	0	0.084	0	0	0.599	0.617
Abcb7	Aco1	10090.ENSMUSP00000033695	10090.ENSMUSP00000100038	0	0	0	0	0.071	0	0	0.643	0.654
Abcc4	Prss45	10090.ENSMUSP00000042186	10090.ENSMUSP00000011391	0	0	0	0	0	0	0	0.494	0.494
Abcc4	Slc2a1	10090.ENSMUSP00000042186	10090.ENSMUSP00000030398	0	0	0	0	0.09	0	0	0.398	0.43
Abcc4	Slc16a1	10090.ENSMUSP00000042186	10090.ENSMUSP00000045216	0	0	0	0	0.067	0	0	0.458	0.473
Abcc4	Mrps7	10090.ENSMUSP00000042186	10090.ENSMUSP00000053033	0	0	0	0	0	0	0	0.514	0.514
Abi1	Grb2	10090.ENSMUSP00000118491	10090.ENSMUSP00000021090	0	0	0	0.621	0.093	0	0.5	0.449	0.728
Abi1	Tfrc	10090.ENSMUSP00000118491	10090.ENSMUSP00000023486	0	0	0	0	0	0	0.4	0.081	0.425
Abi1	Kras	10090.ENSMUSP00000118491	10090.ENSMUSP00000032399	0	0	0	0	0.103	0.091	0	0.356	0.429
Abi1	Cyfip1	10090.ENSMUSP00000118491	10090.ENSMUSP00000032629	0	0	0	0	0.141	0.711	0.8	0.995	0.999
Abi1	Cdc42	10090.ENSMUSP00000118491	10090.ENSMUSP00000054634	0	0	0	0	0.122	0.192	0.4	0.7	0.855
Abi1	Arpc5	10090.ENSMUSP00000118491	10090.ENSMUSP00000076933	0	0	0	0	0.169	0	0.65	0.326	0.786
Abi1	Itgb1	10090.ENSMUSP00000118491	10090.ENSMUSP00000087457	0	0	0	0	0.052	0	0.4	0.196	0.502
Abi1	Rac1	10090.ENSMUSP00000118491	10090.ENSMUSP00000098058	0	0	0	0	0.093	0.234	0.5	0.447	0.782
Abi1	Wasf1	10090.ENSMUSP00000118491	10090.ENSMUSP00000101148	0	0	0	0	0.068	0.67	0.72	0.995	0.999
Abi1	Nckap1	10090.ENSMUSP00000118491	10090.ENSMUSP00000107390	0	0	0	0	0	0.73	0.8	0.996	0.999
Abi1	Raph1	10090.ENSMUSP00000118491	10090.ENSMUSP00000121023	0	0	0	0	0.053	0.42	0	0.673	0.805
Abi1	Actr3	10090.ENSMUSP00000118491	10090.ENSMUSP00000137503	0	0	0	0	0.393	0.063	0.5	0.631	0.881
Acadm	Crot	10090.ENSMUSP00000072483	10090.ENSMUSP00000003720	0	0	0	0	0.088	0	0	0.394	0.424
Acadm	Adh5	10090.ENSMUSP00000072483	10090.ENSMUSP00000005964	0	0	0	0	0.132	0.329	0	0.21	0.5
Acadm	Mdh2	10090.ENSMUSP00000072483	10090.ENSMUSP00000019323	0	0	0	0	0.16	0.044	0	0.435	0.507
Acadm	Glud1	10090.ENSMUSP00000072483	10090.ENSMUSP00000022322	0.047	0	0	0	0.278	0	0	0.238	0.43
Acadm	Smad4	10090.ENSMUSP00000072483	10090.ENSMUSP00000025393	0	0	0	0	0.114	0	0	0.367	0.415
Acadm	Hsd17b10	10090.ENSMUSP00000072483	10090.ENSMUSP00000026289	0	0	0	0	0.221	0.051	0	0.405	0.521
Acadm	Hspd1	10090.ENSMUSP00000072483	10090.ENSMUSP00000027123	0	0	0	0	0.25	0.071	0	0.228	0.416
Acadm	Cat	10090.ENSMUSP00000072483	10090.ENSMUSP00000028610	0.055	0	0	0	0.26	0.097	0	0.166	0.403
Acadm	Acsl4	10090.ENSMUSP00000072483	10090.ENSMUSP00000033634	0.05	0	0	0	0.149	0	0.5	0.474	0.758
Acadm	Etfa	10090.ENSMUSP00000072483	10090.ENSMUSP00000034866	0.076	0.027	0	0	0.785	0.835	0	0.559	0.983
Acadm	Pdpr	10090.ENSMUSP00000072483	10090.ENSMUSP00000046639	0.043	0	0	0	0.077	0.36	0	0.351	0.584
Acadm	Csl	10090.ENSMUSP00000072483	10090.ENSMUSP00000052373	0.042	0	0	0	0.107	0	0	0.562	0.593
Acadm	Idh3g	10090.ENSMUSP00000072483	10090.ENSMUSP00000056502	0.049	0	0	0	0.374	0.07	0	0.263	0.537
Acadm	Slc27a2	10090.ENSMUSP00000072483	10090.ENSMUSP00000057595	0	0.004	0	0	0.185	0	0.5	0.455	0.758
Acadm	Pfkm	10090.ENSMUSP00000072483	10090.ENSMUSP00000059801	0	0	0	0	0.122	0	0	0.362	0.416
Acadm	Cycs	10090.ENSMUSP00000072483	10090.ENSMUSP00000124523	0	0	0	0	0.14	0	0	0.388	0.451
Acadm	Aco1	10090.ENSMUSP00000072483	10090.ENSMUSP00000100038	0	0	0	0	0.107	0	0	0.434	0.473
Acadm	Acly	10090.ENSMUSP00000072483	10090.ENSMUSP00000103012	0.042	0	0	0	0.116	0.094	0	0.479	0.547
Acadm	Crat	10090.ENSMUSP00000072483	10090.ENSMUSP00000099919	0	0	0	0	0.279	0.066	0	0.382	0.548
Acadm	Suclg2	10090.ENSMUSP00000072483	10090.ENSMUSP00000144827	0.042	0	0	0	0.361	0.113	0	0.414	0.639
Acadm	Acsl6	10090.ENSMUSP00000072483	10090.ENSMUSP00000104533	0.05	0	0	0	0.149	0	0.5	0.46	0.752
Acadm	Eci2	10090.ENSMUSP00000072483	10090.ENSMUSP00000131735	0.062	0	0	0	0.69	0.098	0	0.516	0.856
Acadm	Eci1	10090.ENSMUSP00000072483	10090.ENSMUSP00000157291	0.048	0	0	0	0.599	0.365	0	0.554	0.877
Acly	Crot	10090.ENSMUSP00000103012	10090.ENSMUSP00000003720	0	0	0	0	0.048	0	0	0.414	0.418
Acly	Mlxipl	10090.ENSMUSP00000103012	10090.ENSMUSP00000005507	0	0	0	0	0.042	0	0	0.656	0.656
Acly	Tktl1	10090.ENSMUSP00000103012	10090.ENSMUSP00000010127	0	0	0	0	0.103	0	0	0.516	0.548
Acly	Hspa8	10090.ENSMUSP00000103012	10090.ENSMUSP00000015800	0	0	0	0	0.062	0.082	0	0.395	0.434
Acly	Mdh2	10090.ENSMUSP00000103012	10090.ENSMUSP00000019323	0.062	0	0	0	0.28	0.077	0.9	0.638	0.973
Acly	Slc13a5	10090.ENSMUSP00000103012	10090.ENSMUSP00000021161	0.075	0	0	0	0.053	0	0	0.43	0.457
Acly	Hif1a	10090.ENSMUSP00000103012	10090.ENSMUSP00000021530	0	0	0	0	0.052	0	0	0.49	0.495
Acly	Glud1	10090.ENSMUSP00000103012	10090.ENSMUSP00000022322	0.05	0	0	0	0.161	0	0.8	0.572	0.922
Acly	Gart	10090.ENSMUSP00000103012	10090.ENSMUSP00000023684	0.265	0	0	0	0.099	0	0	0.548	0.675
Acly	Psat1	10090.ENSMUSP00000103012	10090.ENSMUSP00000025542	0	0	0	0	0.047	0	0	0.488	0.491
Acly	Shmt2	10090.ENSMUSP00000103012	10090.ENSMUSP00000026470	0.062	0	0	0	0.163	0	0	0.407	0.494
Acly	Taldo1	10090.ENSMUSP00000103012	10090.ENSMUSP00000026576	0.091	0	0	0	0.154	0	0	0.552	0.625
Acly	Atic	10090.ENSMUSP00000103012	10090.ENSMUSP00000027384	0.119	0	0	0	0.095	0	0	0.404	0.483
Acly	Slc2a1	10090.ENSMUSP00000103012	10090.ENSMUSP00000030398	0	0	0	0	0.06	0	0	0.387	0.4
Acly	Kras	10090.ENSMUSP00000103012	10090.ENSMUSP00000032399	0	0	0	0	0.051	0.042	0	0.41	0.416
Acly	Acsl4	10090.ENSMUSP00000103012	10090.ENSMUSP00000033634	0	0	0	0	0.042	0	0	0.42	0.421
Acly	Gsr	10090.ENSMUSP00000103012	10090.ENSMUSP00000033992	0.076	0	0	0	0.232	0	0	0.32	0.475
Acly	Etfa	10090.ENSMUSP00000103012	10090.ENSMUSP00000034866	0.119	0	0	0	0.296	0.063	0	0.244	0.502
Acly	Pdpr	10090.ENSMUSP00000103012	10090.ENSMUSP00000046639	0.041	0	0	0	0.48	0	0	0.276	0.607
Acly	Csl	10090.ENSMUSP00000103012	10090.ENSMUSP00000052373	0.102	0	0	0	0.46	0.474	0.9	0.779	0.993
Acly	Idh3g	10090.ENSMUSP00000103012	10090.ENSMUSP00000056502	0.061	0	0	0	0.12	0.172	0	0.408	0.541
Acly	Slc27a2	10090.ENSMUSP00000103012	10090.ENSMUSP00000057595	0	0	0	0	0.065	0	0	0.419	0.433
Acly	Pfkm	10090.ENSMUSP00000103012	10090.ENSMUSP00000059801	0	0	0	0	0.055	0	0	0.416	0.425
Acly	Kdm6a	10090.ENSMUSP00000103012	10090.ENSMUSP00000061539	0.057	0	0	0	0.284	0	0	0.26	0.457
Acly	Insig1	10090.ENSMUSP00000103012	10090.ENSMUSP00000061877	0	0	0	0	0.214	0	0	0.441	0.542
Acly	Rpia	10090.ENSMUSP00000103012	10090.ENSMUSP00000064158	0	0	0	0	0.053	0	0	0.566	0.572
Acly	Dhcr7	10090.ENSMUSP00000103012	10090.ENSMUSP00000073541	0	0	0	0	0.211	0	0	0.385	0.494
Acly	Pgd	10090.ENSMUSP00000103012	10090.ENSMUSP00000081141	0	0	0	0	0.271	0	0	0.616	0.708
Acly	Fbp1	10090.ENSMUSP00000103012	10090.ENSMUSP00000090564	0	0	0	0	0.104	0	0	0.472	0.507
Acly	Scap	10090.ENSMUSP00000103012	10090.ENSMUSP00000095953	0	0	0	0	0.067	0	0	0.489	0.502
Acly	Nnt	10090.ENSMUSP00000103012	10090.ENSMUSP00000096753	0	0	0	0	0	0.051	0	0.573	0.578
Acly	Crat	10090.ENSMUSP00000103012	10090.ENSMUSP00000099919	0	0	0	0	0.077	0	0	0.435	0.456
Acly	Aco1	10090.ENSMUSP00000103012	10090.ENSMUSP00000100038	0.092	0	0	0	0.107	0.054	0.9	0.624	0.965
Acly	Acsl6	10090.ENSMUSP00000103012	10090.ENSMUSP00000104533	0	0	0	0	0.065	0	0	0.385	0.401
Acly	Ldhal6b	10090.ENSMUSP00000103012	10090.ENSMUSP00000139572	0.062	0	0	0	0.273	0.077	0	0.205	0.433
Acly	Pfkp	10090.ENSMUSP00000103012	10090.ENSMUSP00000117030	0	0	0	0	0.055	0	0	0.424	0.433
Acly	Mdh1b	10090.ENSMUSP00000103012	10090.ENSMUSP00000109728	0.062	0	0	0	0.273	0.077	0	0.244	0.46
Acly	Ldha	10090.ENSMUSP00000103012	10090.ENSMUSP00000148107	0.062	0	0	0	0.291	0.077	0	0.647	0.755
Aco1	Mrpl49	10090.ENSMUSP00000100038	10090.ENSMUSP00000007482	0	0	0	0	0.102	0.574	0	0.129	0.637
Aco1	Tktl1	10090.ENSMUSP00000100038	10090.ENSMUSP00000010127	0	0	0	0	0.149	0.062	0	0.42	0.497
Aco1	Mdh2	10090.ENSMUSP00000100038	10090.ENSMUSP00000019323	0.062	0	0	0	0.202	0.067	0	0.682	0.748
Aco1	Hif1a	10090.ENSMUSP00000100038	10090.ENSMUSP00000021530	0	0	0	0	0.044	0	0	0.464	0.466
Aco1	Glud1	10090.ENSMUSP00000100038	10090.ENSMUSP00000022322	0	0	0	0	0.154	0.052	0	0.524	0.585
Aco1	Pebp4	10090.ENSMUSP00000100038	10090.ENSMUSP00000022678	0	0	0	0	0.065	0.397	0	0.176	0.494
Aco1	Cyc1	10090.ENSMUSP00000100038	10090.ENSMUSP00000023210	0	0	0	0	0.126	0.054	0	0.346	0.412
Aco1	Tfrc	10090.ENSMUSP00000100038	10090.ENSMUSP00000023486	0	0	0	0	0	0.109	0	0.809	0.823
Aco1	Gart	10090.ENSMUSP00000100038	10090.ENSMUSP00000023684	0.12	0	0	0	0.069	0	0	0.538	0.588
Aco1	Ftmt	10090.ENSMUSP00000100038	10090.ENSMUSP00000025388	0	0	0	0	0	0	0	0.685	0.685
Aco1	Shmt2	10090.ENSMUSP00000100038	10090.ENSMUSP00000026470	0.042	0	0	0	0.067	0.112	0	0.37	0.433
Aco1	Taldo1	10090.ENSMUSP00000100038	10090.ENSMUSP00000026576	0	0	0	0	0.052	0.092	0	0.514	0.546
Aco1	Hspd1	10090.ENSMUSP00000100038	10090.ENSMUSP00000027123	0	0	0	0	0.081	0.08	0	0.405	0.454
Aco1	Cat	10090.ENSMUSP00000100038	10090.ENSMUSP00000028610	0	0	0	0	0.27	0.08	0	0.286	0.478
Aco1	Txn1	10090.ENSMUSP00000100038	10090.ENSMUSP00000030051	0.057	0	0	0	0.066	0.041	0	0.4	0.426
Aco1	Gsr	10090.ENSMUSP00000100038	10090.ENSMUSP00000033992	0	0	0	0	0.067	0	0	0.445	0.46
Aco1	Ireb2	10090.ENSMUSP00000100038	10090.ENSMUSP00000034843	0	0	0.057	0.967	0.091	0	0	0.504	0.537
Aco1	Aifm1	10090.ENSMUSP00000100038	10090.ENSMUSP00000041104	0	0	0	0	0.19	0.142	0	0.285	0.46
Aco1	Dicer1	10090.ENSMUSP00000100038	10090.ENSMUSP00000043676	0	0	0	0	0.058	0.415	0	0.231	0.54
Aco1	Cul7	10090.ENSMUSP00000100038	10090.ENSMUSP00000049128	0	0	0	0	0.052	0.382	0	0.21	0.497
Aco1	Csl	10090.ENSMUSP00000100038	10090.ENSMUSP00000052373	0.102	0	0	0	0.629	0.126	0.9	0.792	0.992
Aco1	Mrps7	10090.ENSMUSP00000100038	10090.ENSMUSP00000053033	0	0	0	0	0.074	0.413	0	0.068	0.449
Aco1	Cpox	10090.ENSMUSP00000100038	10090.ENSMUSP00000055455	0	0	0	0	0.046	0	0	0.398	0.401
Aco1	Idh3g	10090.ENSMUSP00000100038	10090.ENSMUSP00000056502	0.084	0	0	0	0.111	0.076	0.9	0.477	0.953
Aco1	Rpia	10090.ENSMUSP00000100038	10090.ENSMUSP00000064158	0	0	0	0	0.045	0	0	0.405	0.408
Aco1	Ttf2	10090.ENSMUSP00000100038	10090.ENSMUSP00000076208	0.076	0	0	0	0.134	0	0	0.36	0.443
Aco1	Pgd	10090.ENSMUSP00000100038	10090.ENSMUSP00000081141	0	0	0	0	0.106	0.051	0	0.421	0.465
Aco1	Pbp2	10090.ENSMUSP00000100038	10090.ENSMUSP00000098414	0	0	0	0	0.065	0.397	0	0.19	0.503
Aco1	Ppat	10090.ENSMUSP00000100038	10090.ENSMUSP00000120632	0.064	0	0	0	0.066	0	0	0.404	0.434
Aco1	Ccdc105	10090.ENSMUSP00000100038	10090.ENSMUSP00000101022	0	0	0	0	0.065	0.413	0	0.068	0.443
Aco1	Ldhal6b	10090.ENSMUSP00000100038	10090.ENSMUSP00000139572	0.062	0	0	0	0.151	0.067	0	0.343	0.446
Aco1	Eci1	10090.ENSMUSP00000100038	10090.ENSMUSP00000157291	0	0	0	0	0.109	0.288	0	0.204	0.451
Aco1	Mdh1b	10090.ENSMUSP00000100038	10090.ENSMUSP00000109728	0.062	0	0	0	0.151	0.067	0	0.353	0.455
Aco1	Lyrm7	10090.ENSMUSP00000100038	10090.ENSMUSP00000120778	0	0	0	0	0.055	0.419	0	0.193	0.518
Aco1	Drosha	10090.ENSMUSP00000100038	10090.ENSMUSP00000129279	0	0	0	0	0.05	0.415	0	0.214	0.525
Aco1	Suclg2	10090.ENSMUSP00000100038	10090.ENSMUSP00000144827	0.092	0	0	0	0.102	0.054	0	0.461	0.529
Aco1	Ldha	10090.ENSMUSP00000100038	10090.ENSMUSP00000148107	0.062	0	0	0	0.151	0.067	0	0.459	0.544
Aco1	Eci2	10090.ENSMUSP00000100038	10090.ENSMUSP00000131735	0	0	0	0	0.132	0.288	0	0.335	0.553
Acr	Dazl	10090.ENSMUSP00000023295	10090.ENSMUSP00000010736	0	0	0	0	0	0	0	0.575	0.575
Acr	Zpbp2	10090.ENSMUSP00000023295	10090.ENSMUSP00000017339	0	0	0	0	0	0	0	0.429	0.429
Acr	Zpbp	10090.ENSMUSP00000023295	10090.ENSMUSP00000020413	0	0	0	0	0.065	0	0	0.562	0.573
Acr	Tekt1	10090.ENSMUSP00000023295	10090.ENSMUSP00000021155	0	0	0	0	0.07	0.078	0	0.42	0.46
Acr	Adam2	10090.ENSMUSP00000023295	10090.ENSMUSP00000022618	0	0	0	0	0.129	0	0	0.488	0.535
Acr	Dpy19l2	10090.ENSMUSP00000023295	10090.ENSMUSP00000132092	0	0	0	0	0.121	0	0	0.355	0.409
Acr	Spata16	10090.ENSMUSP00000023295	10090.ENSMUSP00000043378	0	0	0	0	0.071	0	0	0.424	0.442
Acr	Spesp1	10090.ENSMUSP00000023295	10090.ENSMUSP00000058522	0	0	0	0	0.079	0	0	0.447	0.468
Acr	Spaca1	10090.ENSMUSP00000023295	10090.ENSMUSP00000029927	0	0	0	0	0	0	0	0.475	0.475
Acr	Spam1	10090.ENSMUSP00000023295	10090.ENSMUSP00000143970	0	0	0	0	0.047	0.051	0	0.48	0.489
Acr	Sall4	10090.ENSMUSP00000023295	10090.ENSMUSP00000029061	0	0	0	0	0	0	0	0.499	0.499
Acr	Zbtb16	10090.ENSMUSP00000023295	10090.ENSMUSP00000091374	0	0	0	0	0	0	0	0.504	0.504
Acr	Zp3r	10090.ENSMUSP00000023295	10090.ENSMUSP00000045443	0	0	0	0	0.048	0.065	0	0.5	0.516
Acr	Acrv1	10090.ENSMUSP00000023295	10090.ENSMUSP00000034620	0	0	0	0	0.091	0.096	0	0.49	0.544
Acr	Hyal5	10090.ENSMUSP00000023295	10090.ENSMUSP00000144011	0	0	0	0	0.041	0.051	0	0.565	0.57
Acr	Hyal6	10090.ENSMUSP00000023295	10090.ENSMUSP00000031690	0	0	0	0	0.057	0.051	0	0.564	0.576
Acr	Cd9	10090.ENSMUSP00000023295	10090.ENSMUSP00000032492	0	0	0	0	0.049	0	0.5	0.214	0.594
Acr	Adgra3	10090.ENSMUSP00000023295	10090.ENSMUSP00000030971	0	0	0	0	0	0.042	0	0.595	0.596
Acr	Zan	10090.ENSMUSP00000023295	10090.ENSMUSP00000114068	0	0	0	0	0.041	0	0	0.613	0.613
Acr	Stra8	10090.ENSMUSP00000023295	10090.ENSMUSP00000031876	0	0	0	0	0	0	0	0.618	0.618
Acr	Spink2	10090.ENSMUSP00000023295	10090.ENSMUSP00000067117	0	0	0	0	0	0.102	0	0.614	0.639
Acr	Crem	10090.ENSMUSP00000023295	10090.ENSMUSP00000121233	0	0	0	0	0	0	0	0.685	0.685
Acr	Acrbp	10090.ENSMUSP00000023295	10090.ENSMUSP00000085632	0	0	0	0	0.042	0	0	0.715	0.715
Acr	Izumo1	10090.ENSMUSP00000023295	10090.ENSMUSP00000033100	0	0	0	0	0.052	0	0.5	0.621	0.804
Acrbp	Spaca7	10090.ENSMUSP00000085632	10090.ENSMUSP00000010579	0	0	0	0	0	0	0	0.455	0.455
Acrbp	Zpbp2	10090.ENSMUSP00000085632	10090.ENSMUSP00000017339	0	0	0	0	0.057	0	0	0.739	0.744
Acrbp	Zpbp	10090.ENSMUSP00000085632	10090.ENSMUSP00000020413	0	0	0	0	0.044	0	0	0.721	0.722
Acrbp	Adam2	10090.ENSMUSP00000085632	10090.ENSMUSP00000022618	0	0	0	0	0	0	0	0.42	0.42
Acrbp	Spaca1	10090.ENSMUSP00000085632	10090.ENSMUSP00000029927	0	0	0	0	0	0	0	0.614	0.614
Acrbp	Izumo1	10090.ENSMUSP00000085632	10090.ENSMUSP00000033100	0	0	0	0	0.044	0	0	0.493	0.494
Acrbp	Acrv1	10090.ENSMUSP00000085632	10090.ENSMUSP00000034620	0	0	0.22	0	0.05	0	0	0.355	0.48
Acrbp	Zp3r	10090.ENSMUSP00000085632	10090.ENSMUSP00000045443	0	0	0	0	0	0	0	0.607	0.607
Acrbp	Adam5	10090.ENSMUSP00000085632	10090.ENSMUSP00000052661	0	0	0	0	0	0	0	0.48	0.48
Acrbp	Spesp1	10090.ENSMUSP00000085632	10090.ENSMUSP00000058522	0	0	0	0	0	0	0	0.523	0.523
Acrbp	Arsa	10090.ENSMUSP00000085632	10090.ENSMUSP00000127646	0	0	0	0	0	0	0	0.478	0.478
Acrbp	Pkdrej	10090.ENSMUSP00000085632	10090.ENSMUSP00000086352	0	0	0	0	0	0	0	0.495	0.495
Acrbp	Spaca3	10090.ENSMUSP00000085632	10090.ENSMUSP00000099512	0	0	0	0	0	0	0	0.511	0.511
Acrbp	Dpy19l2	10090.ENSMUSP00000085632	10090.ENSMUSP00000132092	0	0	0	0	0	0	0	0.521	0.521
Acrbp	Zan	10090.ENSMUSP00000085632	10090.ENSMUSP00000114068	0	0	0	0	0.047	0	0	0.557	0.56
Acrbp	Spam1	10090.ENSMUSP00000085632	10090.ENSMUSP00000143970	0	0	0	0	0	0	0	0.617	0.617
Acrv1	Pinlyp	10090.ENSMUSP00000034620	10090.ENSMUSP00000011776	0	0	0	0	0	0	0	0.432	0.432
Acrv1	Zpbp	10090.ENSMUSP00000034620	10090.ENSMUSP00000020413	0	0	0	0	0.115	0	0	0.552	0.587
Acrv1	Tex29	10090.ENSMUSP00000034620	10090.ENSMUSP00000033909	0	0	0	0	0.071	0	0	0.419	0.437
Acrv1	Lypd4	10090.ENSMUSP00000034620	10090.ENSMUSP00000078287	0	0	0	0	0.164	0	0	0.43	0.503
Acrv1	Spaca4	10090.ENSMUSP00000034620	10090.ENSMUSP00000091991	0	0	0	0	0.06	0	0	0.517	0.526
Acrv1	Spam1	10090.ENSMUSP00000034620	10090.ENSMUSP00000143970	0	0	0	0	0.16	0.1	0	0.442	0.541
Acrv1	Spesp1	10090.ENSMUSP00000034620	10090.ENSMUSP00000058522	0	0	0	0	0.164	0	0	0.482	0.549
Acrv1	Spaca3	10090.ENSMUSP00000034620	10090.ENSMUSP00000099512	0	0	0	0	0.177	0.118	0	0.445	0.562
Acsbg3	Cpvl	10090.ENSMUSP00000025048	10090.ENSMUSP00000131462	0	0	0	0	0.093	0	0	0.475	0.503
Acsbg3	Tex13b	10090.ENSMUSP00000025048	10090.ENSMUSP00000046203	0	0	0	0	0.043	0	0	0.578	0.578
Acsbg3	Acsl6	10090.ENSMUSP00000025048	10090.ENSMUSP00000104533	0	0	0.216	0.587	0.072	0	0.6	0.053	0.687
Acsbg3	Acsl4	10090.ENSMUSP00000025048	10090.ENSMUSP00000033634	0	0	0.204	0.56	0.055	0.051	0.6	0.121	0.703
Acsbg3	Fancd2os	10090.ENSMUSP00000025048	10090.ENSMUSP00000035316	0	0	0	0	0.135	0	0	0.745	0.77
Acsl4	Bcap31	10090.ENSMUSP00000033634	10090.ENSMUSP00000002091	0	0	0	0	0.047	0	0	0.554	0.556
Acsl4	Tfrc	10090.ENSMUSP00000033634	10090.ENSMUSP00000023486	0	0	0	0	0.06	0	0	0.677	0.683
Acsl4	Ftmt	10090.ENSMUSP00000033634	10090.ENSMUSP00000025388	0	0	0	0	0	0	0	0.402	0.402
Acsl4	Csl	10090.ENSMUSP00000033634	10090.ENSMUSP00000052373	0	0	0	0	0.068	0	0	0.421	0.437
Acsl4	Eci2	10090.ENSMUSP00000033634	10090.ENSMUSP00000131735	0.057	0	0	0	0.096	0	0	0.412	0.455
Acsl4	Hsbp1l1	10090.ENSMUSP00000033634	10090.ENSMUSP00000132852	0	0	0	0	0	0	0	0.461	0.461
Acsl4	Usp22	10090.ENSMUSP00000033634	10090.ENSMUSP00000041263	0	0	0	0	0.053	0.06	0	0.495	0.512
Acsl4	Slc27a2	10090.ENSMUSP00000033634	10090.ENSMUSP00000057595	0	0	0	0	0	0.102	0	0.579	0.606
Acsl4	Ireb2	10090.ENSMUSP00000033634	10090.ENSMUSP00000034843	0	0	0	0	0.047	0.083	0	0.614	0.633
Acsl4	Acsl6	10090.ENSMUSP00000033634	10090.ENSMUSP00000104533	0	0	0.154	0.756	0.055	0.051	0.6	0.266	0.736
Acsl6	Cat	10090.ENSMUSP00000104533	10090.ENSMUSP00000028610	0	0	0	0	0.102	0.323	0	0.121	0.418
Acsl6	Slc27a2	10090.ENSMUSP00000104533	10090.ENSMUSP00000057595	0	0	0	0	0.05	0.093	0	0.478	0.511
Acsl6	Cdc42se2	10090.ENSMUSP00000104533	10090.ENSMUSP00000070725	0.043	0	0	0	0	0	0	0.568	0.569
Actl7b	Spata16	10090.ENSMUSP00000092693	10090.ENSMUSP00000043378	0	0	0	0	0.133	0	0	0.449	0.501
Actl7b	Adgb	10090.ENSMUSP00000092693	10090.ENSMUSP00000045452	0	0	0	0	0.049	0.046	0	0.479	0.486
Actl7b	Tekt5	10090.ENSMUSP00000092693	10090.ENSMUSP00000046824	0	0	0	0	0.043	0	0	0.619	0.62
Actl7b	Mysm1	10090.ENSMUSP00000092693	10090.ENSMUSP00000075269	0	0	0	0	0.05	0.529	0	0.109	0.566
Actl7b	Pfn4	10090.ENSMUSP00000092693	10090.ENSMUSP00000136765	0	0	0	0	0.05	0.383	0	0.248	0.521
Actl7b	Tex38	10090.ENSMUSP00000092693	10090.ENSMUSP00000102131	0	0	0	0	0.049	0	0	0.538	0.541
Actl7b	Arrdc5	10090.ENSMUSP00000092693	10090.ENSMUSP00000094906	0	0	0	0	0.094	0	0	0.523	0.549
Actr3	Coro1c	10090.ENSMUSP00000137503	10090.ENSMUSP00000004646	0	0	0	0	0.189	0.133	0	0.404	0.544
Actr3	Myh9	10090.ENSMUSP00000137503	10090.ENSMUSP00000016771	0	0	0	0	0.145	0.174	0.5	0.318	0.727
Actr3	Myo1b	10090.ENSMUSP00000137503	10090.ENSMUSP00000018561	0	0	0	0	0	0.228	0	0.299	0.436
Actr3	Grb2	10090.ENSMUSP00000137503	10090.ENSMUSP00000021090	0	0	0	0	0.061	0.09	0.5	0.117	0.572
Actr3	Ywhaz	10090.ENSMUSP00000137503	10090.ENSMUSP00000022894	0	0	0	0	0.346	0.088	0	0.285	0.536
Actr3	Cyfip1	10090.ENSMUSP00000137503	10090.ENSMUSP00000032629	0	0	0	0	0.137	0.045	0.5	0.408	0.723
Actr3	Pfn3	10090.ENSMUSP00000137503	10090.ENSMUSP00000054053	0	0	0	0	0.09	0.2	0	0.353	0.488
Actr3	Cdc42	10090.ENSMUSP00000137503	10090.ENSMUSP00000054634	0	0	0	0	0.405	0.068	0.5	0.366	0.801
Actr3	Ezr	10090.ENSMUSP00000137503	10090.ENSMUSP00000063734	0	0	0	0	0.221	0.063	0	0.282	0.431
Actr3	Rap1b	10090.ENSMUSP00000137503	10090.ENSMUSP00000066238	0	0	0	0	0.369	0.068	0	0.121	0.438
Actr3	Mysm1	10090.ENSMUSP00000137503	10090.ENSMUSP00000075269	0	0	0	0	0.043	0.449	0	0.109	0.489
Actr3	Arpc5	10090.ENSMUSP00000137503	10090.ENSMUSP00000076933	0	0	0	0	0.756	0.881	0.72	0.775	0.997
Actr3	Actr3b	10090.ENSMUSP00000137503	10090.ENSMUSP00000085578	0	0	0.048	0.985	0	0.453	0.9	0.046	0.943
Actr3	Rac1	10090.ENSMUSP00000137503	10090.ENSMUSP00000098058	0	0	0	0	0.176	0.068	0.5	0.295	0.693
Actr3	Cttn	10090.ENSMUSP00000137503	10090.ENSMUSP00000099368	0	0	0	0	0.055	0.68	0.9	0.664	0.988
Actr3	Wasf1	10090.ENSMUSP00000137503	10090.ENSMUSP00000101148	0	0	0	0	0	0.121	0.5	0.286	0.658
Actr3	Nckap1	10090.ENSMUSP00000137503	10090.ENSMUSP00000107390	0	0	0	0	0	0.055	0.5	0.395	0.689
Actr3	Pfn4	10090.ENSMUSP00000137503	10090.ENSMUSP00000136765	0	0	0	0	0.104	0.2	0	0.556	0.654
Actr3b	Coro1c	10090.ENSMUSP00000085578	10090.ENSMUSP00000004646	0	0	0	0	0.1	0.133	0	0.322	0.424
Actr3b	Galnt11	10090.ENSMUSP00000085578	10090.ENSMUSP00000036240	0	0	0	0	0	0	0	0.638	0.638
Actr3b	Pfn3	10090.ENSMUSP00000085578	10090.ENSMUSP00000054053	0	0	0	0	0.09	0.2	0	0.325	0.466
Actr3b	Mysm1	10090.ENSMUSP00000085578	10090.ENSMUSP00000075269	0	0	0	0	0	0.449	0	0.109	0.488
Actr3b	Arpc5	10090.ENSMUSP00000085578	10090.ENSMUSP00000076933	0	0	0	0	0.206	0.654	0	0.797	0.939
Actr3b	Speer4a	10090.ENSMUSP00000085578	10090.ENSMUSP00000078415	0	0	0	0	0	0.061	0	0.432	0.443
Actr3b	Pfn4	10090.ENSMUSP00000085578	10090.ENSMUSP00000136765	0	0	0	0	0.114	0.2	0	0.535	0.642
Actr3b	Cttn	10090.ENSMUSP00000085578	10090.ENSMUSP00000099368	0	0	0	0	0.055	0.116	0.9	0.479	0.95
Acvr2b	Bmp7	10090.ENSMUSP00000126108	10090.ENSMUSP00000009143	0	0	0	0	0.052	0.379	0.9	0.986	0.999
Acvr2b	Smad4	10090.ENSMUSP00000126108	10090.ENSMUSP00000025393	0	0	0	0	0.103	0.117	0.5	0.796	0.908
Acvr2b	Jag1	10090.ENSMUSP00000126108	10090.ENSMUSP00000028735	0	0	0	0	0.047	0.098	0	0.369	0.411
Acvr2b	Bmpr1a	10090.ENSMUSP00000126108	10090.ENSMUSP00000035900	0	0	0	0.741	0.132	0.556	0.8	0.921	0.993
Acvr2b	Bmpr2	10090.ENSMUSP00000126108	10090.ENSMUSP00000084701	0	0	0	0.812	0.047	0.082	0.4	0.906	0.944
Acvr2b	Lrig1	10090.ENSMUSP00000126108	10090.ENSMUSP00000098686	0	0	0	0	0.049	0.098	0	0.571	0.6
Acyp1	Ccdc62	10090.ENSMUSP00000113161	10090.ENSMUSP00000091878	0	0	0	0	0.043	0	0	0.428	0.43
Adad1	Odf3	10090.ENSMUSP00000115260	10090.ENSMUSP00000026555	0	0	0	0	0.057	0	0	0.393	0.403
Adad1	Tsnaxip1	10090.ENSMUSP00000115260	10090.ENSMUSP00000034365	0	0	0	0	0.066	0	0	0.631	0.64
Adad1	Ccdc96	10090.ENSMUSP00000115260	10090.ENSMUSP00000059636	0	0	0	0	0.049	0.051	0	0.411	0.422
Adad1	Ap1ar	10090.ENSMUSP00000115260	10090.ENSMUSP00000059669	0	0	0	0	0	0	0	0.408	0.408
Adad1	Ccdc38	10090.ENSMUSP00000115260	10090.ENSMUSP00000089860	0	0	0	0	0.06	0	0	0.481	0.492
Adam10	Efna2	10090.ENSMUSP00000063839	10090.ENSMUSP00000003154	0	0	0	0	0	0.093	0.9	0.675	0.967
Adam10	Ctsb	10090.ENSMUSP00000063839	10090.ENSMUSP00000006235	0	0	0	0	0.079	0.041	0	0.388	0.412
Adam10	Ctnnb1	10090.ENSMUSP00000063839	10090.ENSMUSP00000007130	0	0	0	0	0.079	0	0	0.458	0.479
Adam10	Ctss	10090.ENSMUSP00000063839	10090.ENSMUSP00000015667	0	0	0	0	0.045	0.041	0	0.419	0.422
Adam10	Ccng1	10090.ENSMUSP00000063839	10090.ENSMUSP00000020576	0	0	0	0	0.089	0	0	0.408	0.438
Adam10	Fam20a	10090.ENSMUSP00000063839	10090.ENSMUSP00000020938	0	0	0	0	0.056	0	0.4	0	0.409
Adam10	Hif1a	10090.ENSMUSP00000063839	10090.ENSMUSP00000021530	0	0	0	0	0.11	0	0	0.376	0.421
Adam10	Cd2ap	10090.ENSMUSP00000063839	10090.ENSMUSP00000024709	0	0	0	0	0.051	0	0	0.454	0.46
Adam10	Jag1	10090.ENSMUSP00000063839	10090.ENSMUSP00000028735	0	0	0	0	0.061	0.105	0.4	0.589	0.765
Adam10	Kras	10090.ENSMUSP00000063839	10090.ENSMUSP00000032399	0	0	0	0	0.051	0	0	0.402	0.409
Adam10	Cd9	10090.ENSMUSP00000063839	10090.ENSMUSP00000032492	0	0	0	0	0.046	0.267	0	0.673	0.751
Adam10	Bax	10090.ENSMUSP00000063839	10090.ENSMUSP00000033093	0	0	0	0	0	0	0.72	0.07	0.728
Adam10	Rbpj	10090.ENSMUSP00000063839	10090.ENSMUSP00000040694	0	0	0	0	0.043	0	0	0.654	0.655
Adam10	Akap9	10090.ENSMUSP00000063839	10090.ENSMUSP00000046129	0	0	0	0	0	0	0	0.478	0.478
Adam10	Fn1	10090.ENSMUSP00000063839	10090.ENSMUSP00000054499	0	0	0	0	0.06	0	0	0.498	0.508
Adam10	Pxdn	10090.ENSMUSP00000063839	10090.ENSMUSP00000113703	0	0	0	0	0.049	0	0	0.414	0.419
Adam10	Mmel1	10090.ENSMUSP00000063839	10090.ENSMUSP00000131753	0	0	0	0	0	0	0	0.646	0.646
Adam10	Itgb1	10090.ENSMUSP00000063839	10090.ENSMUSP00000087457	0	0	0	0	0.165	0.095	0	0.594	0.666
Adam10	Tspan14	10090.ENSMUSP00000063839	10090.ENSMUSP00000153208	0	0	0	0	0.117	0.201	0	0.848	0.883
Adam10	Notch2	10090.ENSMUSP00000063839	10090.ENSMUSP00000078741	0	0	0	0	0.051	0.105	0.75	0.708	0.929
Adam18	Pdzd9	10090.ENSMUSP00000033957	10090.ENSMUSP00000033178	0	0	0	0	0.057	0	0	0.516	0.524
Adam18	Adam24	10090.ENSMUSP00000033957	10090.ENSMUSP00000050727	0	0	0.164	0.724	0.158	0	0	0.222	0.405
Adam18	Spam1	10090.ENSMUSP00000033957	10090.ENSMUSP00000143970	0	0	0	0	0.127	0	0	0.36	0.418
Adam18	Ropn1l	10090.ENSMUSP00000033957	10090.ENSMUSP00000106038	0	0	0	0	0	0	0	0.423	0.423
Adam1b	Clgn	10090.ENSMUSP00000078343	10090.ENSMUSP00000002259	0	0	0	0	0.06	0	0	0.612	0.62
Adam1b	Rnase10	10090.ENSMUSP00000078343	10090.ENSMUSP00000022424	0	0	0	0	0.052	0	0	0.41	0.417
Adam1b	Adam2	10090.ENSMUSP00000078343	10090.ENSMUSP00000022618	0	0	0.105	0.777	0.057	0.33	0	0.762	0.847
Adam1b	Izumo1	10090.ENSMUSP00000078343	10090.ENSMUSP00000033100	0	0	0	0	0.064	0	0	0.49	0.502
Adam1b	Pdilt	10090.ENSMUSP00000078343	10090.ENSMUSP00000033267	0	0	0	0	0.054	0	0	0.575	0.58
Adam1b	Zp3r	10090.ENSMUSP00000078343	10090.ENSMUSP00000045443	0	0	0	0	0.086	0	0	0.454	0.48
Adam1b	Adam5	10090.ENSMUSP00000078343	10090.ENSMUSP00000052661	0	0	0.14	0.731	0.057	0.33	0	0.232	0.527
Adam1b	Spam1	10090.ENSMUSP00000078343	10090.ENSMUSP00000143970	0	0	0	0	0.08	0	0	0.421	0.445
Adam2	Clgn	10090.ENSMUSP00000022618	10090.ENSMUSP00000002259	0	0	0	0	0.061	0	0	0.709	0.715
Adam2	Zpbp2	10090.ENSMUSP00000022618	10090.ENSMUSP00000017339	0	0	0	0	0.061	0	0	0.643	0.651
Adam2	Rnase10	10090.ENSMUSP00000022618	10090.ENSMUSP00000022424	0	0	0	0	0.092	0	0	0.552	0.575
Adam2	Prss21	10090.ENSMUSP00000022618	10090.ENSMUSP00000024928	0	0	0	0	0.104	0	0	0.362	0.404
Adam2	Catsper1	10090.ENSMUSP00000022618	10090.ENSMUSP00000045430	0	0	0	0	0.089	0	0	0.401	0.431
Adam2	Pkdrej	10090.ENSMUSP00000022618	10090.ENSMUSP00000086352	0	0	0	0	0.057	0	0	0.422	0.431
Adam2	Spaca3	10090.ENSMUSP00000022618	10090.ENSMUSP00000099512	0	0	0	0	0.084	0	0	0.411	0.437
Adam2	Cd9	10090.ENSMUSP00000022618	10090.ENSMUSP00000032492	0	0	0	0	0	0	0	0.442	0.442
Adam2	Spesp1	10090.ENSMUSP00000022618	10090.ENSMUSP00000058522	0	0	0	0	0.115	0	0	0.441	0.484
Adam2	Adam5	10090.ENSMUSP00000022618	10090.ENSMUSP00000052661	0	0	0.079	0.84	0.142	0.33	0	0.152	0.491
Adam2	Cmtm2b	10090.ENSMUSP00000022618	10090.ENSMUSP00000043127	0	0	0	0	0.129	0	0	0.452	0.502
Adam2	Spaca1	10090.ENSMUSP00000022618	10090.ENSMUSP00000029927	0	0	0	0	0	0	0	0.514	0.514
Adam2	Zp3r	10090.ENSMUSP00000022618	10090.ENSMUSP00000045443	0	0	0	0	0.065	0	0	0.514	0.527
Adam2	Ropn1l	10090.ENSMUSP00000022618	10090.ENSMUSP00000106038	0	0	0	0	0.044	0	0	0.612	0.613
Adam2	Hyal5	10090.ENSMUSP00000022618	10090.ENSMUSP00000144011	0	0	0	0	0.056	0	0.5	0.256	0.618
Adam2	Pdilt	10090.ENSMUSP00000022618	10090.ENSMUSP00000033267	0	0	0	0	0.061	0	0	0.649	0.656
Adam2	Izumo1	10090.ENSMUSP00000022618	10090.ENSMUSP00000033100	0	0	0	0	0.045	0	0	0.678	0.679
Adam2	Spam1	10090.ENSMUSP00000022618	10090.ENSMUSP00000143970	0	0	0	0	0.14	0	0	0.683	0.716
Adam2	Zan	10090.ENSMUSP00000022618	10090.ENSMUSP00000114068	0	0	0	0	0	0	0	0.772	0.772
Adam24	Adam5	10090.ENSMUSP00000050727	10090.ENSMUSP00000052661	0	0	0.155	0.702	0.137	0	0	0.26	0.414
Adam24	Adam26a	10090.ENSMUSP00000050727	10090.ENSMUSP00000058256	0	0	0.071	0.939	0.383	0	0	0.089	0.432
Adam24	Prss46	10090.ENSMUSP00000050727	10090.ENSMUSP00000135787	0	0	0	0	0.07	0	0	0.58	0.593
Adam24	Prss54	10090.ENSMUSP00000050727	10090.ENSMUSP00000058859	0	0	0	0	0.12	0	0	0.659	0.687
Adam26a	Lrrc72	10090.ENSMUSP00000058256	10090.ENSMUSP00000020853	0	0	0	0	0.101	0	0	0.548	0.576
Adam26a	Ccdc116	10090.ENSMUSP00000058256	10090.ENSMUSP00000023452	0	0	0	0	0	0	0	0.456	0.456
Adam26a	Iqub	10090.ENSMUSP00000058256	10090.ENSMUSP00000051177	0	0	0	0	0.045	0	0	0.43	0.432
Adam26a	Tmem256	10090.ENSMUSP00000058256	10090.ENSMUSP00000091608	0	0	0	0	0	0	0	0.431	0.431
Adam26a	Adam32	10090.ENSMUSP00000058256	10090.ENSMUSP00000113627	0	0	0.121	0.743	0.057	0.597	0	0.127	0.669
Adam26a	Cldn34c4	10090.ENSMUSP00000058256	10090.ENSMUSP00000062601	0	0	0	0	0.091	0	0	0.668	0.685
Adam32	Tmem190	10090.ENSMUSP00000113627	10090.ENSMUSP00000013235	0	0	0	0	0.06	0	0	0.491	0.501
Adam32	Lrrc63	10090.ENSMUSP00000113627	10090.ENSMUSP00000022574	0	0	0	0	0.212	0	0	0.399	0.506
Adam32	Prss54	10090.ENSMUSP00000113627	10090.ENSMUSP00000058859	0	0	0	0	0.057	0	0	0.528	0.536
Adam32	Pkdrej	10090.ENSMUSP00000113627	10090.ENSMUSP00000086352	0	0	0	0	0.079	0	0	0.561	0.578
Adam32	Ttc25	10090.ENSMUSP00000113627	10090.ENSMUSP00000090355	0	0	0	0	0	0	0	0.456	0.456
Adam32	C2cd6	10090.ENSMUSP00000113627	10090.ENSMUSP00000094845	0	0	0	0	0.122	0	0	0.552	0.59
Adam32	Prss46	10090.ENSMUSP00000113627	10090.ENSMUSP00000135787	0	0	0	0	0.05	0	0	0.428	0.433
Adam32	Zan	10090.ENSMUSP00000113627	10090.ENSMUSP00000114068	0	0	0	0	0	0	0	0.53	0.53
Adam5	Lrrc63	10090.ENSMUSP00000052661	10090.ENSMUSP00000022574	0	0	0	0	0.06	0	0	0.396	0.408
Adam5	Pdcl2	10090.ENSMUSP00000052661	10090.ENSMUSP00000031145	0	0	0	0	0.054	0	0	0.55	0.557
Adam5	Zp3r	10090.ENSMUSP00000052661	10090.ENSMUSP00000045443	0	0	0	0	0.117	0	0	0.4	0.448
Adam5	Fhl4	10090.ENSMUSP00000052661	10090.ENSMUSP00000050054	0	0	0	0	0.139	0	0	0.596	0.637
Adam5	Adam6a	10090.ENSMUSP00000052661	10090.ENSMUSP00000059315	0	0	0.172	0.643	0.073	0	0	0.292	0.409
Adam5	Prss46	10090.ENSMUSP00000052661	10090.ENSMUSP00000135787	0	0	0	0	0	0	0	0.495	0.495
Adam5	Spam1	10090.ENSMUSP00000052661	10090.ENSMUSP00000143970	0	0	0	0	0.137	0	0	0.449	0.504
Adam6a	Clgn	10090.ENSMUSP00000059315	10090.ENSMUSP00000002259	0	0	0	0	0.056	0	0	0.44	0.449
Adam6a	Rnase10	10090.ENSMUSP00000059315	10090.ENSMUSP00000022424	0	0	0	0	0.076	0	0	0.396	0.418
Adam6a	Lrrc63	10090.ENSMUSP00000059315	10090.ENSMUSP00000022574	0	0	0	0	0.085	0	0	0.393	0.421
Adam6a	Pdilt	10090.ENSMUSP00000059315	10090.ENSMUSP00000033267	0	0	0	0	0.057	0	0	0.432	0.441
Adgb	Capn7	10090.ENSMUSP00000045452	10090.ENSMUSP00000022451	0	0	0	0	0	0	0	0.5	0.499
Adgb	Arrdc5	10090.ENSMUSP00000045452	10090.ENSMUSP00000094906	0	0	0	0	0	0.041	0	0.443	0.443
Adgb	Cast	10090.ENSMUSP00000045452	10090.ENSMUSP00000065275	0	0	0	0	0.048	0.424	0	0.068	0.444
Adgb	Cpox	10090.ENSMUSP00000045452	10090.ENSMUSP00000055455	0	0	0	0	0	0	0	0.475	0.475
Adgb	Tex38	10090.ENSMUSP00000045452	10090.ENSMUSP00000102131	0	0	0	0	0	0	0	0.535	0.535
Adgb	Iqca	10090.ENSMUSP00000045452	10090.ENSMUSP00000108717	0	0	0	0	0.122	0.049	0	0.514	0.558
Adgra3	Dazl	10090.ENSMUSP00000030971	10090.ENSMUSP00000010736	0	0	0	0	0	0.102	0	0.541	0.57
Adgra3	Cd9	10090.ENSMUSP00000030971	10090.ENSMUSP00000032492	0	0	0	0	0	0	0	0.432	0.432
Adgra3	Stra8	10090.ENSMUSP00000030971	10090.ENSMUSP00000031876	0	0	0	0	0	0	0	0.48	0.48
Adgra3	Uchl1	10090.ENSMUSP00000030971	10090.ENSMUSP00000031131	0	0	0	0	0	0	0	0.539	0.539
Adgra3	Adgrl2	10090.ENSMUSP00000030971	10090.ENSMUSP00000143626	0	0	0	0.552	0.071	0.526	0	0.303	0.666
Adgra3	Zbtb16	10090.ENSMUSP00000030971	10090.ENSMUSP00000091374	0	0	0	0	0	0.081	0	0.699	0.712
Adgra3	Adgrl1	10090.ENSMUSP00000030971	10090.ENSMUSP00000118452	0	0	0	0.552	0	0.526	0	0.464	0.735
Adgrl1	Lrrc72	10090.ENSMUSP00000118452	10090.ENSMUSP00000020853	0	0	0	0	0	0.526	0	0	0.526
Adgrl1	Lrrc46	10090.ENSMUSP00000118452	10090.ENSMUSP00000021251	0	0	0	0	0	0.526	0	0.047	0.528
Adgrl1	Lrrc63	10090.ENSMUSP00000118452	10090.ENSMUSP00000022574	0	0	0	0	0	0.526	0	0	0.526
Adgrl1	Lrrc6	10090.ENSMUSP00000118452	10090.ENSMUSP00000023006	0	0	0	0	0	0.526	0	0.047	0.528
Adgrl1	Lrriq3	10090.ENSMUSP00000118452	10090.ENSMUSP00000029833	0	0	0	0	0	0.526	0	0.047	0.528
Adgrl1	Lrrc23	10090.ENSMUSP00000118452	10090.ENSMUSP00000032218	0	0	0	0	0	0.526	0	0.047	0.528
Adgrl1	Fn1	10090.ENSMUSP00000118452	10090.ENSMUSP00000054499	0	0	0	0	0.049	0.052	0	0.505	0.514
Adgrl1	Bhlhb9	10090.ENSMUSP00000118452	10090.ENSMUSP00000068067	0	0	0	0	0.057	0	0	0.697	0.702
Adgrl1	Lrig1	10090.ENSMUSP00000118452	10090.ENSMUSP00000098686	0	0	0	0	0	0.526	0	0	0.526
Adgrl1	Epyc	10090.ENSMUSP00000118452	10090.ENSMUSP00000100922	0	0	0	0	0	0.526	0	0.102	0.556
Adgrl1	Lrriq4	10090.ENSMUSP00000118452	10090.ENSMUSP00000103902	0	0	0	0	0	0.526	0	0	0.526
Adgrl1	Drc3	10090.ENSMUSP00000118452	10090.ENSMUSP00000104363	0	0	0	0	0	0.526	0	0.047	0.528
Adgrl1	Lrr1	10090.ENSMUSP00000118452	10090.ENSMUSP00000106251	0	0	0	0	0	0.526	0	0	0.526
Adgrl1	Tcte1	10090.ENSMUSP00000118452	10090.ENSMUSP00000109175	0	0	0	0	0	0.526	0	0	0.526
Adgrl1	Gm884	10090.ENSMUSP00000118452	10090.ENSMUSP00000129662	0	0	0	0	0	0.526	0	0	0.526
Adgrl1	Lrrc9	10090.ENSMUSP00000118452	10090.ENSMUSP00000124394	0	0	0	0	0	0.526	0	0.047	0.528
Adgrl1	Pex5l	10090.ENSMUSP00000118452	10090.ENSMUSP00000142196	0	0	0	0	0.042	0	0	0.586	0.586
Adgrl2	Lrrc72	10090.ENSMUSP00000143626	10090.ENSMUSP00000020853	0	0	0	0	0	0.526	0	0	0.526
Adgrl2	Lrrc46	10090.ENSMUSP00000143626	10090.ENSMUSP00000021251	0	0	0	0	0	0.526	0	0.047	0.528
Adgrl2	Lrrc63	10090.ENSMUSP00000143626	10090.ENSMUSP00000022574	0	0	0	0	0	0.526	0	0	0.526
Adgrl2	Lrrc6	10090.ENSMUSP00000143626	10090.ENSMUSP00000023006	0	0	0	0	0	0.526	0	0.047	0.528
Adgrl2	Lrriq3	10090.ENSMUSP00000143626	10090.ENSMUSP00000029833	0	0	0	0	0	0.526	0	0.047	0.528
Adgrl2	Lrrc23	10090.ENSMUSP00000143626	10090.ENSMUSP00000032218	0	0	0	0	0	0.526	0	0.047	0.528
Adgrl2	Fn1	10090.ENSMUSP00000143626	10090.ENSMUSP00000054499	0	0	0.294	0	0.049	0.052	0	0.191	0.416
Adgrl2	Bhlhb9	10090.ENSMUSP00000143626	10090.ENSMUSP00000068067	0	0	0	0	0	0	0	0.628	0.628
Adgrl2	Lrig1	10090.ENSMUSP00000143626	10090.ENSMUSP00000098686	0	0	0	0	0	0.526	0	0	0.526
Adgrl2	Epyc	10090.ENSMUSP00000143626	10090.ENSMUSP00000100922	0	0	0	0	0	0.526	0	0.12	0.565
Adgrl2	Lrriq4	10090.ENSMUSP00000143626	10090.ENSMUSP00000103902	0	0	0	0	0	0.526	0	0	0.526
Adgrl2	Drc3	10090.ENSMUSP00000143626	10090.ENSMUSP00000104363	0	0	0	0	0	0.526	0	0.047	0.528
Adgrl2	Lrr1	10090.ENSMUSP00000143626	10090.ENSMUSP00000106251	0	0	0	0	0	0.526	0	0	0.526
Adgrl2	Tcte1	10090.ENSMUSP00000143626	10090.ENSMUSP00000109175	0	0	0	0	0	0.526	0	0	0.526
Adgrl2	Lrrc9	10090.ENSMUSP00000143626	10090.ENSMUSP00000124394	0	0	0	0	0	0.526	0	0.047	0.528
Adgrl2	Gm884	10090.ENSMUSP00000143626	10090.ENSMUSP00000129662	0	0	0	0	0	0.526	0	0	0.526
Adh4	Gstt3	10090.ENSMUSP00000013458	10090.ENSMUSP00000001715	0	0	0	0	0.085	0	0.65	0.154	0.705
Adh4	Uap1	10090.ENSMUSP00000013458	10090.ENSMUSP00000106983	0	0	0	0	0.064	0	0	0.398	0.412
Adh4	Esd	10090.ENSMUSP00000013458	10090.ENSMUSP00000135394	0.102	0.279	0.257	0	0.629	0.118	0	0.275	0.859
Adh5	Gstt3	10090.ENSMUSP00000005964	10090.ENSMUSP00000001715	0	0	0	0	0	0	0.65	0.236	0.721
Adh5	Txn1	10090.ENSMUSP00000005964	10090.ENSMUSP00000030051	0	0	0	0	0.071	0	0	0.539	0.553
Adh5	Esd	10090.ENSMUSP00000005964	10090.ENSMUSP00000135394	0.102	0.174	0.328	0	0.644	0.118	0.9	0.556	0.991
Adk	Cad	10090.ENSMUSP00000047665	10090.ENSMUSP00000013773	0	0	0	0	0.076	0	0	0.41	0.432
Adk	Mdh2	10090.ENSMUSP00000047665	10090.ENSMUSP00000019323	0.042	0	0	0	0.133	0.079	0	0.484	0.552
Adk	Dhfr	10090.ENSMUSP00000047665	10090.ENSMUSP00000022218	0.072	0	0	0	0.122	0	0	0.533	0.587
Adk	Gart	10090.ENSMUSP00000047665	10090.ENSMUSP00000023684	0.284	0	0	0	0.105	0	0	0.411	0.589
Adk	Taldo1	10090.ENSMUSP00000047665	10090.ENSMUSP00000026576	0.109	0	0	0	0.112	0	0	0.347	0.439
Adk	Hprt	10090.ENSMUSP00000047665	10090.ENSMUSP00000026723	0	0	0	0	0.074	0	0	0.487	0.504
Adk	Atic	10090.ENSMUSP00000047665	10090.ENSMUSP00000027384	0.058	0	0	0	0.199	0.069	0	0.651	0.722
Adk	Dck	10090.ENSMUSP00000047665	10090.ENSMUSP00000031311	0.052	0	0	0	0.081	0	0	0.49	0.517
Adk	Nt5c3	10090.ENSMUSP00000047665	10090.ENSMUSP00000031793	0	0	0	0	0.048	0	0.9	0.223	0.919
Adk	Gsr	10090.ENSMUSP00000047665	10090.ENSMUSP00000033992	0	0	0	0	0.094	0	0	0.479	0.508
Adk	Spef2	10090.ENSMUSP00000047665	10090.ENSMUSP00000035762	0	0	0	0	0	0.062	0	0.482	0.493
Adk	Ak7	10090.ENSMUSP00000047665	10090.ENSMUSP00000043145	0.061	0	0	0	0.175	0.062	0.9	0.287	0.938
Adk	Pde1c	10090.ENSMUSP00000047665	10090.ENSMUSP00000046601	0	0	0	0	0	0	0.9	0.133	0.909
Adk	Nop56	10090.ENSMUSP00000047665	10090.ENSMUSP00000099487	0	0	0	0	0.096	0	0	0.367	0.403
Adk	Cpox	10090.ENSMUSP00000047665	10090.ENSMUSP00000055455	0	0	0	0	0.082	0	0	0.382	0.409
Adk	Mtap	10090.ENSMUSP00000047665	10090.ENSMUSP00000061092	0.074	0	0	0	0.07	0.058	0	0.38	0.43
Adk	Ppat	10090.ENSMUSP00000047665	10090.ENSMUSP00000120632	0.115	0	0	0	0.162	0.073	0	0.298	0.453
Adk	Rpia	10090.ENSMUSP00000047665	10090.ENSMUSP00000064158	0.115	0	0	0	0	0	0	0.428	0.472
Adk	Spo11	10090.ENSMUSP00000047665	10090.ENSMUSP00000059056	0	0	0	0	0	0	0	0.538	0.538
Adk	Ak1	10090.ENSMUSP00000047665	10090.ENSMUSP00000068479	0.061	0	0	0	0.086	0.05	0.9	0.437	0.945
Adk	Ak8	10090.ENSMUSP00000047665	10090.ENSMUSP00000073789	0.061	0	0	0	0.175	0.062	0.9	0.561	0.962
Adk	Entpd1	10090.ENSMUSP00000047665	10090.ENSMUSP00000116285	0	0	0	0	0	0	0.9	0.66	0.964
Adk	Ampd2	10090.ENSMUSP00000047665	10090.ENSMUSP00000077946	0	0	0	0	0.047	0.098	0.9	0.641	0.965
Adtrp	Galntl6	10090.ENSMUSP00000071899	10090.ENSMUSP00000145321	0	0	0	0	0	0	0	0.458	0.458
Afp	Kit	10090.ENSMUSP00000041006	10090.ENSMUSP00000005815	0	0	0	0	0	0	0	0.506	0.506
Afp	Ctnnb1	10090.ENSMUSP00000041006	10090.ENSMUSP00000007130	0	0	0	0	0	0	0	0.613	0.613
Afp	Fam20a	10090.ENSMUSP00000041006	10090.ENSMUSP00000020938	0	0	0	0	0	0	0.4	0	0.4
Afp	Rbp4	10090.ENSMUSP00000041006	10090.ENSMUSP00000025951	0	0	0	0	0.133	0	0	0.348	0.411
Afp	Xiap	10090.ENSMUSP00000041006	10090.ENSMUSP00000026978	0	0	0	0	0	0.093	0	0.525	0.55
Afp	Sox17	10090.ENSMUSP00000041006	10090.ENSMUSP00000027035	0	0	0	0	0	0	0	0.691	0.691
Afp	Sall4	10090.ENSMUSP00000041006	10090.ENSMUSP00000029061	0	0	0	0	0	0	0	0.446	0.446
Afp	Kras	10090.ENSMUSP00000041006	10090.ENSMUSP00000032399	0	0	0	0	0	0	0	0.437	0.437
Afp	Itgb1	10090.ENSMUSP00000041006	10090.ENSMUSP00000087457	0	0	0	0	0.065	0	0	0.389	0.404
Afp	Ptprc	10090.ENSMUSP00000041006	10090.ENSMUSP00000138350	0	0	0	0	0.057	0	0	0.398	0.408
Afp	Fn1	10090.ENSMUSP00000041006	10090.ENSMUSP00000054499	0	0	0	0	0	0	0	0.46	0.46
Afp	Hspa1b	10090.ENSMUSP00000041006	10090.ENSMUSP00000133815	0	0	0	0	0	0	0	0.465	0.465
Afp	Ccnd1	10090.ENSMUSP00000041006	10090.ENSMUSP00000091495	0	0	0	0	0	0	0	0.492	0.492
Afp	Met	10090.ENSMUSP00000041006	10090.ENSMUSP00000111103	0	0	0	0	0	0	0	0.493	0.493
Afp	Lin28a	10090.ENSMUSP00000041006	10090.ENSMUSP00000050488	0	0	0	0	0.104	0	0	0.486	0.52
Afp	Pxdn	10090.ENSMUSP00000041006	10090.ENSMUSP00000113703	0	0	0	0	0.073	0	0	0.514	0.531
Afp	Prom1	10090.ENSMUSP00000041006	10090.ENSMUSP00000073751	0	0	0	0	0	0	0	0.606	0.606
Agbl3	Tex22	10090.ENSMUSP00000110668	10090.ENSMUSP00000012355	0	0	0	0	0	0	0	0.478	0.478
Agbl3	Ttll13	10090.ENSMUSP00000110668	10090.ENSMUSP00000062795	0	0	0	0	0.065	0	0	0.481	0.493
Agbl3	Gspt2	10090.ENSMUSP00000110668	10090.ENSMUSP00000109523	0	0	0	0	0.055	0.236	0	0.335	0.477
Agbl3	Spata17	10090.ENSMUSP00000110668	10090.ENSMUSP00000138855	0	0	0	0	0.102	0	0	0.413	0.451
Agbl4	Ttll13	10090.ENSMUSP00000095533	10090.ENSMUSP00000062795	0	0	0	0	0.115	0	0	0.666	0.692
Agbl4	Ttll9	10090.ENSMUSP00000095533	10090.ENSMUSP00000099444	0	0	0	0	0.079	0	0	0.511	0.531
Agbl4	Dpf3	10090.ENSMUSP00000095533	10090.ENSMUSP00000136280	0	0	0	0	0	0	0	0.552	0.552
Agbl4	Ttll6	10090.ENSMUSP00000095533	10090.ENSMUSP00000127778	0	0	0	0	0.064	0	0	0.758	0.764
Agbl5	Atad5	10090.ENSMUSP00000110348	10090.ENSMUSP00000017694	0	0	0	0	0.058	0	0	0.483	0.492
Agbl5	Ttll13	10090.ENSMUSP00000110348	10090.ENSMUSP00000062795	0	0	0	0	0.061	0	0	0.514	0.524
Agbl5	Ttll6	10090.ENSMUSP00000110348	10090.ENSMUSP00000127778	0	0	0	0	0.065	0	0	0.552	0.564
Agl	Cyc1	10090.ENSMUSP00000044012	10090.ENSMUSP00000023210	0	0.538	0	0	0.047	0	0	0.111	0.575
Agl	Gart	10090.ENSMUSP00000044012	10090.ENSMUSP00000023684	0	0	0	0	0	0	0	0.538	0.538
Agl	Pgd	10090.ENSMUSP00000044012	10090.ENSMUSP00000081141	0.058	0	0	0	0.122	0	0	0.342	0.408
Agl	Gaa	10090.ENSMUSP00000044012	10090.ENSMUSP00000101866	0.092	0	0	0	0.053	0	0	0.426	0.463
Agl	Yipf6	10090.ENSMUSP00000044012	10090.ENSMUSP00000056039	0.188	0	0	0	0.133	0	0	0.347	0.5
Agl	Pfkm	10090.ENSMUSP00000044012	10090.ENSMUSP00000059801	0	0	0	0	0.163	0	0	0.451	0.521
Agl	Phka1	10090.ENSMUSP00000044012	10090.ENSMUSP00000061991	0	0	0	0	0.183	0	0	0.538	0.607
Ago1	Hspa8	10090.ENSMUSP00000095498	10090.ENSMUSP00000015800	0	0	0	0	0	0.279	0	0.567	0.675
Ago1	Dnmt3a	10090.ENSMUSP00000095498	10090.ENSMUSP00000020991	0	0	0	0	0.068	0	0	0.745	0.752
Ago1	Hsd17b10	10090.ENSMUSP00000095498	10090.ENSMUSP00000026289	0	0	0	0	0	0	0.72	0	0.72
Ago1	Ncl	10090.ENSMUSP00000095498	10090.ENSMUSP00000027438	0	0	0	0	0.052	0.338	0	0.239	0.481
Ago1	Tsn	10090.ENSMUSP00000095498	10090.ENSMUSP00000027623	0	0	0	0	0.102	0.051	0.72	0.376	0.831
Ago1	Tsen2	10090.ENSMUSP00000095498	10090.ENSMUSP00000038211	0	0	0	0	0	0	0.54	0	0.54
Ago1	Dicer1	10090.ENSMUSP00000095498	10090.ENSMUSP00000043676	0	0	0	0	0.111	0.64	0.9	0.996	0.999
Ago1	Lin28a	10090.ENSMUSP00000095498	10090.ENSMUSP00000050488	0	0	0	0	0	0.083	0	0.434	0.459
Ago1	Pop1	10090.ENSMUSP00000095498	10090.ENSMUSP00000052654	0	0	0	0	0.044	0	0.72	0	0.72
Ago1	Pop5	10090.ENSMUSP00000095498	10090.ENSMUSP00000080215	0	0	0	0	0	0	0.72	0	0.72
Ago1	Fmr1	10090.ENSMUSP00000095498	10090.ENSMUSP00000085906	0	0	0	0	0.054	0.521	0	0.957	0.978
Ago1	Xpo1	10090.ENSMUSP00000095498	10090.ENSMUSP00000099933	0	0	0	0	0.088	0.093	0	0.348	0.414
Ago1	Pum2	10090.ENSMUSP00000095498	10090.ENSMUSP00000128292	0	0	0	0	0.109	0.096	0	0.349	0.431
Ago1	Papolb	10090.ENSMUSP00000095498	10090.ENSMUSP00000100595	0	0	0	0	0.053	0	0	0.434	0.441
Ago1	Trim71	10090.ENSMUSP00000095498	10090.ENSMUSP00000107447	0	0	0	0	0	0.108	0	0.495	0.53
Ago1	Alg1	10090.ENSMUSP00000095498	10090.ENSMUSP00000097770	0	0	0	0	0	0	0	0.636	0.636
Ago1	Stau2	10090.ENSMUSP00000095498	10090.ENSMUSP00000124505	0	0	0	0	0	0.302	0	0.603	0.711
Ago1	Drosha	10090.ENSMUSP00000095498	10090.ENSMUSP00000129279	0	0	0	0	0.078	0.429	0.72	0.899	0.983
Agpat5	Cds1	10090.ENSMUSP00000117025	10090.ENSMUSP00000031273	0	0	0	0	0	0	0.9	0.238	0.92
Agpat5	Dgkz	10090.ENSMUSP00000117025	10090.ENSMUSP00000106934	0	0	0	0	0.054	0	0.65	0.176	0.703
Agpat5	Gpat3	10090.ENSMUSP00000117025	10090.ENSMUSP00000108508	0	0	0	0	0	0	0.65	0.691	0.887
Agrn	Ctnnb1	10090.ENSMUSP00000137931	10090.ENSMUSP00000007130	0	0	0	0	0.096	0	0	0.385	0.42
Agrn	Myh9	10090.ENSMUSP00000137931	10090.ENSMUSP00000016771	0	0	0	0	0.066	0.076	0	0.379	0.417
Agrn	Sdc1	10090.ENSMUSP00000137931	10090.ENSMUSP00000020911	0	0	0	0	0	0	0.4	0.533	0.707
Agrn	Hs2st1	10090.ENSMUSP00000137931	10090.ENSMUSP00000043066	0	0	0	0	0.048	0	0.4	0.427	0.644
Agrn	Fn1	10090.ENSMUSP00000137931	10090.ENSMUSP00000054499	0	0	0	0	0.044	0.093	0	0.969	0.971
Agrn	Bmpr2	10090.ENSMUSP00000137931	10090.ENSMUSP00000084701	0	0	0	0	0.046	0.051	0	0.667	0.672
Agrn	Hs6st2	10090.ENSMUSP00000137931	10090.ENSMUSP00000085497	0	0	0	0	0	0	0.4	0.263	0.539
Agrn	Itgb1	10090.ENSMUSP00000137931	10090.ENSMUSP00000087457	0	0	0	0	0.046	0	0	0.689	0.691
Agrn	Muc4	10090.ENSMUSP00000137931	10090.ENSMUSP00000093813	0	0	0	0	0	0.042	0	0.403	0.403
Agrn	Egflam	10090.ENSMUSP00000137931	10090.ENSMUSP00000094238	0	0	0	0.682	0	0	0	0.517	0.517
Agrn	Cttn	10090.ENSMUSP00000137931	10090.ENSMUSP00000099368	0	0	0	0	0.069	0	0	0.576	0.589
Agrn	Chrne	10090.ENSMUSP00000137931	10090.ENSMUSP00000099616	0	0	0	0	0	0	0	0.664	0.664
Agrn	Glce	10090.ENSMUSP00000137931	10090.ENSMUSP00000139949	0	0	0	0	0	0	0.4	0.411	0.631
Agtr1a	Grk4	10090.ENSMUSP00000070958	10090.ENSMUSP00000001112	0	0	0	0	0	0.096	0	0.378	0.413
Agtr1a	Pth1r	10090.ENSMUSP00000070958	10090.ENSMUSP00000006005	0	0	0	0	0.093	0	0	0.506	0.532
Agtr1a	Atp6ap2	10090.ENSMUSP00000070958	10090.ENSMUSP00000033313	0	0	0	0	0	0	0	0.596	0.596
Agtr1a	Ldlrap1	10090.ENSMUSP00000070958	10090.ENSMUSP00000036749	0	0	0	0	0	0	0.5	0	0.499
Agtr1a	Map2k4	10090.ENSMUSP00000070958	10090.ENSMUSP00000041282	0	0	0	0	0	0	0	0.4	0.4
Agtr1a	Fcho2	10090.ENSMUSP00000070958	10090.ENSMUSP00000042959	0	0	0	0	0.044	0	0.5	0	0.501
Agtr1a	Itsn2	10090.ENSMUSP00000070958	10090.ENSMUSP00000052758	0	0	0	0	0	0	0.5	0	0.499
Agtr1a	Ubqln2	10090.ENSMUSP00000070958	10090.ENSMUSP00000056888	0	0	0	0	0	0	0.5	0	0.499
Agtr1a	Mmel1	10090.ENSMUSP00000070958	10090.ENSMUSP00000131753	0	0	0	0	0	0	0	0.416	0.416
Agtr1a	Clta	10090.ENSMUSP00000070958	10090.ENSMUSP00000103483	0	0	0	0	0	0	0.5	0.053	0.506
Agtr1a	Psap	10090.ENSMUSP00000070958	10090.ENSMUSP00000137476	0	0	0	0	0	0	0.5	0.095	0.528
Agtr1a	Arrb2	10090.ENSMUSP00000070958	10090.ENSMUSP00000104208	0	0	0	0	0	0.174	0.5	0.804	0.912
Ahdc1	Huwe1	10090.ENSMUSP00000101536	10090.ENSMUSP00000026292	0	0	0	0	0.053	0	0	0.41	0.417
Ahdc1	Tmem256	10090.ENSMUSP00000101536	10090.ENSMUSP00000091608	0	0	0	0	0	0	0	0.538	0.538
Ahr	Prmt1	10090.ENSMUSP00000112137	10090.ENSMUSP00000103474	0	0	0	0	0	0	0	0.416	0.416
Ahr	Clock	10090.ENSMUSP00000112137	10090.ENSMUSP00000143939	0	0	0	0.568	0.099	0.382	0	0.198	0.515
Aifm1	Bid	10090.ENSMUSP00000041104	10090.ENSMUSP00000004560	0	0	0	0	0.043	0	0	0.49	0.491
Aifm1	Mapk14	10090.ENSMUSP00000041104	10090.ENSMUSP00000004990	0	0	0	0	0.048	0	0	0.443	0.447
Aifm1	Ctss	10090.ENSMUSP00000041104	10090.ENSMUSP00000015667	0	0	0	0	0.047	0	0	0.396	0.4
Aifm1	Hspa8	10090.ENSMUSP00000041104	10090.ENSMUSP00000015800	0	0	0	0	0.145	0.11	0	0.309	0.428
Aifm1	Glud1	10090.ENSMUSP00000041104	10090.ENSMUSP00000022322	0	0	0	0	0.153	0	0	0.328	0.407
Aifm1	Casp7	10090.ENSMUSP00000041104	10090.ENSMUSP00000026062	0	0	0	0	0.049	0	0	0.498	0.502
Aifm1	Xiap	10090.ENSMUSP00000041104	10090.ENSMUSP00000026978	0	0	0	0	0	0.168	0	0.668	0.712
Aifm1	Hspd1	10090.ENSMUSP00000041104	10090.ENSMUSP00000027123	0	0	0	0	0.275	0	0	0.356	0.513
Aifm1	Txn1	10090.ENSMUSP00000041104	10090.ENSMUSP00000030051	0.044	0	0	0	0.057	0.194	0	0.636	0.7
Aifm1	Casp2	10090.ENSMUSP00000041104	10090.ENSMUSP00000031895	0	0	0	0	0	0	0	0.525	0.525
Aifm1	Bax	10090.ENSMUSP00000041104	10090.ENSMUSP00000033093	0	0	0	0	0.063	0	0.9	0.596	0.958
Aifm1	Gsr	10090.ENSMUSP00000041104	10090.ENSMUSP00000033992	0.063	0	0	0	0.052	0.26	0	0.437	0.58
Aifm1	Etfa	10090.ENSMUSP00000041104	10090.ENSMUSP00000034866	0.102	0	0	0	0.257	0	0	0.225	0.438
Aifm1	Pxdn	10090.ENSMUSP00000041104	10090.ENSMUSP00000113703	0	0	0	0	0.041	0	0	0.443	0.443
Aifm1	Bnip3	10090.ENSMUSP00000041104	10090.ENSMUSP00000101718	0	0	0	0	0.073	0.047	0	0.511	0.53
Aifm1	Hs6st2	10090.ENSMUSP00000041104	10090.ENSMUSP00000085497	0	0	0	0	0.042	0	0	0.551	0.552
Aifm1	H2ac18	10090.ENSMUSP00000041104	10090.ENSMUSP00000077814	0	0	0	0	0	0	0.65	0	0.65
Aifm1	Mif	10090.ENSMUSP00000041104	10090.ENSMUSP00000041149	0	0	0	0	0.079	0	0	0.651	0.664
Aifm1	Hspa1b	10090.ENSMUSP00000041104	10090.ENSMUSP00000133815	0	0	0	0	0.108	0.125	0	0.959	0.965
Aifm3	Gsr	10090.ENSMUSP00000111349	10090.ENSMUSP00000033992	0.063	0	0	0.559	0.051	0.101	0	0.374	0.432
Ajuba	Polr2h	10090.ENSMUSP00000056977	10090.ENSMUSP00000021405	0	0	0	0	0.053	0	0.4	0	0.407
Ajuba	Hif1a	10090.ENSMUSP00000056977	10090.ENSMUSP00000021530	0	0	0	0	0.105	0	0.5	0.06	0.543
Ajuba	Trip6	10090.ENSMUSP00000056977	10090.ENSMUSP00000024119	0	0	0	0.766	0.33	0.115	0	0.17	0.465
Ajuba	Polr2d	10090.ENSMUSP00000056977	10090.ENSMUSP00000025106	0	0	0	0	0.063	0	0.4	0	0.413
Ajuba	Psma7	10090.ENSMUSP00000056977	10090.ENSMUSP00000029082	0	0	0	0	0.053	0	0.4	0	0.407
Ajuba	Polr2b	10090.ENSMUSP00000056977	10090.ENSMUSP00000031167	0	0	0	0	0.063	0	0.4	0	0.414
Ajuba	Polr2j	10090.ENSMUSP00000056977	10090.ENSMUSP00000038505	0	0	0	0	0.059	0	0.4	0	0.411
Ajuba	Wtip	10090.ENSMUSP00000056977	10090.ENSMUSP00000047623	0	0	0.058	0.906	0.104	0.067	0.9	0.094	0.915
Ajuba	Psme1	10090.ENSMUSP00000056977	10090.ENSMUSP00000134735	0	0	0	0	0	0	0.4	0	0.4
Ajuba	Kdm6a	10090.ENSMUSP00000056977	10090.ENSMUSP00000061539	0	0	0	0	0	0.05	0.4	0.068	0.422
Ak1	Mdh2	10090.ENSMUSP00000068479	10090.ENSMUSP00000019323	0	0	0	0	0.127	0	0	0.453	0.502
Ak1	Ppa1	10090.ENSMUSP00000068479	10090.ENSMUSP00000020286	0.068	0	0	0	0.276	0	0	0.272	0.465
Ak1	Ckmt2	10090.ENSMUSP00000068479	10090.ENSMUSP00000022122	0	0	0	0	0.152	0.054	0	0.447	0.518
Ak1	Gart	10090.ENSMUSP00000068479	10090.ENSMUSP00000023684	0.055	0	0	0	0.079	0	0	0.554	0.578
Ak1	Polr3a	10090.ENSMUSP00000068479	10090.ENSMUSP00000026322	0.068	0	0	0	0.361	0	0	0.144	0.445
Ak1	Dck	10090.ENSMUSP00000068479	10090.ENSMUSP00000031311	0	0	0	0	0.051	0	0.9	0.232	0.92
Ak1	Nt5c3	10090.ENSMUSP00000068479	10090.ENSMUSP00000031793	0	0	0	0	0	0	0.65	0.047	0.652
Ak1	Rps3	10090.ENSMUSP00000068479	10090.ENSMUSP00000032998	0.091	0	0	0	0.578	0	0	0.21	0.67
Ak1	Ak7	10090.ENSMUSP00000068479	10090.ENSMUSP00000043145	0	0	0	0	0.081	0.092	0.9	0.677	0.969
Ak1	Pde1c	10090.ENSMUSP00000068479	10090.ENSMUSP00000046601	0	0	0	0	0	0	0.65	0.078	0.663
Ak1	Cul7	10090.ENSMUSP00000068479	10090.ENSMUSP00000049128	0.063	0	0	0	0.441	0	0	0.148	0.515
Ak1	Mrps7	10090.ENSMUSP00000068479	10090.ENSMUSP00000053033	0.063	0	0	0	0.433	0.041	0	0.062	0.458
Ak1	Pfkm	10090.ENSMUSP00000068479	10090.ENSMUSP00000059801	0.063	0	0	0	0.282	0	0	0.265	0.462
Ak1	Rpl7l1	10090.ENSMUSP00000068479	10090.ENSMUSP00000092888	0.062	0	0	0	0.388	0	0	0	0.401
Ak1	Ccdc105	10090.ENSMUSP00000068479	10090.ENSMUSP00000101022	0.063	0	0	0	0.433	0.041	0	0.062	0.458
Ak1	Cd74	10090.ENSMUSP00000068479	10090.ENSMUSP00000095171	0.063	0	0	0	0.433	0	0	0.142	0.504
Ak1	Nme5	10090.ENSMUSP00000068479	10090.ENSMUSP00000078269	0.055	0.524	0	0	0.101	0	0	0.17	0.619
Ak1	Ampd2	10090.ENSMUSP00000068479	10090.ENSMUSP00000077946	0	0	0	0	0.065	0	0.65	0.491	0.819
Ak1	Entpd1	10090.ENSMUSP00000068479	10090.ENSMUSP00000116285	0	0	0	0	0.051	0	0.9	0.248	0.922
Ak1	Ak8	10090.ENSMUSP00000068479	10090.ENSMUSP00000073789	0	0	0.095	0.663	0.058	0.092	0.9	0.257	0.932
Ak7	Tmem190	10090.ENSMUSP00000043145	10090.ENSMUSP00000013235	0	0	0	0	0	0	0	0.447	0.447
Ak7	Cfap52	10090.ENSMUSP00000043145	10090.ENSMUSP00000021287	0	0	0	0	0.464	0.1	0	0.047	0.5
Ak7	Dnah12	10090.ENSMUSP00000043145	10090.ENSMUSP00000022433	0	0	0	0	0.286	0	0	0.203	0.406
Ak7	Spag6l	10090.ENSMUSP00000043145	10090.ENSMUSP00000023468	0	0	0	0	0.121	0.142	0	0.293	0.421
Ak7	Maats1	10090.ENSMUSP00000043145	10090.ENSMUSP00000023501	0	0	0	0	0.253	0.104	0	0.436	0.589
Ak7	Gart	10090.ENSMUSP00000043145	10090.ENSMUSP00000023684	0.055	0	0	0	0.079	0	0	0.525	0.55
Ak7	Rsph9	10090.ENSMUSP00000043145	10090.ENSMUSP00000024762	0	0	0.219	0	0.588	0	0	0.28	0.748
Ak7	Polr3a	10090.ENSMUSP00000043145	10090.ENSMUSP00000026322	0.068	0	0	0	0.361	0	0	0.144	0.445
Ak7	Dck	10090.ENSMUSP00000043145	10090.ENSMUSP00000031311	0	0	0	0	0.051	0	0.9	0.172	0.914
Ak7	Nt5c3	10090.ENSMUSP00000043145	10090.ENSMUSP00000031793	0	0	0	0	0	0	0.65	0.051	0.653
Ak7	Rps3	10090.ENSMUSP00000043145	10090.ENSMUSP00000032998	0.091	0	0	0	0.578	0	0	0.21	0.67
Ak7	Spef2	10090.ENSMUSP00000043145	10090.ENSMUSP00000035762	0	0	0	0	0.119	0.1	0	0.554	0.616
Ak7	Ttc29	10090.ENSMUSP00000043145	10090.ENSMUSP00000041919	0	0	0	0	0.291	0	0	0.527	0.65
Ak7	Rpl7l1	10090.ENSMUSP00000043145	10090.ENSMUSP00000092888	0.062	0	0	0	0.388	0	0	0	0.401
Ak7	Armc4	10090.ENSMUSP00000043145	10090.ENSMUSP00000157197	0	0	0	0	0.148	0	0	0.333	0.407
Ak7	Dnah2	10090.ENSMUSP00000043145	10090.ENSMUSP00000104299	0	0	0	0	0.102	0	0	0.388	0.427
Ak7	Spag6	10090.ENSMUSP00000043145	10090.ENSMUSP00000092751	0	0	0	0	0.127	0.142	0	0.298	0.428
Ak7	Dynlrb2	10090.ENSMUSP00000043145	10090.ENSMUSP00000077301	0	0	0	0	0.355	0	0	0.195	0.459
Ak7	Mrps7	10090.ENSMUSP00000043145	10090.ENSMUSP00000053033	0.063	0	0	0	0.433	0.044	0	0.062	0.459
Ak7	Ccdc105	10090.ENSMUSP00000043145	10090.ENSMUSP00000101022	0.063	0	0	0	0.435	0.044	0	0.062	0.462
Ak7	Cul7	10090.ENSMUSP00000043145	10090.ENSMUSP00000049128	0.063	0	0	0	0.432	0	0	0.148	0.506
Ak7	Cd74	10090.ENSMUSP00000043145	10090.ENSMUSP00000095171	0.063	0	0	0	0.433	0.048	0	0.142	0.507
Ak7	Cfap65	10090.ENSMUSP00000043145	10090.ENSMUSP00000092440	0	0	0	0	0.193	0.113	0	0.377	0.515
Ak7	Dnah6	10090.ENSMUSP00000043145	10090.ENSMUSP00000068758	0	0	0	0	0.226	0	0	0.405	0.52
Ak7	Ccdc63	10090.ENSMUSP00000043145	10090.ENSMUSP00000050582	0	0	0	0	0.494	0	0	0.103	0.527
Ak7	Wdr66	10090.ENSMUSP00000043145	10090.ENSMUSP00000113309	0	0	0	0	0.083	0.104	0	0.482	0.537
Ak7	Cfap70	10090.ENSMUSP00000043145	10090.ENSMUSP00000056869	0	0	0	0	0.139	0.042	0	0.489	0.542
Ak7	Qrich2	10090.ENSMUSP00000043145	10090.ENSMUSP00000091437	0	0	0	0	0.066	0.113	0	0.524	0.571
Ak7	Cfap69	10090.ENSMUSP00000043145	10090.ENSMUSP00000053206	0	0	0	0	0.06	0	0	0.577	0.585
Ak7	Drc3	10090.ENSMUSP00000043145	10090.ENSMUSP00000104363	0	0	0	0	0.593	0.164	0	0.059	0.652
Ak7	Pde1c	10090.ENSMUSP00000043145	10090.ENSMUSP00000046601	0	0	0	0	0	0	0.65	0.078	0.663
Ak7	Rsph6a	10090.ENSMUSP00000043145	10090.ENSMUSP00000046526	0	0	0.2	0	0.482	0	0	0.274	0.673
Ak7	Ampd2	10090.ENSMUSP00000043145	10090.ENSMUSP00000077946	0	0	0	0	0.054	0	0.65	0.412	0.788
Ak7	Entpd1	10090.ENSMUSP00000043145	10090.ENSMUSP00000116285	0	0	0	0	0	0	0.9	0.148	0.911
Ak7	Ak8	10090.ENSMUSP00000043145	10090.ENSMUSP00000073789	0	0	0	0	0.079	0	0.9	0.685	0.968
Ak8	Ctnnb1	10090.ENSMUSP00000073789	10090.ENSMUSP00000007130	0.042	0	0	0	0.05	0	0	0.419	0.425
Ak8	Zmynd10	10090.ENSMUSP00000073789	10090.ENSMUSP00000010188	0	0	0	0	0.126	0	0	0.36	0.416
Ak8	Tekt1	10090.ENSMUSP00000073789	10090.ENSMUSP00000021155	0	0	0	0	0.365	0	0	0.165	0.447
Ak8	Gart	10090.ENSMUSP00000073789	10090.ENSMUSP00000023684	0.055	0	0	0	0.079	0	0	0.525	0.55
Ak8	Rsph1	10090.ENSMUSP00000073789	10090.ENSMUSP00000024832	0	0	0	0	0.145	0.132	0	0.312	0.445
Ak8	Tekt4	10090.ENSMUSP00000073789	10090.ENSMUSP00000025002	0	0	0	0	0.605	0	0	0.294	0.71
Ak8	Polr3a	10090.ENSMUSP00000073789	10090.ENSMUSP00000026322	0.068	0	0	0	0.361	0	0	0.144	0.445
Ak8	Atic	10090.ENSMUSP00000073789	10090.ENSMUSP00000027384	0	0	0	0	0	0	0	0.582	0.582
Ak8	Dck	10090.ENSMUSP00000073789	10090.ENSMUSP00000031311	0	0	0	0	0.051	0	0.9	0.187	0.916
Ak8	Nt5c3	10090.ENSMUSP00000073789	10090.ENSMUSP00000031793	0	0	0	0	0	0	0.65	0.141	0.686
Ak8	Rps3	10090.ENSMUSP00000073789	10090.ENSMUSP00000032998	0.091	0	0	0	0.578	0	0	0.21	0.67
Ak8	Spef2	10090.ENSMUSP00000073789	10090.ENSMUSP00000035762	0	0	0	0	0.096	0.1	0	0.366	0.439
Ak8	Efhc1	10090.ENSMUSP00000073789	10090.ENSMUSP00000042343	0	0	0	0	0.232	0	0	0.271	0.416
Ak8	Pde1c	10090.ENSMUSP00000073789	10090.ENSMUSP00000046601	0	0	0	0	0	0	0.65	0.154	0.691
Ak8	Cul7	10090.ENSMUSP00000073789	10090.ENSMUSP00000049128	0.063	0	0	0	0.432	0	0	0.148	0.506
Ak8	Ccdc113	10090.ENSMUSP00000073789	10090.ENSMUSP00000049497	0	0	0	0	0.237	0	0	0.373	0.501
Ak8	Mrps7	10090.ENSMUSP00000073789	10090.ENSMUSP00000053033	0.063	0	0	0	0.433	0.044	0	0.062	0.459
Ak8	Nme5	10090.ENSMUSP00000073789	10090.ENSMUSP00000078269	0.055	0	0	0	0.182	0	0	0.287	0.401
Ak8	Rpl7l1	10090.ENSMUSP00000073789	10090.ENSMUSP00000092888	0.062	0	0	0	0.388	0	0	0	0.401
Ak8	Dnajb13	10090.ENSMUSP00000073789	10090.ENSMUSP00000147019	0	0	0	0	0.274	0.051	0	0.232	0.424
Ak8	Ccdc105	10090.ENSMUSP00000073789	10090.ENSMUSP00000101022	0.063	0	0	0	0.437	0.044	0	0.062	0.464
Ak8	Cd74	10090.ENSMUSP00000073789	10090.ENSMUSP00000095171	0.063	0	0	0	0.443	0.048	0	0.142	0.517
Ak8	Ampd2	10090.ENSMUSP00000073789	10090.ENSMUSP00000077946	0	0	0	0	0.054	0	0.65	0.42	0.791
Ak8	Entpd1	10090.ENSMUSP00000073789	10090.ENSMUSP00000116285	0	0	0	0	0.054	0	0.9	0.175	0.915
Akap9	Plk4	10090.ENSMUSP00000046129	10090.ENSMUSP00000026858	0	0	0	0	0	0.09	0	0.477	0.504
Akap9	Uso1	10090.ENSMUSP00000046129	10090.ENSMUSP00000031355	0	0	0	0	0.089	0.286	0	0.157	0.404
Akap9	Nipbl	10090.ENSMUSP00000046129	10090.ENSMUSP00000059385	0	0	0	0	0.375	0	0	0.17	0.459
Akap9	Optn	10090.ENSMUSP00000046129	10090.ENSMUSP00000110648	0	0	0	0	0	0.068	0.5	0.042	0.514
Akap9	Kcne3	10090.ENSMUSP00000046129	10090.ENSMUSP00000136616	0	0	0	0	0	0	0.5	0.557	0.769
Akap9	Pde4dip	10090.ENSMUSP00000046129	10090.ENSMUSP00000088254	0	0	0	0	0.064	0.25	0	0.887	0.913
Alg1	Mpi	10090.ENSMUSP00000097770	10090.ENSMUSP00000034856	0.046	0	0	0	0.054	0.041	0	0.398	0.409
Alg1	Dicer1	10090.ENSMUSP00000097770	10090.ENSMUSP00000043676	0	0	0	0	0.079	0	0	0.623	0.638
Alg1	Drosha	10090.ENSMUSP00000097770	10090.ENSMUSP00000129279	0	0	0	0	0.067	0	0	0.384	0.4
Alg1	Trim71	10090.ENSMUSP00000097770	10090.ENSMUSP00000107447	0	0	0	0	0	0.049	0	0.457	0.461
Alyref	Phax	10090.ENSMUSP00000026125	10090.ENSMUSP00000008445	0	0	0	0	0.058	0	0	0.496	0.505
Alyref	Fyttd1	10090.ENSMUSP00000026125	10090.ENSMUSP00000023489	0	0	0	0	0	0.088	0.4	0.777	0.867
Alyref	Ppil1	10090.ENSMUSP00000026125	10090.ENSMUSP00000024802	0	0	0	0	0.179	0.051	0.8	0	0.83
Alyref	Seh1l	10090.ENSMUSP00000026125	10090.ENSMUSP00000025421	0	0	0	0	0.072	0	0.5	0.064	0.528
Alyref	Hnrnpdl	10090.ENSMUSP00000026125	10090.ENSMUSP00000121005	0	0	0.255	0	0.121	0.114	0	0.12	0.421
Alyref	Exosc7	10090.ENSMUSP00000026125	10090.ENSMUSP00000026891	0	0	0	0	0.236	0	0	0.274	0.422
Alyref	Wtap	10090.ENSMUSP00000026125	10090.ENSMUSP00000124205	0	0	0	0	0.052	0	0	0.446	0.452
Alyref	Nono	10090.ENSMUSP00000026125	10090.ENSMUSP00000033673	0	0	0	0	0.221	0.051	0	0.35	0.478
Alyref	Pus7	10090.ENSMUSP00000026125	10090.ENSMUSP00000114588	0	0	0	0	0.058	0	0	0.478	0.487
Alyref	Ythdf1	10090.ENSMUSP00000026125	10090.ENSMUSP00000037808	0	0	0	0	0.108	0	0	0.457	0.495
Alyref	Trmt6	10090.ENSMUSP00000026125	10090.ENSMUSP00000044687	0	0	0	0	0.066	0	0	0.5	0.513
Alyref	Nup210	10090.ENSMUSP00000026125	10090.ENSMUSP00000032179	0	0	0	0	0.057	0	0.5	0.101	0.539
Alyref	Nup54	10090.ENSMUSP00000026125	10090.ENSMUSP00000046540	0	0	0	0	0.079	0	0.5	0.096	0.547
Alyref	Sfpq	10090.ENSMUSP00000026125	10090.ENSMUSP00000030623	0	0	0	0	0.251	0.051	0	0.422	0.554
Alyref	Nupl2	10090.ENSMUSP00000026125	10090.ENSMUSP00000062766	0	0	0	0	0.046	0	0.5	0.184	0.577
Alyref	Syncrip	10090.ENSMUSP00000026125	10090.ENSMUSP00000133649	0	0	0	0	0.332	0.312	0	0.205	0.603
Alyref	Nup93	10090.ENSMUSP00000026125	10090.ENSMUSP00000148700	0	0	0	0	0.127	0.132	0.5	0.131	0.627
Alyref	Cstf2	10090.ENSMUSP00000026125	10090.ENSMUSP00000033609	0	0	0	0	0.105	0.138	0.5	0.248	0.671
Alyref	Nsun7	10090.ENSMUSP00000026125	10090.ENSMUSP00000031109	0	0	0	0	0.083	0.08	0	0.658	0.686
Alyref	Ncl	10090.ENSMUSP00000026125	10090.ENSMUSP00000027438	0	0	0.251	0	0.205	0.098	0	0.683	0.807
Alyref	Pqbp1	10090.ENSMUSP00000026125	10090.ENSMUSP00000111318	0	0	0	0	0.048	0.088	0.8	0	0.811
Alyref	Fam50a	10090.ENSMUSP00000026125	10090.ENSMUSP00000109797	0	0	0	0	0.115	0.052	0.8	0.173	0.842
Alyref	Rbm39	10090.ENSMUSP00000026125	10090.ENSMUSP00000105216	0	0	0	0	0.083	0.114	0.8	0.152	0.844
Alyref	Srsf2	10090.ENSMUSP00000026125	10090.ENSMUSP00000090059	0	0	0.107	0.628	0.135	0.184	0.5	0.594	0.848
Alyref	Rnps1	10090.ENSMUSP00000026125	10090.ENSMUSP00000126345	0	0	0	0	0.229	0.095	0.8	0.545	0.928
Alyref	Srsf1	10090.ENSMUSP00000026125	10090.ENSMUSP00000120595	0	0	0	0	0.407	0.237	0.72	0.765	0.966
Amd1	Dnmt1	10090.ENSMUSP00000159133	10090.ENSMUSP00000004202	0	0	0	0	0.048	0	0.9	0.276	0.925
Amd1	Dnmt3a	10090.ENSMUSP00000159133	10090.ENSMUSP00000020991	0	0	0	0	0.042	0	0.9	0.172	0.913
Amd1	Gart	10090.ENSMUSP00000159133	10090.ENSMUSP00000023684	0	0	0	0	0.061	0	0	0.556	0.565
Amd1	Eif5a2	10090.ENSMUSP00000159133	10090.ENSMUSP00000050289	0	0	0	0	0.047	0	0	0.425	0.428
Amd1	Dnmt3b	10090.ENSMUSP00000159133	10090.ENSMUSP00000051830	0	0	0	0	0	0	0.9	0.127	0.908
Amd1	Mtap	10090.ENSMUSP00000159133	10090.ENSMUSP00000061092	0	0	0	0	0.097	0.069	0	0.587	0.622
Ammecr1l	Nol7	10090.ENSMUSP00000111475	10090.ENSMUSP00000071818	0	0	0	0	0.05	0	0	0.453	0.458
Amn1	Zfand5	10090.ENSMUSP00000107160	10090.ENSMUSP00000158187	0	0	0	0	0.044	0	0	0.492	0.493
Ampd2	Dhfr	10090.ENSMUSP00000077946	10090.ENSMUSP00000022218	0.047	0	0	0	0.053	0	0	0.453	0.464
Ampd2	Gart	10090.ENSMUSP00000077946	10090.ENSMUSP00000023684	0	0	0	0	0.102	0	0	0.549	0.577
Ampd2	Hprt	10090.ENSMUSP00000077946	10090.ENSMUSP00000026723	0	0	0	0	0.042	0	0.9	0.438	0.941
Ampd2	Atic	10090.ENSMUSP00000077946	10090.ENSMUSP00000027384	0	0	0	0	0.089	0.042	0.9	0.558	0.956
Ampd2	Slc2a5	10090.ENSMUSP00000077946	10090.ENSMUSP00000030826	0	0	0	0	0.093	0	0	0.447	0.477
Ampd2	Dck	10090.ENSMUSP00000077946	10090.ENSMUSP00000031311	0	0	0	0	0.043	0	0.9	0.337	0.931
Ampd2	Nt5c3	10090.ENSMUSP00000077946	10090.ENSMUSP00000031793	0	0	0	0	0	0	0.65	0.129	0.682
Ampd2	Eps8l3	10090.ENSMUSP00000077946	10090.ENSMUSP00000042004	0	0	0	0	0	0.064	0	0.442	0.456
Ampd2	Pde1c	10090.ENSMUSP00000077946	10090.ENSMUSP00000046601	0	0	0	0	0	0	0.65	0.187	0.703
Ampd2	Entpd1	10090.ENSMUSP00000077946	10090.ENSMUSP00000116285	0	0	0	0	0.051	0	0.9	0.293	0.927
Anapc1	Cdt1	10090.ENSMUSP00000014499	10090.ENSMUSP00000006760	0	0	0	0	0.084	0	0.4	0.079	0.449
Anapc1	Psme1	10090.ENSMUSP00000014499	10090.ENSMUSP00000134735	0	0	0	0	0.042	0	0.4	0	0.4
Anapc1	Ttc13	10090.ENSMUSP00000014499	10090.ENSMUSP00000038484	0	0	0	0	0.122	0.29	0	0.118	0.402
Anapc1	Kdm6a	10090.ENSMUSP00000014499	10090.ENSMUSP00000061539	0	0	0	0	0.124	0.29	0	0.121	0.405
Anapc1	Ube2g1	10090.ENSMUSP00000014499	10090.ENSMUSP00000021148	0	0	0	0	0.061	0.258	0	0.215	0.406
Anapc1	Psma7	10090.ENSMUSP00000014499	10090.ENSMUSP00000029082	0	0	0	0	0.067	0	0.4	0	0.416
Anapc1	Recql4	10090.ENSMUSP00000014499	10090.ENSMUSP00000044363	0	0	0	0	0.07	0.093	0	0.368	0.421
Anapc1	Xpo1	10090.ENSMUSP00000014499	10090.ENSMUSP00000099933	0	0	0	0	0.395	0	0	0.111	0.439
Anapc1	Huwe1	10090.ENSMUSP00000014499	10090.ENSMUSP00000026292	0	0	0	0	0.326	0	0	0.222	0.454
Anapc1	Pfkp	10090.ENSMUSP00000014499	10090.ENSMUSP00000117030	0	0	0	0	0.053	0	0	0.536	0.542
Anapc1	Mcm6	10090.ENSMUSP00000014499	10090.ENSMUSP00000027601	0	0	0	0	0.144	0	0	0.489	0.544
Anapc1	Ppp1ca	10090.ENSMUSP00000014499	10090.ENSMUSP00000039109	0	0	0	0	0.065	0.414	0	0.268	0.563
Anapc1	Mcm3	10090.ENSMUSP00000014499	10090.ENSMUSP00000059192	0	0	0	0	0.152	0.078	0	0.487	0.564
Anapc1	Mcm5	10090.ENSMUSP00000014499	10090.ENSMUSP00000126135	0	0	0	0	0.122	0	0	0.54	0.579
Anapc1	Pcgf3	10090.ENSMUSP00000014499	10090.ENSMUSP00000041790	0	0	0	0	0.154	0	0.54	0	0.594
Anapc1	Ppp3r2	10090.ENSMUSP00000014499	10090.ENSMUSP00000029991	0	0	0	0	0	0	0.65	0	0.65
Anapc1	Polr2b	10090.ENSMUSP00000014499	10090.ENSMUSP00000031167	0	0	0	0	0.322	0	0	0.553	0.684
Anapc1	Ccne2	10090.ENSMUSP00000014499	10090.ENSMUSP00000130693	0	0	0	0	0.095	0	0.65	0.164	0.712
Anapc1	Cbx4	10090.ENSMUSP00000014499	10090.ENSMUSP00000026665	0	0	0	0	0	0	0.72	0	0.72
Anapc1	Cbx2	10090.ENSMUSP00000014499	10090.ENSMUSP00000026662	0	0	0	0	0.061	0	0.72	0	0.725
Anapc1	Rnf2	10090.ENSMUSP00000014499	10090.ENSMUSP00000140896	0	0	0	0	0.063	0	0.72	0	0.726
Anapc1	Rad51	10090.ENSMUSP00000014499	10090.ENSMUSP00000028795	0	0	0	0	0.071	0	0.72	0	0.728
Anapc1	Ccna1	10090.ENSMUSP00000014499	10090.ENSMUSP00000142692	0	0	0	0	0	0.414	0.5	0.342	0.79
Anapc1	Ppp2ca	10090.ENSMUSP00000014499	10090.ENSMUSP00000020608	0	0	0	0	0.051	0.778	0	0.137	0.802
Anapc1	Ppp3ca	10090.ENSMUSP00000014499	10090.ENSMUSP00000053101	0	0	0	0	0	0.414	0.65	0.151	0.81
Anapc1	Ccna2	10090.ENSMUSP00000014499	10090.ENSMUSP00000029270	0	0	0	0	0.058	0.534	0.5	0.441	0.861
Anapc1	Fbxo5	10090.ENSMUSP00000014499	10090.ENSMUSP00000019907	0	0	0	0	0.068	0.871	0	0.267	0.904
Anapc1	Mad2l1	10090.ENSMUSP00000014499	10090.ENSMUSP00000112304	0	0	0	0	0.068	0.821	0.65	0.736	0.982
Anapc1	Anapc4	10090.ENSMUSP00000014499	10090.ENSMUSP00000031072	0	0	0	0	0.158	0.978	0.8	0.951	0.999
Anapc4	Cdt1	10090.ENSMUSP00000031072	10090.ENSMUSP00000006760	0	0	0	0	0.085	0	0.4	0.179	0.509
Anapc4	Fbxo5	10090.ENSMUSP00000031072	10090.ENSMUSP00000019907	0	0	0	0	0.099	0.978	0	0.3	0.984
Anapc4	Mtrf1l	10090.ENSMUSP00000031072	10090.ENSMUSP00000019908	0	0	0	0	0.104	0.388	0	0	0.428
Anapc4	Ppp2ca	10090.ENSMUSP00000031072	10090.ENSMUSP00000020608	0	0	0	0	0.079	0.649	0	0.125	0.692
Anapc4	Nampt	10090.ENSMUSP00000031072	10090.ENSMUSP00000020886	0	0	0	0	0.095	0.388	0	0	0.422
Anapc4	Ube2g1	10090.ENSMUSP00000031072	10090.ENSMUSP00000021148	0	0	0	0	0.099	0.288	0	0.178	0.426
Anapc4	Cbx2	10090.ENSMUSP00000031072	10090.ENSMUSP00000026662	0	0	0	0	0	0	0.72	0	0.72
Anapc4	Cbx4	10090.ENSMUSP00000031072	10090.ENSMUSP00000026665	0	0	0	0	0	0	0.72	0	0.72
Anapc4	Ube2e3	10090.ENSMUSP00000031072	10090.ENSMUSP00000028398	0	0	0	0	0.1	0.288	0	0.347	0.545
Anapc4	Rad51	10090.ENSMUSP00000031072	10090.ENSMUSP00000028795	0	0	0	0	0.061	0	0.72	0.05	0.728
Anapc4	Psma7	10090.ENSMUSP00000031072	10090.ENSMUSP00000029082	0	0	0	0	0.116	0	0.4	0.065	0.46
Anapc4	Ccna2	10090.ENSMUSP00000031072	10090.ENSMUSP00000029270	0	0	0	0	0.059	0.654	0.5	0.323	0.875
Anapc4	Ppp3r2	10090.ENSMUSP00000031072	10090.ENSMUSP00000029991	0	0	0	0	0	0	0.65	0.068	0.659
Anapc4	Psme1	10090.ENSMUSP00000031072	10090.ENSMUSP00000134735	0	0	0	0	0.052	0	0.4	0	0.406
Anapc4	Wdr36	10090.ENSMUSP00000031072	10090.ENSMUSP00000052465	0	0	0	0	0.164	0	0	0.32	0.407
Anapc4	Ube2e2	10090.ENSMUSP00000031072	10090.ENSMUSP00000115738	0	0	0	0	0.099	0.288	0	0.212	0.45
Anapc4	Uba3	10090.ENSMUSP00000031072	10090.ENSMUSP00000086701	0	0	0	0	0.465	0	0	0.138	0.519
Anapc4	Pcgf3	10090.ENSMUSP00000031072	10090.ENSMUSP00000041790	0	0	0	0	0.108	0	0.54	0	0.572
Anapc4	Ccne2	10090.ENSMUSP00000031072	10090.ENSMUSP00000130693	0	0	0	0	0.046	0	0.65	0.104	0.675
Anapc4	Ppp3ca	10090.ENSMUSP00000031072	10090.ENSMUSP00000053101	0	0	0	0	0.065	0.257	0.65	0.047	0.737
Anapc4	Rnf2	10090.ENSMUSP00000031072	10090.ENSMUSP00000140896	0	0	0	0	0.12	0	0.72	0	0.743
Anapc4	Ccna1	10090.ENSMUSP00000031072	10090.ENSMUSP00000142692	0	0	0	0	0	0.654	0.5	0.234	0.856
Anapc4	Mad2l1	10090.ENSMUSP00000031072	10090.ENSMUSP00000112304	0	0	0	0	0.084	0.978	0.65	0.395	0.995
Ankrd36	Nup93	10090.ENSMUSP00000105482	10090.ENSMUSP00000148700	0	0	0	0	0	0.088	0	0.424	0.452
Ankrd55	Lratd1	10090.ENSMUSP00000022275	10090.ENSMUSP00000020926	0	0	0	0	0	0	0	0.599	0.599
Ankrd55	Pdilt	10090.ENSMUSP00000022275	10090.ENSMUSP00000033267	0	0	0	0	0	0.068	0	0.513	0.527
Anp32a	Ncl	10090.ENSMUSP00000082652	10090.ENSMUSP00000027438	0	0	0	0	0.108	0.061	0	0.386	0.441
Anp32a	Rbpj	10090.ENSMUSP00000082652	10090.ENSMUSP00000040694	0	0	0	0	0.043	0	0	0.419	0.42
Anp32a	Ptma	10090.ENSMUSP00000082652	10090.ENSMUSP00000044188	0	0	0	0	0.105	0.085	0	0.347	0.419
Anp32a	Hmgb2	10090.ENSMUSP00000082652	10090.ENSMUSP00000065940	0	0	0	0	0.111	0	0	0.495	0.532
Anp32a	Anp32e	10090.ENSMUSP00000082652	10090.ENSMUSP00000128483	0	0	0.065	0.948	0.136	0.351	0	0.075	0.45
Anp32a	Srsf2	10090.ENSMUSP00000082652	10090.ENSMUSP00000090059	0	0	0	0	0.091	0	0	0.458	0.486
Anp32a	Taf1	10090.ENSMUSP00000082652	10090.ENSMUSP00000114765	0	0	0	0	0.054	0	0	0.492	0.498
Anp32a	Anp32b	10090.ENSMUSP00000082652	10090.ENSMUSP00000099990	0	0	0.06	0.958	0.086	0.331	0	0.586	0.73
Anp32a	Xpo1	10090.ENSMUSP00000082652	10090.ENSMUSP00000099933	0	0	0	0	0.092	0.093	0.8	0.765	0.956
Anp32b	Ptma	10090.ENSMUSP00000099990	10090.ENSMUSP00000044188	0	0	0	0	0.179	0.098	0	0.299	0.436
Anp32b	Xpo1	10090.ENSMUSP00000099990	10090.ENSMUSP00000099933	0	0	0	0	0.181	0.093	0	0.711	0.766
Anp32b	Taf1	10090.ENSMUSP00000099990	10090.ENSMUSP00000114765	0	0	0	0	0.046	0	0	0.399	0.402
Anp32e	Prim1	10090.ENSMUSP00000128483	10090.ENSMUSP00000026461	0	0	0	0	0.192	0	0	0.309	0.418
Ap1s3	Hspa8	10090.ENSMUSP00000125268	10090.ENSMUSP00000015800	0	0	0	0	0	0	0.5	0	0.499
Ap1s3	Ctsz	10090.ENSMUSP00000125268	10090.ENSMUSP00000016400	0	0	0	0	0	0	0.5	0.143	0.553
Ap1s3	Tfrc	10090.ENSMUSP00000125268	10090.ENSMUSP00000023486	0	0	0	0	0	0	0.5	0.121	0.541
Ap1s3	Rsph9	10090.ENSMUSP00000125268	10090.ENSMUSP00000024762	0	0	0	0	0	0.371	0	0.136	0.433
Ap1s3	Vps33a	10090.ENSMUSP00000125268	10090.ENSMUSP00000031388	0	0	0	0	0.043	0	0.54	0.053	0.546
Ap1s3	Yipf6	10090.ENSMUSP00000125268	10090.ENSMUSP00000056039	0	0	0	0	0.057	0	0.5	0	0.508
Ap1s3	Tbc1d8b	10090.ENSMUSP00000125268	10090.ENSMUSP00000094036	0	0	0	0	0	0	0.5	0	0.499
Ap1s3	Cd74	10090.ENSMUSP00000125268	10090.ENSMUSP00000095171	0	0	0	0	0.049	0	0.5	0.057	0.512
Ap1s3	Clta	10090.ENSMUSP00000125268	10090.ENSMUSP00000103483	0	0	0	0	0.068	0.117	0.54	0.069	0.6
Ap1s3	Snx5	10090.ENSMUSP00000125268	10090.ENSMUSP00000105657	0	0	0	0	0.047	0	0.5	0.057	0.511
Ap1s3	Enthd1	10090.ENSMUSP00000125268	10090.ENSMUSP00000155166	0	0	0	0	0.05	0	0.54	0.099	0.571
Apc	Ctnnb1	10090.ENSMUSP00000078337	10090.ENSMUSP00000007130	0	0	0	0	0.102	0.99	0.9	0.974	0.999
Apc	Ppp2ca	10090.ENSMUSP00000078337	10090.ENSMUSP00000020608	0	0	0	0	0.099	0	0.5	0	0.53
Apc	Mapre2	10090.ENSMUSP00000078337	10090.ENSMUSP00000025127	0	0	0	0	0.057	0.395	0	0.097	0.44
Apc	Smad4	10090.ENSMUSP00000078337	10090.ENSMUSP00000025393	0	0	0	0	0.067	0.665	0	0.351	0.779
Apc	Psma7	10090.ENSMUSP00000078337	10090.ENSMUSP00000029082	0	0	0	0	0	0	0.4	0	0.4
Apc	Kras	10090.ENSMUSP00000078337	10090.ENSMUSP00000032399	0	0	0	0	0.061	0.072	0	0.512	0.537
Apc	Ctnna1	10090.ENSMUSP00000078337	10090.ENSMUSP00000049007	0	0	0	0	0.046	0.445	0.72	0.154	0.858
Apc	Cdc42	10090.ENSMUSP00000078337	10090.ENSMUSP00000054634	0	0	0	0	0	0.268	0	0.306	0.47
Apc	Tle4	10090.ENSMUSP00000078337	10090.ENSMUSP00000057527	0	0	0	0	0.102	0	0.4	0.139	0.495
Apc	Tle1	10090.ENSMUSP00000078337	10090.ENSMUSP00000072481	0	0	0	0	0.057	0	0.4	0.198	0.506
Apc	Psme1	10090.ENSMUSP00000078337	10090.ENSMUSP00000134735	0	0	0	0	0	0	0.4	0	0.4
Apc	Tle3	10090.ENSMUSP00000078337	10090.ENSMUSP00000124131	0	0	0	0	0.063	0	0.4	0	0.414
Apc	Csnk1e	10090.ENSMUSP00000078337	10090.ENSMUSP00000113341	0	0	0	0	0.066	0.478	0	0.145	0.547
Apc	Ccnd1	10090.ENSMUSP00000078337	10090.ENSMUSP00000091495	0	0	0	0	0	0.225	0	0.452	0.557
Apc	Tbl1x	10090.ENSMUSP00000078337	10090.ENSMUSP00000085549	0	0	0	0	0.051	0.05	0.9	0.043	0.902
Apc	Tcf7	10090.ENSMUSP00000078337	10090.ENSMUSP00000084055	0	0	0	0	0	0.061	0.9	0.336	0.932
Apobec4	Ung	10090.ENSMUSP00000069723	10090.ENSMUSP00000031587	0	0	0	0	0	0	0	0.443	0.443
Aqp9	Exosc8	10090.ENSMUSP00000050127	10090.ENSMUSP00000029316	0	0	0	0	0	0.607	0	0	0.607
Aqp9	Wtap	10090.ENSMUSP00000050127	10090.ENSMUSP00000124205	0	0	0	0	0	0.607	0	0	0.607
Aqp9	Gk2	10090.ENSMUSP00000050127	10090.ENSMUSP00000052226	0.048	0	0	0	0.29	0	0	0.486	0.622
Aqp9	Gykl1	10090.ENSMUSP00000050127	10090.ENSMUSP00000067598	0.048	0	0	0	0.294	0	0	0.489	0.626
Arhgap12	Cdc42	10090.ENSMUSP00000138585	10090.ENSMUSP00000054634	0	0	0	0	0.067	0.128	0.4	0.293	0.609
Arhgap12	Rac1	10090.ENSMUSP00000138585	10090.ENSMUSP00000098058	0	0	0	0	0.067	0.128	0.4	0.242	0.58
Arhgap17	Gart	10090.ENSMUSP00000102050	10090.ENSMUSP00000023684	0	0	0	0	0.05	0	0	0.479	0.483
Arhgap17	Cd2ap	10090.ENSMUSP00000102050	10090.ENSMUSP00000024709	0	0	0	0	0.086	0.241	0	0.27	0.449
Arhgap17	Cdc42	10090.ENSMUSP00000102050	10090.ENSMUSP00000054634	0	0	0	0	0.069	0.1	0.9	0.698	0.971
Arhgap17	Rac1	10090.ENSMUSP00000102050	10090.ENSMUSP00000098058	0	0	0	0	0.105	0.099	0.4	0.333	0.634
Arhgap21	Ctnnb1	10090.ENSMUSP00000122497	10090.ENSMUSP00000007130	0	0	0	0	0.061	0.131	0	0.502	0.558
Arhgap21	Cdc42	10090.ENSMUSP00000122497	10090.ENSMUSP00000054634	0	0	0	0	0.05	0.078	0.4	0.472	0.685
Arhgap21	Rhob	10090.ENSMUSP00000122497	10090.ENSMUSP00000067013	0	0	0	0	0.079	0.098	0.4	0.106	0.495
Arhgap21	Rac1	10090.ENSMUSP00000122497	10090.ENSMUSP00000098058	0	0	0	0	0.053	0.078	0.4	0.157	0.5
Arl5a	Itsn2	10090.ENSMUSP00000041756	10090.ENSMUSP00000052758	0	0	0	0	0	0.596	0	0.121	0.629
Armc3	Ccdc65	10090.ENSMUSP00000110287	10090.ENSMUSP00000003444	0	0	0	0	0.123	0.283	0	0.159	0.425
Armc3	Zmynd10	10090.ENSMUSP00000110287	10090.ENSMUSP00000010188	0	0	0	0	0.191	0	0	0.52	0.595
Armc3	Pifo	10090.ENSMUSP00000110287	10090.ENSMUSP00000010280	0	0	0	0	0.258	0	0	0.488	0.603
Armc3	Cabcoco1	10090.ENSMUSP00000110287	10090.ENSMUSP00000020103	0	0	0	0	0.16	0	0	0.454	0.522
Armc3	Tekt1	10090.ENSMUSP00000110287	10090.ENSMUSP00000021155	0	0	0	0	0.272	0.239	0	0.564	0.737
Armc3	Cfap52	10090.ENSMUSP00000110287	10090.ENSMUSP00000021287	0	0	0	0	0.35	0.258	0	0.045	0.499
Armc3	Ribc2	10090.ENSMUSP00000110287	10090.ENSMUSP00000023067	0	0	0	0	0.12	0.338	0	0.387	0.612
Armc3	Efhb	10090.ENSMUSP00000110287	10090.ENSMUSP00000024725	0	0	0	0	0.188	0.416	0	0.198	0.586
Armc3	Rsph1	10090.ENSMUSP00000110287	10090.ENSMUSP00000024832	0	0	0	0	0.203	0.126	0	0.447	0.582
Armc3	Tekt4	10090.ENSMUSP00000110287	10090.ENSMUSP00000025002	0	0	0	0	0.205	0.239	0	0.471	0.652
Armc3	Odf3	10090.ENSMUSP00000110287	10090.ENSMUSP00000026555	0	0	0	0	0.067	0	0	0.458	0.474
Armc3	Enkur	10090.ENSMUSP00000110287	10090.ENSMUSP00000027992	0	0	0	0	0.316	0	0	0.369	0.55
Armc3	Morn5	10090.ENSMUSP00000110287	10090.ENSMUSP00000028256	0	0	0	0	0.368	0.126	0	0.081	0.448
Armc3	Foxj1	10090.ENSMUSP00000110287	10090.ENSMUSP00000038351	0	0	0	0	0.17	0	0	0.503	0.569
Armc3	Tekt3	10090.ENSMUSP00000110287	10090.ENSMUSP00000042063	0	0	0	0	0.183	0.239	0	0.509	0.668
Armc3	Efhc1	10090.ENSMUSP00000110287	10090.ENSMUSP00000042343	0	0	0	0	0.222	0.283	0	0.101	0.455
Armc3	Pacrg	10090.ENSMUSP00000110287	10090.ENSMUSP00000044376	0	0	0	0	0.137	0.338	0	0.264	0.543
Armc3	Dnali1	10090.ENSMUSP00000110287	10090.ENSMUSP00000047783	0	0	0	0	0.33	0.283	0	0.296	0.632
Armc3	Iqub	10090.ENSMUSP00000110287	10090.ENSMUSP00000051177	0	0	0	0	0.111	0.24	0	0.662	0.752
Armc3	Ccdc96	10090.ENSMUSP00000110287	10090.ENSMUSP00000059636	0	0	0	0	0.075	0	0	0.662	0.674
Armc3	Dynlrb2	10090.ENSMUSP00000110287	10090.ENSMUSP00000077301	0	0	0	0	0.324	0	0	0.27	0.485
Armc3	Cfap299	10090.ENSMUSP00000110287	10090.ENSMUSP00000079208	0	0	0	0	0.292	0	0	0.432	0.58
Armc3	Spag8	10090.ENSMUSP00000110287	10090.ENSMUSP00000081696	0	0	0	0	0.096	0.416	0	0	0.449
Armc3	Cfap45	10090.ENSMUSP00000110287	10090.ENSMUSP00000083057	0	0	0	0	0.317	0.416	0	0	0.584
Armc3	Ttc25	10090.ENSMUSP00000110287	10090.ENSMUSP00000090355	0	0	0	0	0.092	0.416	0	0.156	0.513
Armc3	Mycbpap	10090.ENSMUSP00000110287	10090.ENSMUSP00000091477	0	0	0	0	0.145	0	0	0.483	0.539
Armc3	Iqcd	10090.ENSMUSP00000110287	10090.ENSMUSP00000091955	0	0	0	0	0.119	0	0	0.538	0.575
Armc3	Tekt2	10090.ENSMUSP00000110287	10090.ENSMUSP00000099676	0	0	0	0	0.14	0.416	0	0.323	0.63
Armc3	Cfap157	10090.ENSMUSP00000110287	10090.ENSMUSP00000099877	0	0	0	0	0.165	0	0	0.523	0.585
Armc3	Ttll8	10090.ENSMUSP00000110287	10090.ENSMUSP00000104996	0	0	0	0	0.044	0	0	0.417	0.419
Armc3	Tcte1	10090.ENSMUSP00000110287	10090.ENSMUSP00000109175	0	0	0	0	0.075	0.05	0	0.422	0.448
Armc3	Armc4	10090.ENSMUSP00000110287	10090.ENSMUSP00000157197	0	0	0.117	0.553	0.177	0	0	0.302	0.449
Armc3	Ccdc151	10090.ENSMUSP00000110287	10090.ENSMUSP00000110993	0	0	0	0	0.084	0.266	0	0.326	0.507
Armc3	Efcab6	10090.ENSMUSP00000110287	10090.ENSMUSP00000114909	0	0	0	0	0.041	0.416	0	0.365	0.613
Armc4	Tubb5	10090.ENSMUSP00000157197	10090.ENSMUSP00000001566	0	0	0	0	0.053	0.294	0	0.566	0.684
Armc4	Ccdc65	10090.ENSMUSP00000157197	10090.ENSMUSP00000003444	0	0	0	0	0.104	0.283	0	0.678	0.775
Armc4	Zmynd10	10090.ENSMUSP00000157197	10090.ENSMUSP00000010188	0	0	0	0	0.106	0	0	0.805	0.818
Armc4	Cfap161	10090.ENSMUSP00000157197	10090.ENSMUSP00000011298	0	0	0	0	0.315	0	0	0.161	0.4
Armc4	Tekt1	10090.ENSMUSP00000157197	10090.ENSMUSP00000021155	0	0	0	0	0.167	0.534	0	0.267	0.691
Armc4	Lrrc46	10090.ENSMUSP00000157197	10090.ENSMUSP00000021251	0	0	0	0	0.084	0.047	0	0.382	0.414
Armc4	Cfap52	10090.ENSMUSP00000157197	10090.ENSMUSP00000021287	0	0	0	0	0.251	0.534	0	0.128	0.669
Armc4	Ccdc103	10090.ENSMUSP00000157197	10090.ENSMUSP00000021307	0	0	0	0	0.101	0	0	0.692	0.711
Armc4	Dnah12	10090.ENSMUSP00000157197	10090.ENSMUSP00000022433	0	0	0	0	0.245	0	0	0.305	0.452
Armc4	Lrrc6	10090.ENSMUSP00000157197	10090.ENSMUSP00000023006	0	0	0	0	0.154	0.047	0	0.772	0.8
Armc4	Ribc2	10090.ENSMUSP00000157197	10090.ENSMUSP00000023067	0	0	0	0	0.244	0.534	0	0.203	0.694
Armc4	Maats1	10090.ENSMUSP00000157197	10090.ENSMUSP00000023501	0	0	0	0	0.234	0.138	0	0.176	0.408
Armc4	Efhb	10090.ENSMUSP00000157197	10090.ENSMUSP00000024725	0	0	0	0	0.134	0.534	0	0	0.579
Armc4	Rsph9	10090.ENSMUSP00000157197	10090.ENSMUSP00000024762	0	0	0	0	0.054	0.211	0	0.569	0.651
Armc4	Rsph1	10090.ENSMUSP00000157197	10090.ENSMUSP00000024832	0	0	0	0	0.136	0.126	0	0.552	0.633
Armc4	Tekt4	10090.ENSMUSP00000157197	10090.ENSMUSP00000025002	0	0	0	0	0.194	0.534	0	0.245	0.692
Armc4	Ccdc39	10090.ENSMUSP00000157197	10090.ENSMUSP00000029222	0	0	0	0	0.15	0.132	0	0.767	0.813
Armc4	Spef2	10090.ENSMUSP00000157197	10090.ENSMUSP00000035762	0	0	0	0	0.174	0	0	0.488	0.559
Armc4	Foxj1	10090.ENSMUSP00000157197	10090.ENSMUSP00000038351	0	0	0	0	0.201	0	0	0.393	0.494
Armc4	Tekt3	10090.ENSMUSP00000157197	10090.ENSMUSP00000042063	0	0	0	0	0.192	0.534	0	0.171	0.66
Armc4	Efhc1	10090.ENSMUSP00000157197	10090.ENSMUSP00000042343	0	0	0	0	0.156	0.534	0	0.289	0.696
Armc4	Pacrg	10090.ENSMUSP00000157197	10090.ENSMUSP00000044376	0	0	0	0	0.129	0.534	0	0.344	0.71
Armc4	Rsph6a	10090.ENSMUSP00000157197	10090.ENSMUSP00000046526	0	0	0	0	0.116	0.171	0	0.254	0.406
Armc4	Tekt5	10090.ENSMUSP00000157197	10090.ENSMUSP00000046824	0	0	0	0	0.119	0.266	0	0.209	0.444
Armc4	Dnali1	10090.ENSMUSP00000157197	10090.ENSMUSP00000047783	0	0	0	0	0.44	0.283	0	0.538	0.798
Armc4	Ccdc63	10090.ENSMUSP00000157197	10090.ENSMUSP00000050582	0	0	0	0	0.081	0.416	0	0.784	0.874
Armc4	Iqub	10090.ENSMUSP00000157197	10090.ENSMUSP00000051177	0	0	0.201	0	0.213	0.24	0	0.519	0.74
Armc4	Ttc12	10090.ENSMUSP00000157197	10090.ENSMUSP00000056378	0	0	0	0	0.078	0.137	0	0.325	0.417
Armc4	Cfap70	10090.ENSMUSP00000157197	10090.ENSMUSP00000056869	0	0	0	0	0.394	0	0	0.18	0.482
Armc4	Mcmbp	10090.ENSMUSP00000157197	10090.ENSMUSP00000062843	0	0	0	0	0	0	0	0.475	0.475
Armc4	Dnaic2	10090.ENSMUSP00000157197	10090.ENSMUSP00000065787	0	0	0	0	0.292	0	0	0.746	0.812
Armc4	Daw1	10090.ENSMUSP00000157197	10090.ENSMUSP00000067102	0	0	0	0	0.232	0	0	0.297	0.437
Armc4	Dnah6	10090.ENSMUSP00000157197	10090.ENSMUSP00000068758	0	0	0	0	0.183	0	0	0.454	0.535
Armc4	Cfap57	10090.ENSMUSP00000157197	10090.ENSMUSP00000071863	0	0	0	0	0.13	0.138	0	0.417	0.525
Armc4	Dynlrb2	10090.ENSMUSP00000157197	10090.ENSMUSP00000077301	0	0	0	0	0.212	0	0	0.365	0.478
Armc4	Spag8	10090.ENSMUSP00000157197	10090.ENSMUSP00000081696	0	0	0	0	0.154	0.534	0	0	0.588
Armc4	Cfap45	10090.ENSMUSP00000157197	10090.ENSMUSP00000083057	0	0	0	0	0.154	0.534	0	0.081	0.606
Armc4	Ttc25	10090.ENSMUSP00000157197	10090.ENSMUSP00000090355	0	0	0.3	0	0.118	0.534	0	0.894	0.965
Armc4	Dnaaf1	10090.ENSMUSP00000157197	10090.ENSMUSP00000090790	0	0	0	0	0.057	0	0	0.684	0.689
Armc4	Ccdc173	10090.ENSMUSP00000157197	10090.ENSMUSP00000092548	0	0	0	0	0.061	0.534	0	0.053	0.549
Armc4	Drc1	10090.ENSMUSP00000157197	10090.ENSMUSP00000098992	0	0	0	0	0.124	0	0	0.662	0.691
Armc4	Tekt2	10090.ENSMUSP00000157197	10090.ENSMUSP00000099676	0	0	0	0	0.122	0.534	0	0.185	0.637
Armc4	Cfap157	10090.ENSMUSP00000157197	10090.ENSMUSP00000099877	0	0	0	0	0.25	0	0	0.355	0.496
Armc4	Dnaic1	10090.ENSMUSP00000157197	10090.ENSMUSP00000100028	0	0	0	0	0.109	0	0	0.7	0.722
Armc4	Dnah2	10090.ENSMUSP00000157197	10090.ENSMUSP00000104299	0	0	0	0	0.155	0	0	0.372	0.447
Armc4	Cfap53	10090.ENSMUSP00000157197	10090.ENSMUSP00000110545	0	0	0	0	0.211	0.416	0	0.375	0.686
Armc4	Ccdc151	10090.ENSMUSP00000157197	10090.ENSMUSP00000110993	0	0	0	0	0.093	0.534	0	0.962	0.982
Armc4	Efcab6	10090.ENSMUSP00000157197	10090.ENSMUSP00000114909	0	0	0	0	0.104	0.534	0	0.14	0.609
Armc4	Wdr63	10090.ENSMUSP00000157197	10090.ENSMUSP00000124475	0	0	0	0	0.297	0	0	0.197	0.411
Armc8	Ctnnb1	10090.ENSMUSP00000035043	10090.ENSMUSP00000007130	0	0	0	0	0.046	0.093	0	0.488	0.518
Armc8	Dbr1	10090.ENSMUSP00000035043	10090.ENSMUSP00000070991	0	0	0	0	0.057	0	0	0.392	0.402
Armc8	Fbp1	10090.ENSMUSP00000035043	10090.ENSMUSP00000090564	0	0	0	0	0	0.416	0	0.365	0.613
Armcx2	Atp6v1e2	10090.ENSMUSP00000127305	10090.ENSMUSP00000157221	0	0	0	0	0	0.065	0	0.532	0.543
Arpc5	Hspa8	10090.ENSMUSP00000076933	10090.ENSMUSP00000015800	0	0	0	0	0.084	0	0.4	0.145	0.489
Arpc5	Myh9	10090.ENSMUSP00000076933	10090.ENSMUSP00000016771	0	0	0	0	0.071	0.058	0.5	0.177	0.592
Arpc5	Grb2	10090.ENSMUSP00000076933	10090.ENSMUSP00000021090	0	0	0	0	0.103	0.063	0.5	0.091	0.566
Arpc5	Cyfip1	10090.ENSMUSP00000076933	10090.ENSMUSP00000032629	0	0	0	0	0.162	0	0.65	0.204	0.746
Arpc5	Cdc42	10090.ENSMUSP00000076933	10090.ENSMUSP00000054634	0	0	0	0	0.258	0.096	0.5	0.31	0.738
Arpc5	Pfn4	10090.ENSMUSP00000076933	10090.ENSMUSP00000136765	0	0	0	0	0.05	0	0	0.423	0.428
Arpc5	Cttn	10090.ENSMUSP00000076933	10090.ENSMUSP00000099368	0	0	0	0	0.071	0.07	0	0.539	0.566
Arpc5	Rac1	10090.ENSMUSP00000076933	10090.ENSMUSP00000098058	0	0	0	0	0.154	0.064	0.5	0.206	0.643
Arpc5	Nckap1	10090.ENSMUSP00000076933	10090.ENSMUSP00000107390	0	0	0	0	0	0	0.65	0.273	0.734
Arpc5	Wasf1	10090.ENSMUSP00000076933	10090.ENSMUSP00000101148	0	0	0	0	0	0	0.9	0.535	0.951
Arrb2	Grk4	10090.ENSMUSP00000104208	10090.ENSMUSP00000001112	0	0	0	0	0.055	0.064	0.8	0.915	0.983
Arrb2	Mapk14	10090.ENSMUSP00000104208	10090.ENSMUSP00000004990	0	0	0	0	0.053	0.101	0	0.488	0.526
Arrb2	Map2k1	10090.ENSMUSP00000104208	10090.ENSMUSP00000005066	0	0	0	0	0	0.095	0.5	0.912	0.956
Arrb2	Pth1r	10090.ENSMUSP00000104208	10090.ENSMUSP00000006005	0	0	0	0	0.05	0.051	0.9	0.747	0.974
Arrb2	Ctnnb1	10090.ENSMUSP00000104208	10090.ENSMUSP00000007130	0	0	0	0	0	0	0	0.457	0.457
Arrb2	Ppp2ca	10090.ENSMUSP00000104208	10090.ENSMUSP00000020608	0	0	0	0	0.069	0.292	0.8	0.062	0.859
Arrb2	Clhc1	10090.ENSMUSP00000104208	10090.ENSMUSP00000020753	0	0	0	0	0	0.528	0	0.152	0.582
Arrb2	Grb2	10090.ENSMUSP00000104208	10090.ENSMUSP00000021090	0	0	0	0	0.18	0	0	0.33	0.427
Arrb2	Trip6	10090.ENSMUSP00000104208	10090.ENSMUSP00000024119	0	0	0	0	0	0	0	0.421	0.42
Arrb2	Kras	10090.ENSMUSP00000104208	10090.ENSMUSP00000032399	0	0	0	0	0.06	0.042	0.5	0.473	0.731
Arrb2	Nedd4	10090.ENSMUSP00000104208	10090.ENSMUSP00000034740	0	0	0	0	0	0.168	0	0.812	0.837
Arrb2	Ldlrap1	10090.ENSMUSP00000104208	10090.ENSMUSP00000036749	0	0	0	0	0.049	0	0.5	0.083	0.526
Arrb2	Map2k4	10090.ENSMUSP00000104208	10090.ENSMUSP00000041282	0	0	0	0	0.042	0.121	0.9	0.897	0.99
Arrb2	Fcho2	10090.ENSMUSP00000104208	10090.ENSMUSP00000042959	0	0	0	0	0	0	0.5	0.092	0.526
Arrb2	Itsn2	10090.ENSMUSP00000104208	10090.ENSMUSP00000052758	0	0	0	0	0.048	0	0.5	0.144	0.557
Arrb2	Fn1	10090.ENSMUSP00000104208	10090.ENSMUSP00000054499	0	0	0	0	0	0	0.4	0.325	0.577
Arrb2	Cdc42	10090.ENSMUSP00000104208	10090.ENSMUSP00000054634	0	0	0	0	0.068	0.042	0	0.398	0.416
Arrb2	Ubqln2	10090.ENSMUSP00000104208	10090.ENSMUSP00000056888	0	0	0	0	0.058	0.059	0.5	0	0.518
Arrb2	Ptpn11	10090.ENSMUSP00000104208	10090.ENSMUSP00000058757	0	0	0	0	0.081	0	0	0.519	0.539
Arrb2	Rap1b	10090.ENSMUSP00000104208	10090.ENSMUSP00000066238	0	0	0	0	0.104	0.042	0.4	0.097	0.473
Arrb2	Grk3	10090.ENSMUSP00000104208	10090.ENSMUSP00000070445	0	0	0	0	0.055	0.117	0.8	0.772	0.956
Arrb2	Csnk2a1	10090.ENSMUSP00000104208	10090.ENSMUSP00000096829	0	0	0	0	0	0.092	0	0.502	0.528
Arrb2	Rac1	10090.ENSMUSP00000104208	10090.ENSMUSP00000098058	0	0	0	0	0.07	0.042	0	0.608	0.621
Arrb2	Clta	10090.ENSMUSP00000104208	10090.ENSMUSP00000103483	0	0	0	0	0.057	0	0.5	0	0.508
Arrb2	Drosha	10090.ENSMUSP00000104208	10090.ENSMUSP00000129279	0	0	0	0	0	0	0	0.444	0.444
Arrb2	Dgkz	10090.ENSMUSP00000104208	10090.ENSMUSP00000106934	0	0	0	0	0.157	0	0	0.628	0.673
Arrb2	Usp33	10090.ENSMUSP00000104208	10090.ENSMUSP00000142708	0	0	0	0	0	0.413	0.5	0.302	0.777
Arrdc5	Nedd4	10090.ENSMUSP00000094906	10090.ENSMUSP00000034740	0	0	0	0	0	0.266	0	0.623	0.711
Arrdc5	Spata16	10090.ENSMUSP00000094906	10090.ENSMUSP00000043378	0	0	0	0	0.071	0	0	0.384	0.404
Arrdc5	Catsperd	10090.ENSMUSP00000094906	10090.ENSMUSP00000108603	0	0	0	0	0	0.062	0	0.412	0.424
Arrdc5	Tex38	10090.ENSMUSP00000094906	10090.ENSMUSP00000102131	0	0	0	0	0.044	0	0	0.571	0.572
Arsa	Polr2h	10090.ENSMUSP00000127646	10090.ENSMUSP00000021405	0	0	0	0	0	0.458	0	0	0.457
Arsa	Tfrc	10090.ENSMUSP00000127646	10090.ENSMUSP00000023486	0	0	0	0	0.082	0	0	0.481	0.503
Arsa	Polr2d	10090.ENSMUSP00000127646	10090.ENSMUSP00000025106	0	0	0	0	0.042	0.578	0	0	0.578
Arsa	Polr2b	10090.ENSMUSP00000127646	10090.ENSMUSP00000031167	0	0	0	0	0.075	0.416	0	0.135	0.492
Arsa	Polr2j	10090.ENSMUSP00000127646	10090.ENSMUSP00000038505	0	0	0	0	0.047	0.423	0	0	0.426
Arsa	Ids	10090.ENSMUSP00000127646	10090.ENSMUSP00000099046	0	0	0.242	0.58	0.048	0	0	0.299	0.45
Arsa	Psap	10090.ENSMUSP00000127646	10090.ENSMUSP00000137476	0	0	0	0	0.061	0	0	0.6	0.608
Arsa	Spam1	10090.ENSMUSP00000127646	10090.ENSMUSP00000143970	0	0	0	0	0.066	0	0	0.608	0.619
Arsa	Ugt8a	10090.ENSMUSP00000127646	10090.ENSMUSP00000143605	0	0	0	0	0	0	0.9	0.471	0.944
Art3	Dnali1	10090.ENSMUSP00000113510	10090.ENSMUSP00000047783	0	0	0	0	0.059	0	0	0.507	0.516
Artn	Grb2	10090.ENSMUSP00000064521	10090.ENSMUSP00000021090	0	0	0	0	0	0	0.4	0.118	0.448
Artn	Gfra2	10090.ENSMUSP00000064521	10090.ENSMUSP00000022699	0	0	0	0	0	0.305	0.4	0.989	0.995
Artn	Kras	10090.ENSMUSP00000064521	10090.ENSMUSP00000032399	0	0	0	0	0	0.225	0.4	0.201	0.596
Artn	Ptpn11	10090.ENSMUSP00000064521	10090.ENSMUSP00000058757	0	0	0	0	0	0	0.5	0.081	0.52
Artn	Inava	10090.ENSMUSP00000064521	10090.ENSMUSP00000113785	0	0	0.412	0	0.067	0	0	0.042	0.428
Asb15	Potegl	10090.ENSMUSP00000112965	10090.ENSMUSP00000028113	0	0	0.512	0	0	0.093	0	0.043	0.539
Asb15	Asb4	10090.ENSMUSP00000112965	10090.ENSMUSP00000040331	0	0	0.362	0	0.129	0	0	0.534	0.718
Asb15	Prss42	10090.ENSMUSP00000112965	10090.ENSMUSP00000041088	0	0	0	0	0	0.091	0	0.457	0.486
Asb15	Iqub	10090.ENSMUSP00000112965	10090.ENSMUSP00000051177	0	0	0	0	0.064	0.08	0	0.554	0.583
Asb4	Hif1a	10090.ENSMUSP00000040331	10090.ENSMUSP00000021530	0	0	0	0	0.053	0.052	0	0.44	0.453
Asb4	Potegl	10090.ENSMUSP00000040331	10090.ENSMUSP00000028113	0	0	0.405	0	0.044	0.093	0	0.043	0.44
Asb4	Ccdc22	10090.ENSMUSP00000040331	10090.ENSMUSP00000033483	0	0	0	0	0	0.051	0.5	0	0.505
Asb4	Uba3	10090.ENSMUSP00000040331	10090.ENSMUSP00000086701	0	0	0	0	0.053	0.049	0.5	0.047	0.513
Asb4	Zyg11b	10090.ENSMUSP00000040331	10090.ENSMUSP00000043844	0	0	0	0	0	0	0.72	0	0.72
Asb4	Fem1a	10090.ENSMUSP00000040331	10090.ENSMUSP00000057996	0	0	0	0	0	0.049	0.72	0	0.722
Asrgl1	Cad	10090.ENSMUSP00000051709	10090.ENSMUSP00000013773	0.061	0	0	0	0	0	0.9	0.068	0.904
Atad5	Brd4	10090.ENSMUSP00000017694	10090.ENSMUSP00000003726	0	0	0	0	0	0.552	0	0.567	0.797
Atad5	Cdt1	10090.ENSMUSP00000017694	10090.ENSMUSP00000006760	0	0	0	0	0.68	0.051	0	0.268	0.758
Atad5	Mad2l1	10090.ENSMUSP00000017694	10090.ENSMUSP00000112304	0	0	0	0	0.298	0.079	0	0.17	0.417
Atad5	Wrnip1	10090.ENSMUSP00000017694	10090.ENSMUSP00000021832	0	0	0	0	0	0	0	0.424	0.424
Atad5	Mcmbp	10090.ENSMUSP00000017694	10090.ENSMUSP00000062843	0	0	0	0	0.408	0	0	0.078	0.43
Atad5	Atm	10090.ENSMUSP00000017694	10090.ENSMUSP00000156344	0	0	0	0	0.131	0.103	0	0.332	0.434
Atad5	Mcm8	10090.ENSMUSP00000017694	10090.ENSMUSP00000028831	0	0	0	0	0.396	0	0	0.12	0.446
Atad5	Prim1	10090.ENSMUSP00000017694	10090.ENSMUSP00000026461	0	0	0	0	0.41	0.051	0	0.163	0.49
Atad5	Mcm3	10090.ENSMUSP00000017694	10090.ENSMUSP00000059192	0	0	0	0	0.301	0	0	0.321	0.505
Atad5	Ncapg2	10090.ENSMUSP00000017694	10090.ENSMUSP00000081889	0	0	0	0	0.506	0	0	0	0.506
Atad5	Melk	10090.ENSMUSP00000017694	10090.ENSMUSP00000043806	0	0	0	0	0.515	0	0	0	0.515
Atad5	Ppil6	10090.ENSMUSP00000017694	10090.ENSMUSP00000101146	0	0	0	0	0.087	0	0	0.506	0.53
Atad5	Crlf3	10090.ENSMUSP00000017694	10090.ENSMUSP00000060028	0	0	0	0	0.046	0	0	0.531	0.533
Atad5	Mms22l	10090.ENSMUSP00000017694	10090.ENSMUSP00000103857	0	0	0	0	0.413	0	0	0.241	0.535
Atad5	Mcm5	10090.ENSMUSP00000017694	10090.ENSMUSP00000126135	0	0	0	0	0.487	0.076	0	0.141	0.557
Atad5	Hells	10090.ENSMUSP00000017694	10090.ENSMUSP00000025965	0	0	0	0	0.466	0.116	0	0.152	0.565
Atad5	Pold1	10090.ENSMUSP00000017694	10090.ENSMUSP00000039776	0	0	0	0	0.273	0.103	0	0.394	0.57
Atad5	Topbp1	10090.ENSMUSP00000017694	10090.ENSMUSP00000035164	0	0	0	0	0.361	0.077	0	0.345	0.58
Atad5	Utp6	10090.ENSMUSP00000017694	10090.ENSMUSP00000046643	0	0	0	0	0.111	0	0	0.578	0.609
Atad5	Mcm6	10090.ENSMUSP00000017694	10090.ENSMUSP00000027601	0	0	0	0	0.621	0	0	0.139	0.66
Atad5	Lig1	10090.ENSMUSP00000017694	10090.ENSMUSP00000136972	0	0	0	0	0.4	0.082	0	0.47	0.683
Atad5	Mcm4	10090.ENSMUSP00000017694	10090.ENSMUSP00000023353	0	0	0	0	0.697	0	0	0.08	0.71
Atad5	Timeless	10090.ENSMUSP00000017694	10090.ENSMUSP00000058021	0	0	0	0	0.354	0.285	0	0.465	0.732
Atad5	Esco2	10090.ENSMUSP00000017694	10090.ENSMUSP00000022613	0	0	0	0	0.46	0.36	0	0.37	0.763
Atad5	Mcm2	10090.ENSMUSP00000017694	10090.ENSMUSP00000061923	0	0	0	0	0.749	0.084	0	0.2	0.8
Atad5	Recql4	10090.ENSMUSP00000017694	10090.ENSMUSP00000044363	0	0	0	0	0.541	0.472	0	0.308	0.817
Atad5	Rad51	10090.ENSMUSP00000017694	10090.ENSMUSP00000028795	0	0	0	0	0.401	0.474	0	0.579	0.856
Atad5	Clspn	10090.ENSMUSP00000017694	10090.ENSMUSP00000045344	0	0	0	0	0.817	0	0	0.282	0.863
Atad5	Exo1	10090.ENSMUSP00000017694	10090.ENSMUSP00000039376	0	0	0	0	0.748	0.168	0	0.422	0.868
Atad5	Fen1	10090.ENSMUSP00000017694	10090.ENSMUSP00000117246	0	0	0	0	0.391	0.549	0	0.66	0.898
Atad5	Wdhd1	10090.ENSMUSP00000017694	10090.ENSMUSP00000141182	0	0	0	0	0.681	0.549	0	0.488	0.92
Atg16l1	Hspa8	10090.ENSMUSP00000108815	10090.ENSMUSP00000015800	0	0	0	0	0.047	0.095	0	0.455	0.489
Atg16l1	Retreg1	10090.ENSMUSP00000108815	10090.ENSMUSP00000022881	0	0	0	0	0.06	0	0	0.417	0.428
Atg16l1	Ywhaz	10090.ENSMUSP00000108815	10090.ENSMUSP00000022894	0	0	0	0	0.043	0	0	0.871	0.871
Atg16l1	Atg4c	10090.ENSMUSP00000108815	10090.ENSMUSP00000030279	0	0	0	0	0.093	0	0	0.824	0.834
Atg16l1	Xbp1	10090.ENSMUSP00000108815	10090.ENSMUSP00000054852	0	0	0	0	0.049	0	0	0.587	0.59
Atg16l1	Lamp2	10090.ENSMUSP00000108815	10090.ENSMUSP00000074448	0	0	0	0	0	0	0	0.772	0.772
Atg16l1	Bnip3	10090.ENSMUSP00000108815	10090.ENSMUSP00000101718	0	0	0	0	0.067	0	0	0.562	0.574
Atg16l1	Snx18	10090.ENSMUSP00000108815	10090.ENSMUSP00000104864	0	0	0	0	0.054	0.093	0	0.651	0.674
Atg16l1	Optn	10090.ENSMUSP00000108815	10090.ENSMUSP00000110648	0	0	0	0	0	0	0	0.422	0.422
Atg16l1	Lgals8	10090.ENSMUSP00000108815	10090.ENSMUSP00000114200	0	0	0	0	0.043	0	0	0.491	0.492
Atg4c	Bnip3	10090.ENSMUSP00000030279	10090.ENSMUSP00000101718	0	0	0	0	0.043	0	0	0.493	0.494
Atic	Cad	10090.ENSMUSP00000027384	10090.ENSMUSP00000013773	0.092	0	0	0	0.259	0	0	0.517	0.647
Atic	Grb2	10090.ENSMUSP00000027384	10090.ENSMUSP00000021090	0	0	0	0	0.046	0	0	0.473	0.475
Atic	Dhfr	10090.ENSMUSP00000027384	10090.ENSMUSP00000022218	0.119	0	0	0	0.071	0	0.9	0.803	0.981
Atic	Glud1	10090.ENSMUSP00000027384	10090.ENSMUSP00000022322	0.109	0	0	0	0.049	0	0	0.374	0.423
Atic	Gart	10090.ENSMUSP00000027384	10090.ENSMUSP00000023684	0.366	0	0.349	0	0.953	0.106	0.9	0.784	0.999
Atic	Psat1	10090.ENSMUSP00000027384	10090.ENSMUSP00000025542	0	0	0	0	0.32	0	0	0.579	0.702
Atic	Shmt2	10090.ENSMUSP00000027384	10090.ENSMUSP00000026470	0.119	0	0	0	0.84	0.064	0.9	0.66	0.994
Atic	Tk1	10090.ENSMUSP00000027384	10090.ENSMUSP00000026661	0	0	0	0	0.089	0	0	0.554	0.576
Atic	Hprt	10090.ENSMUSP00000027384	10090.ENSMUSP00000026723	0.205	0	0	0	0.064	0	0.9	0.627	0.968
Atic	Ncl	10090.ENSMUSP00000027384	10090.ENSMUSP00000027438	0	0	0	0	0.415	0	0	0	0.415
Atic	Eif5a2	10090.ENSMUSP00000027384	10090.ENSMUSP00000050289	0	0	0	0	0.127	0	0	0.364	0.421
Atic	Suclg2	10090.ENSMUSP00000027384	10090.ENSMUSP00000144827	0.119	0	0	0	0.109	0	0	0.337	0.434
Atic	Slc23a2	10090.ENSMUSP00000027384	10090.ENSMUSP00000028815	0.053	0	0	0	0.202	0	0	0.321	0.442
Atic	Rps3	10090.ENSMUSP00000027384	10090.ENSMUSP00000032998	0	0	0	0	0.232	0	0	0.323	0.458
Atic	Pabpc4	10090.ENSMUSP00000027384	10090.ENSMUSP00000079070	0	0	0	0	0.463	0	0	0	0.463
Atic	Utp6	10090.ENSMUSP00000027384	10090.ENSMUSP00000046643	0	0	0	0	0.463	0	0	0	0.463
Atic	Prps1l1	10090.ENSMUSP00000027384	10090.ENSMUSP00000133931	0.072	0	0	0	0.091	0	0	0.426	0.473
Atic	Polr2b	10090.ENSMUSP00000027384	10090.ENSMUSP00000031167	0	0	0	0	0.232	0	0	0.361	0.488
Atic	Pdpr	10090.ENSMUSP00000027384	10090.ENSMUSP00000046639	0	0	0	0	0.228	0	0	0.376	0.498
Atic	Mrps7	10090.ENSMUSP00000027384	10090.ENSMUSP00000053033	0.043	0	0	0	0.272	0	0	0.36	0.515
Atic	Ctps	10090.ENSMUSP00000027384	10090.ENSMUSP00000030381	0.086	0	0	0	0.18	0	0	0.502	0.594
Atic	Ttf2	10090.ENSMUSP00000027384	10090.ENSMUSP00000076208	0.223	0	0	0	0.237	0	0	0.459	0.651
Atic	Nt5c3	10090.ENSMUSP00000027384	10090.ENSMUSP00000031793	0	0	0	0	0	0	0.9	0.119	0.908
Atic	Entpd1	10090.ENSMUSP00000027384	10090.ENSMUSP00000116285	0	0	0	0	0	0	0.9	0.221	0.918
Atic	Ppat	10090.ENSMUSP00000027384	10090.ENSMUSP00000120632	0.223	0	0.254	0	0.939	0.173	0	0.826	0.994
Atm	Eef1e1	10090.ENSMUSP00000156344	10090.ENSMUSP00000001757	0	0	0	0	0.043	0	0	0.477	0.478
Atm	Kmt2a	10090.ENSMUSP00000156344	10090.ENSMUSP00000002095	0	0	0	0	0.131	0.093	0	0.352	0.446
Atm	Brd4	10090.ENSMUSP00000156344	10090.ENSMUSP00000003726	0	0	0	0	0.054	0.093	0	0.392	0.432
Atm	Dnmt1	10090.ENSMUSP00000156344	10090.ENSMUSP00000004202	0	0	0	0	0.066	0.292	0	0.525	0.658
Atm	Mapk14	10090.ENSMUSP00000156344	10090.ENSMUSP00000004990	0	0	0	0	0.058	0.168	0	0.624	0.68
Atm	Map2k1	10090.ENSMUSP00000156344	10090.ENSMUSP00000005066	0	0	0	0	0.09	0	0	0.468	0.495
Atm	Kit	10090.ENSMUSP00000156344	10090.ENSMUSP00000005815	0	0	0	0	0.049	0	0	0.461	0.465
Atm	Cdt1	10090.ENSMUSP00000156344	10090.ENSMUSP00000006760	0	0	0	0	0.061	0	0	0.552	0.562
Atm	Ctnnb1	10090.ENSMUSP00000156344	10090.ENSMUSP00000007130	0	0	0	0	0.082	0.069	0	0.606	0.634
Atm	Rpa3	10090.ENSMUSP00000156344	10090.ENSMUSP00000012627	0	0	0	0	0.043	0	0.5	0.418	0.697
Atm	Top2b	10090.ENSMUSP00000156344	10090.ENSMUSP00000017629	0	0	0	0	0.052	0.108	0	0.574	0.609
Atm	Hdac2	10090.ENSMUSP00000156344	10090.ENSMUSP00000019911	0	0	0	0	0.084	0.121	0	0.458	0.526
Atm	Dnmt3a	10090.ENSMUSP00000156344	10090.ENSMUSP00000020991	0	0	0	0	0.051	0	0	0.41	0.416
Atm	Hif1a	10090.ENSMUSP00000156344	10090.ENSMUSP00000021530	0	0	0	0	0.047	0.093	0	0.577	0.602
Atm	Trip13	10090.ENSMUSP00000156344	10090.ENSMUSP00000022053	0	0	0	0	0.061	0	0	0.414	0.427
Atm	Rad21	10090.ENSMUSP00000156344	10090.ENSMUSP00000022927	0	0	0	0	0.082	0	0	0.431	0.456
Atm	Dmc1	10090.ENSMUSP00000156344	10090.ENSMUSP00000023065	0	0	0	0	0	0.217	0.8	0.639	0.938
Atm	Mcm4	10090.ENSMUSP00000156344	10090.ENSMUSP00000023353	0	0	0	0	0.065	0	0	0.441	0.455
Atm	Msh2	10090.ENSMUSP00000156344	10090.ENSMUSP00000024967	0	0	0	0	0.073	0.122	0.72	0.67	0.914
Atm	Smad4	10090.ENSMUSP00000156344	10090.ENSMUSP00000025393	0	0	0	0	0.07	0.064	0	0.549	0.574
Atm	Casp7	10090.ENSMUSP00000156344	10090.ENSMUSP00000026062	0	0	0	0	0.091	0	0	0.412	0.443
Atm	Chuk	10090.ENSMUSP00000156344	10090.ENSMUSP00000026217	0	0	0	0	0.087	0.096	0	0.644	0.681
Atm	Huwe1	10090.ENSMUSP00000156344	10090.ENSMUSP00000026292	0	0	0	0	0.115	0.168	0	0.353	0.482
Atm	Plk4	10090.ENSMUSP00000156344	10090.ENSMUSP00000026858	0	0	0	0	0.057	0	0	0.656	0.662
Atm	Xiap	10090.ENSMUSP00000156344	10090.ENSMUSP00000026978	0	0	0	0	0.104	0	0	0.498	0.532
Atm	Ncl	10090.ENSMUSP00000156344	10090.ENSMUSP00000027438	0	0	0	0	0.058	0	0	0.423	0.433
Atm	Ddb2	10090.ENSMUSP00000156344	10090.ENSMUSP00000028696	0	0	0	0	0.054	0	0	0.717	0.72
Atm	Rad51	10090.ENSMUSP00000156344	10090.ENSMUSP00000028795	0	0	0	0	0.051	0.422	0.8	0.825	0.978
Atm	Ccna2	10090.ENSMUSP00000156344	10090.ENSMUSP00000029270	0	0	0	0	0.043	0	0.5	0.689	0.838
Atm	Ung	10090.ENSMUSP00000156344	10090.ENSMUSP00000031587	0	0	0	0	0.043	0	0	0.405	0.406
Atm	Casp2	10090.ENSMUSP00000156344	10090.ENSMUSP00000031895	0	0	0	0	0.13	0	0	0.452	0.503
Atm	Xpc	10090.ENSMUSP00000156344	10090.ENSMUSP00000032182	0	0	0	0	0.054	0.137	0.72	0.27	0.81
Atm	Kras	10090.ENSMUSP00000156344	10090.ENSMUSP00000032399	0	0	0	0	0.059	0.233	0	0.694	0.76
Atm	Bax	10090.ENSMUSP00000156344	10090.ENSMUSP00000033093	0	0	0	0	0.052	0	0	0.404	0.411
Atm	Hdac6	10090.ENSMUSP00000156344	10090.ENSMUSP00000033501	0	0	0	0	0.06	0.094	0	0.383	0.429
Atm	Topbp1	10090.ENSMUSP00000156344	10090.ENSMUSP00000035164	0	0	0	0	0.149	0.257	0.5	0.857	0.948
Atm	Exo1	10090.ENSMUSP00000156344	10090.ENSMUSP00000039376	0	0	0	0	0.053	0.462	0.5	0.848	0.956
Atm	Pold1	10090.ENSMUSP00000156344	10090.ENSMUSP00000039776	0	0	0	0	0.078	0	0.72	0.513	0.863
Atm	Dicer1	10090.ENSMUSP00000156344	10090.ENSMUSP00000043676	0	0	0	0	0.13	0	0	0.442	0.494
Atm	Gadd45a	10090.ENSMUSP00000156344	10090.ENSMUSP00000044034	0	0	0	0	0	0	0	0.662	0.662
Atm	Recql4	10090.ENSMUSP00000156344	10090.ENSMUSP00000044363	0	0	0	0	0.121	0.439	0	0.666	0.821
Atm	Clspn	10090.ENSMUSP00000156344	10090.ENSMUSP00000045344	0	0	0	0	0.071	0	0	0.85	0.855
Atm	Mycn	10090.ENSMUSP00000156344	10090.ENSMUSP00000045993	0	0	0	0	0	0.074	0	0.455	0.473
Atm	E2f2	10090.ENSMUSP00000156344	10090.ENSMUSP00000050047	0	0	0	0	0	0.067	0	0.455	0.47
Atm	Rictor	10090.ENSMUSP00000156344	10090.ENSMUSP00000051809	0	0	0	0	0.06	0	0	0.635	0.642
Atm	Dnmt3b	10090.ENSMUSP00000156344	10090.ENSMUSP00000051830	0	0	0	0	0.06	0.141	0	0.345	0.424
Atm	Pfn3	10090.ENSMUSP00000156344	10090.ENSMUSP00000054053	0	0	0	0	0	0	0	0.429	0.429
Atm	Foxo1	10090.ENSMUSP00000156344	10090.ENSMUSP00000055308	0	0	0	0	0.049	0.079	0	0.688	0.702
Atm	Timeless	10090.ENSMUSP00000156344	10090.ENSMUSP00000058021	0	0	0	0	0.094	0.073	0	0.759	0.78
Atm	Spo11	10090.ENSMUSP00000156344	10090.ENSMUSP00000059056	0	0	0	0	0.041	0.073	0	0.82	0.826
Atm	Mcm3	10090.ENSMUSP00000156344	10090.ENSMUSP00000059192	0	0	0	0	0.063	0	0	0.461	0.474
Atm	Nipbl	10090.ENSMUSP00000156344	10090.ENSMUSP00000059385	0	0	0	0	0.231	0	0	0.358	0.485
Atm	Kdm6a	10090.ENSMUSP00000156344	10090.ENSMUSP00000061539	0	0	0	0	0.134	0.086	0	0.413	0.495
Atm	H2bc21	10090.ENSMUSP00000156344	10090.ENSMUSP00000088287	0	0	0	0	0	0	0.5	0.352	0.662
Atm	Ccnd1	10090.ENSMUSP00000156344	10090.ENSMUSP00000091495	0	0	0	0	0.057	0	0	0.694	0.699
Atm	Csnk2a1	10090.ENSMUSP00000156344	10090.ENSMUSP00000096829	0	0	0	0	0.051	0	0	0.552	0.556
Atm	Rpa2	10090.ENSMUSP00000156344	10090.ENSMUSP00000099621	0	0	0	0	0.073	0.219	0.5	0.465	0.78
Atm	Jak1	10090.ENSMUSP00000156344	10090.ENSMUSP00000099842	0	0	0	0	0.099	0.096	0	0.374	0.446
Atm	Xpo1	10090.ENSMUSP00000156344	10090.ENSMUSP00000099933	0	0	0	0	0.066	0	0	0.494	0.507
Atm	Atrx	10090.ENSMUSP00000156344	10090.ENSMUSP00000109203	0	0	0	0	0.277	0.07	0	0.8	0.854
Atm	Cetn2	10090.ENSMUSP00000156344	10090.ENSMUSP00000110198	0	0	0	0	0	0	0.72	0.243	0.778
Atm	Pot1a	10090.ENSMUSP00000156344	10090.ENSMUSP00000110986	0	0	0	0	0.127	0	0	0.555	0.595
Atm	Met	10090.ENSMUSP00000156344	10090.ENSMUSP00000111103	0	0	0	0	0	0.096	0	0.399	0.433
Atm	Pxdn	10090.ENSMUSP00000156344	10090.ENSMUSP00000113703	0	0	0	0	0.056	0	0	0.598	0.604
Atm	Fen1	10090.ENSMUSP00000156344	10090.ENSMUSP00000117246	0	0	0	0	0.057	0.259	0	0.685	0.761
Atm	Srsf1	10090.ENSMUSP00000156344	10090.ENSMUSP00000120595	0	0	0	0	0.057	0	0	0.501	0.51
Atm	Fancf	10090.ENSMUSP00000156344	10090.ENSMUSP00000125812	0	0	0	0	0	0	0	0.496	0.496
Atm	Drosha	10090.ENSMUSP00000156344	10090.ENSMUSP00000129279	0	0	0	0	0.07	0	0	0.444	0.461
Atm	Hspa1b	10090.ENSMUSP00000156344	10090.ENSMUSP00000133815	0	0	0	0	0	0	0	0.41	0.41
Atm	Pfn4	10090.ENSMUSP00000156344	10090.ENSMUSP00000136765	0	0	0	0	0	0	0	0.429	0.429
Atm	Lig1	10090.ENSMUSP00000156344	10090.ENSMUSP00000136972	0	0	0	0	0.051	0.117	0	0.615	0.649
Atm	H1f0	10090.ENSMUSP00000156344	10090.ENSMUSP00000137309	0	0	0	0	0.053	0	0	0.492	0.498
Atm	Ptprc	10090.ENSMUSP00000156344	10090.ENSMUSP00000138350	0	0	0	0	0.091	0	0	0.393	0.425
Atm	Ccna1	10090.ENSMUSP00000156344	10090.ENSMUSP00000142692	0	0	0	0	0	0	0.5	0.684	0.835
Atp11a	Tmem30c	10090.ENSMUSP00000088779	10090.ENSMUSP00000023434	0	0	0	0	0.056	0.523	0	0.528	0.769
Atp11a	Xkr8	10090.ENSMUSP00000088779	10090.ENSMUSP00000041205	0	0	0	0	0	0	0	0.712	0.712
Atp2b1	Pln	10090.ENSMUSP00000020107	10090.ENSMUSP00000045709	0	0	0	0	0	0.273	0	0.225	0.412
Atp2b1	Trpc1	10090.ENSMUSP00000020107	10090.ENSMUSP00000139672	0	0	0	0	0.061	0.051	0	0.398	0.417
Atp2b1	Cldn12	10090.ENSMUSP00000020107	10090.ENSMUSP00000136988	0.055	0	0	0	0	0	0	0.444	0.452
Atp2b1	Ppp3ca	10090.ENSMUSP00000020107	10090.ENSMUSP00000053101	0	0	0	0	0.301	0.051	0	0.63	0.733
Atp6ap1	Bcap31	10090.ENSMUSP00000019231	10090.ENSMUSP00000002091	0	0	0	0	0.24	0	0.4	0.076	0.542
Atp6ap1	Ctsb	10090.ENSMUSP00000019231	10090.ENSMUSP00000006235	0	0	0	0	0.387	0	0	0.178	0.474
Atp6ap1	Nup210	10090.ENSMUSP00000019231	10090.ENSMUSP00000032179	0	0	0	0	0	0	0	0.41	0.41
Atp6ap1	Etfa	10090.ENSMUSP00000019231	10090.ENSMUSP00000034866	0	0	0	0	0	0	0	0.416	0.416
Atp6ap1	Lman1	10090.ENSMUSP00000019231	10090.ENSMUSP00000158495	0	0	0	0	0.043	0	0.4	0.111	0.444
Atp6ap1	Ccdc22	10090.ENSMUSP00000019231	10090.ENSMUSP00000033483	0	0	0	0	0.09	0	0	0.428	0.457
Atp6ap1	Psap	10090.ENSMUSP00000019231	10090.ENSMUSP00000137476	0	0	0	0	0.45	0	0	0.072	0.469
Atp6ap1	Vma21	10090.ENSMUSP00000019231	10090.ENSMUSP00000110222	0	0	0	0	0.053	0.096	0	0.445	0.483
Atp6ap1	Tfrc	10090.ENSMUSP00000019231	10090.ENSMUSP00000023486	0	0	0	0	0.043	0	0.5	0.16	0.563
Atp6ap1	Ndfip1	10090.ENSMUSP00000019231	10090.ENSMUSP00000158314	0	0	0	0	0.133	0	0	0.538	0.583
Atp6ap1	Ppa1	10090.ENSMUSP00000019231	10090.ENSMUSP00000020286	0	0	0	0	0.047	0	0.65	0.185	0.704
Atp6ap1	Ccdc115	10090.ENSMUSP00000019231	10090.ENSMUSP00000042918	0	0	0	0	0.047	0	0.54	0.775	0.893
Atp6ap1	Atp6v1e2	10090.ENSMUSP00000019231	10090.ENSMUSP00000157221	0	0	0	0	0.228	0.803	0.5	0.52	0.958
Atp6ap1	Atp6ap2	10090.ENSMUSP00000019231	10090.ENSMUSP00000033313	0	0	0	0	0.668	0.979	0.54	0.898	0.999
Atp6ap2	Ndfip1	10090.ENSMUSP00000033313	10090.ENSMUSP00000158314	0	0	0	0	0.401	0	0	0	0.401
Atp6ap2	Lamp2	10090.ENSMUSP00000033313	10090.ENSMUSP00000074448	0	0	0	0	0.248	0	0	0.278	0.434
Atp6ap2	Tsc22d3	10090.ENSMUSP00000033313	10090.ENSMUSP00000108620	0	0	0	0	0.044	0	0	0.55	0.551
Atp6ap2	Idh3g	10090.ENSMUSP00000033313	10090.ENSMUSP00000056502	0	0	0	0	0.097	0	0	0.581	0.605
Atp6ap2	Vma21	10090.ENSMUSP00000033313	10090.ENSMUSP00000110222	0	0	0	0	0.136	0.733	0	0.36	0.839
Atp6ap2	Atp6v1e2	10090.ENSMUSP00000033313	10090.ENSMUSP00000157221	0	0	0	0	0.206	0.755	0	0.382	0.869
Atp6ap2	Ccdc115	10090.ENSMUSP00000033313	10090.ENSMUSP00000042918	0	0	0	0	0.091	0.413	0.72	0.491	0.913
Atp6v1e2	Ppa1	10090.ENSMUSP00000157221	10090.ENSMUSP00000020286	0	0	0	0	0.125	0	0.65	0.223	0.741
Atp6v1e2	Tfrc	10090.ENSMUSP00000157221	10090.ENSMUSP00000023486	0	0	0	0	0	0.051	0.5	0.057	0.513
Atp6v1e2	Seh1l	10090.ENSMUSP00000157221	10090.ENSMUSP00000025421	0	0	0	0	0	0	0.5	0	0.499
Atp6v1e2	Szt2	10090.ENSMUSP00000157221	10090.ENSMUSP00000074862	0	0	0	0	0	0	0.5	0	0.499
Atp6v1e2	Fnip2	10090.ENSMUSP00000157221	10090.ENSMUSP00000075497	0	0	0	0	0	0	0.4	0	0.4
Atp7a	Mapk14	10090.ENSMUSP00000058840	10090.ENSMUSP00000004990	0	0	0	0	0	0	0	0.607	0.607
Atp7a	Tfrc	10090.ENSMUSP00000058840	10090.ENSMUSP00000023486	0	0	0	0	0	0	0	0.412	0.412
Atp7a	Kras	10090.ENSMUSP00000058840	10090.ENSMUSP00000032399	0	0	0	0	0.065	0.051	0	0.386	0.407
Atp7a	Ccdc22	10090.ENSMUSP00000058840	10090.ENSMUSP00000033483	0	0	0	0	0.047	0	0	0.508	0.511
Atp7a	Washc2	10090.ENSMUSP00000058840	10090.ENSMUSP00000038983	0	0	0	0	0.057	0	0	0.424	0.434
Atrx	Kmt2a	10090.ENSMUSP00000109203	10090.ENSMUSP00000002095	0	0	0	0	0.134	0.116	0	0.358	0.466
Atrx	Brd4	10090.ENSMUSP00000109203	10090.ENSMUSP00000003726	0	0	0	0	0.11	0.402	0	0.336	0.615
Atrx	Dnmt1	10090.ENSMUSP00000109203	10090.ENSMUSP00000004202	0	0	0	0	0.075	0.091	0	0.601	0.636
Atrx	Map2k1	10090.ENSMUSP00000109203	10090.ENSMUSP00000005066	0	0	0	0	0	0.043	0	0.536	0.536
Atrx	Top2b	10090.ENSMUSP00000109203	10090.ENSMUSP00000017629	0	0	0	0	0.256	0.134	0	0.287	0.501
Atrx	Hdac2	10090.ENSMUSP00000109203	10090.ENSMUSP00000019911	0	0	0	0	0.086	0.137	0	0.379	0.468
Atrx	Dnmt3a	10090.ENSMUSP00000109203	10090.ENSMUSP00000020991	0	0	0	0	0.087	0.068	0	0.589	0.62
Atrx	Rad21	10090.ENSMUSP00000109203	10090.ENSMUSP00000022927	0	0	0	0	0.115	0.081	0	0.448	0.512
Atrx	Dmc1	10090.ENSMUSP00000109203	10090.ENSMUSP00000023065	0.041	0	0	0	0	0.192	0	0.529	0.603
Atrx	Mcm4	10090.ENSMUSP00000109203	10090.ENSMUSP00000023353	0	0	0	0	0.077	0.277	0	0.49	0.63
Atrx	Huwe1	10090.ENSMUSP00000109203	10090.ENSMUSP00000026292	0	0	0	0	0.116	0.085	0	0.531	0.588
Atrx	Mcm6	10090.ENSMUSP00000109203	10090.ENSMUSP00000027601	0	0	0	0	0.056	0.309	0	0.204	0.436
Atrx	Rad51	10090.ENSMUSP00000109203	10090.ENSMUSP00000028795	0.041	0	0	0	0	0.661	0	0.919	0.971
Atrx	Kras	10090.ENSMUSP00000109203	10090.ENSMUSP00000032399	0	0	0	0	0.099	0.042	0	0.445	0.479
Atrx	Rbbp7	10090.ENSMUSP00000109203	10090.ENSMUSP00000033720	0	0	0	0	0.071	0.232	0	0.267	0.431
Atrx	Topbp1	10090.ENSMUSP00000109203	10090.ENSMUSP00000035164	0	0	0	0	0.079	0.076	0	0.406	0.45
Atrx	Exo1	10090.ENSMUSP00000109203	10090.ENSMUSP00000039376	0	0	0	0	0.052	0.138	0	0.754	0.782
Atrx	Pold1	10090.ENSMUSP00000109203	10090.ENSMUSP00000039776	0.05	0	0	0	0.08	0.114	0	0.342	0.422
Atrx	Recql4	10090.ENSMUSP00000109203	10090.ENSMUSP00000044363	0.05	0	0	0	0	0.164	0	0.499	0.567
Atrx	Scaf11	10090.ENSMUSP00000109203	10090.ENSMUSP00000044898	0	0	0	0	0.614	0.042	0	0.047	0.617
Atrx	Mycn	10090.ENSMUSP00000109203	10090.ENSMUSP00000045993	0	0	0	0	0	0.05	0	0.627	0.63
Atrx	Spo11	10090.ENSMUSP00000109203	10090.ENSMUSP00000059056	0	0	0	0	0	0.092	0	0.591	0.612
Atrx	Nipbl	10090.ENSMUSP00000109203	10090.ENSMUSP00000059385	0	0	0	0	0.474	0.102	0	0.346	0.664
Atrx	Kdm6a	10090.ENSMUSP00000109203	10090.ENSMUSP00000061539	0	0	0	0	0.14	0.171	0	0.516	0.625
Atrx	Mcm2	10090.ENSMUSP00000109203	10090.ENSMUSP00000061923	0	0	0	0	0.08	0.324	0	0.124	0.408
Atrx	Mysm1	10090.ENSMUSP00000109203	10090.ENSMUSP00000075269	0	0	0	0	0.44	0.286	0	0.082	0.601
Atrx	Ncor2	10090.ENSMUSP00000109203	10090.ENSMUSP00000083250	0	0	0	0	0.057	0.095	0	0.525	0.559
Atrx	Fmr1	10090.ENSMUSP00000109203	10090.ENSMUSP00000085906	0	0	0	0	0.16	0	0	0.338	0.42
Atrx	Smarcc1	10090.ENSMUSP00000109203	10090.ENSMUSP00000086094	0	0	0	0	0.174	0.14	0	0.433	0.562
Atrx	Rbm39	10090.ENSMUSP00000109203	10090.ENSMUSP00000105216	0	0	0	0	0.373	0.137	0	0	0.435
Atrx	Taf1	10090.ENSMUSP00000109203	10090.ENSMUSP00000114765	0	0	0	0	0.292	0.104	0	0.175	0.431
Atrx	H1f0	10090.ENSMUSP00000109203	10090.ENSMUSP00000137309	0	0	0	0	0.046	0.07	0	0.416	0.436
Atrx	Smchd1	10090.ENSMUSP00000109203	10090.ENSMUSP00000121835	0	0	0	0	0.309	0	0	0.242	0.454
Atrx	Fen1	10090.ENSMUSP00000109203	10090.ENSMUSP00000117246	0	0	0	0	0.053	0.138	0	0.476	0.535
Atrx	Cenpa	10090.ENSMUSP00000109203	10090.ENSMUSP00000122831	0	0	0	0	0	0.262	0	0.449	0.576
Auts2	Cbx2	10090.ENSMUSP00000139759	10090.ENSMUSP00000026662	0	0	0	0	0	0.061	0.5	0.3	0.642
Auts2	Cbx4	10090.ENSMUSP00000139759	10090.ENSMUSP00000026665	0	0	0	0	0	0.061	0.5	0.147	0.564
Auts2	Pcgf3	10090.ENSMUSP00000139759	10090.ENSMUSP00000041790	0	0	0	0	0.049	0.108	0	0.758	0.776
Auts2	Csnk2a1	10090.ENSMUSP00000139759	10090.ENSMUSP00000096829	0	0	0	0	0	0.266	0.5	0.7	0.88
Auts2	Cntnap2	10090.ENSMUSP00000139759	10090.ENSMUSP00000110288	0	0	0	0	0.087	0	0	0.554	0.576
Auts2	Rnf2	10090.ENSMUSP00000139759	10090.ENSMUSP00000140896	0	0	0	0	0	0.324	0.5	0.454	0.799
B9d1	Ppdpf	10090.ENSMUSP00000099717	10090.ENSMUSP00000016488	0	0	0	0	0.042	0	0	0.451	0.451
B9d1	Rnf112	10090.ENSMUSP00000099717	10090.ENSMUSP00000056464	0	0	0	0	0	0	0	0.498	0.497
B9d1	Cep89	10090.ENSMUSP00000099717	10090.ENSMUSP00000078383	0	0	0	0	0.107	0	0	0.506	0.54
BC055324	Trip13	10090.ENSMUSP00000043143	10090.ENSMUSP00000022053	0	0	0	0	0.688	0.07	0	0	0.698
BC055324	Prim1	10090.ENSMUSP00000043143	10090.ENSMUSP00000026461	0	0	0	0	0.58	0	0	0.074	0.594
BC055324	Rad51	10090.ENSMUSP00000043143	10090.ENSMUSP00000028795	0	0	0	0	0.394	0.075	0	0.047	0.419
BC055324	Mcm8	10090.ENSMUSP00000043143	10090.ENSMUSP00000028831	0	0	0	0	0.339	0	0	0.282	0.505
BC055324	Exo1	10090.ENSMUSP00000043143	10090.ENSMUSP00000039376	0	0	0	0	0.689	0	0	0.121	0.715
BC055324	Melk	10090.ENSMUSP00000043143	10090.ENSMUSP00000043806	0	0	0	0	0.527	0	0	0	0.527
BC055324	Mms22l	10090.ENSMUSP00000043143	10090.ENSMUSP00000103857	0	0	0	0	0.345	0	0	0.411	0.597
Bach1	Xpo1	10090.ENSMUSP00000026703	10090.ENSMUSP00000099933	0	0	0	0	0.043	0.347	0.7	0	0.796
Bag5	Hspa8	10090.ENSMUSP00000051049	10090.ENSMUSP00000015800	0	0	0	0	0.056	0.473	0.4	0.699	0.898
Bag5	Zfyve21	10090.ENSMUSP00000051049	10090.ENSMUSP00000021714	0	0	0	0	0.044	0	0	0.549	0.551
Bag5	Wrnip1	10090.ENSMUSP00000051049	10090.ENSMUSP00000021832	0	0	0	0	0.061	0	0	0.474	0.485
Bag5	Hspa14	10090.ENSMUSP00000051049	10090.ENSMUSP00000027961	0	0	0	0	0.056	0.258	0.4	0.117	0.579
Bag5	Hspa1b	10090.ENSMUSP00000051049	10090.ENSMUSP00000133815	0	0	0	0	0.056	0.577	0.4	0.662	0.908
Bahd1	Hdac6	10090.ENSMUSP00000043130	10090.ENSMUSP00000033501	0	0	0	0	0.044	0.101	0	0.665	0.686
Bahd1	Pik3ip1	10090.ENSMUSP00000043130	10090.ENSMUSP00000036921	0	0	0	0	0	0	0	0.44	0.44
Bahd1	Smchd1	10090.ENSMUSP00000043130	10090.ENSMUSP00000121835	0	0	0	0	0	0	0	0.415	0.415
Bax	Bid	10090.ENSMUSP00000033093	10090.ENSMUSP00000004560	0	0	0	0	0.105	0.753	0.9	0.912	0.997
Bax	Mapk14	10090.ENSMUSP00000033093	10090.ENSMUSP00000004990	0	0	0	0	0.043	0.041	0	0.472	0.473
Bax	Ctnnb1	10090.ENSMUSP00000033093	10090.ENSMUSP00000007130	0	0	0	0	0.048	0.077	0	0.377	0.404
Bax	Hif1a	10090.ENSMUSP00000033093	10090.ENSMUSP00000021530	0	0	0	0	0.084	0.052	0	0.409	0.442
Bax	Casp7	10090.ENSMUSP00000033093	10090.ENSMUSP00000026062	0	0	0	0	0.045	0.138	0	0.481	0.535
Bax	Xiap	10090.ENSMUSP00000033093	10090.ENSMUSP00000026978	0	0	0	0	0.046	0.061	0	0.494	0.507
Bax	Hspd1	10090.ENSMUSP00000033093	10090.ENSMUSP00000027123	0	0	0	0	0.083	0.267	0	0.19	0.408
Bax	Casp2	10090.ENSMUSP00000033093	10090.ENSMUSP00000031895	0	0	0	0	0.056	0.138	0	0.393	0.463
Bax	Prmt1	10090.ENSMUSP00000033093	10090.ENSMUSP00000103474	0	0	0	0	0.433	0	0	0	0.433
Bax	Xbp1	10090.ENSMUSP00000033093	10090.ENSMUSP00000054852	0	0	0	0	0.111	0	0	0.409	0.452
Bax	Ccnd1	10090.ENSMUSP00000033093	10090.ENSMUSP00000091495	0	0	0	0	0.088	0	0	0.53	0.554
Bax	Pxdn	10090.ENSMUSP00000033093	10090.ENSMUSP00000113703	0	0	0	0	0	0	0	0.557	0.557
Bbof1	Cetn2	10090.ENSMUSP00000080512	10090.ENSMUSP00000110198	0	0	0	0	0.077	0.117	0	0.337	0.413
Bbof1	Rps6ka6	10090.ENSMUSP00000080512	10090.ENSMUSP00000080694	0	0	0	0	0	0	0	0.454	0.454
Bbof1	Gpr160	10090.ENSMUSP00000080512	10090.ENSMUSP00000103896	0	0	0	0	0	0	0	0.53	0.53
Bcap31	Ssr4	10090.ENSMUSP00000002091	10090.ENSMUSP00000131386	0	0	0	0	0.196	0.066	0	0.268	0.402
Bcap31	Ccdc115	10090.ENSMUSP00000002091	10090.ENSMUSP00000042918	0	0	0	0	0.051	0	0.4	0.107	0.447
Bcap31	Xbp1	10090.ENSMUSP00000002091	10090.ENSMUSP00000054852	0	0	0	0	0.126	0	0	0.439	0.489
Bcap31	Lman1	10090.ENSMUSP00000002091	10090.ENSMUSP00000158495	0	0	0	0	0.058	0.103	0.4	0.363	0.633
Bckdhb	Glud1	10090.ENSMUSP00000139684	10090.ENSMUSP00000022322	0.12	0	0	0	0.359	0	0	0.448	0.661
Bckdhb	Hsd17b10	10090.ENSMUSP00000139684	10090.ENSMUSP00000026289	0	0	0	0	0.234	0	0	0.257	0.406
Bckdhb	Gsr	10090.ENSMUSP00000139684	10090.ENSMUSP00000033992	0.091	0.004	0	0	0.54	0.372	0	0.211	0.765
Bckdhb	Etfa	10090.ENSMUSP00000139684	10090.ENSMUSP00000034866	0.049	0	0	0	0.505	0.064	0	0.276	0.639
Bckdhb	Csl	10090.ENSMUSP00000139684	10090.ENSMUSP00000052373	0	0	0	0	0.075	0.103	0	0.387	0.447
Bckdhb	Idh3g	10090.ENSMUSP00000139684	10090.ENSMUSP00000056502	0	0	0	0	0.121	0	0.54	0.256	0.673
Bckdhb	Prps1l1	10090.ENSMUSP00000139684	10090.ENSMUSP00000133931	0	0	0	0	0.199	0.379	0	0.177	0.554
Bckdhb	Crtam	10090.ENSMUSP00000139684	10090.ENSMUSP00000137837	0	0	0	0	0	0	0	0.488	0.488
Bckdhb	Ldhal6b	10090.ENSMUSP00000139684	10090.ENSMUSP00000139572	0	0	0	0	0.066	0.09	0.9	0.16	0.919
Bckdhb	Suclg2	10090.ENSMUSP00000139684	10090.ENSMUSP00000144827	0	0	0	0	0.153	0	0.54	0.331	0.717
Bckdhb	Ldha	10090.ENSMUSP00000139684	10090.ENSMUSP00000148107	0	0	0	0	0.071	0.09	0.9	0.181	0.921
Bend4	Pdcl2	10090.ENSMUSP00000144639	10090.ENSMUSP00000031145	0	0	0	0	0	0	0	0.485	0.485
Bend4	Shisa3	10090.ENSMUSP00000144639	10090.ENSMUSP00000084494	0	0	0	0	0	0	0	0.442	0.442
Bend4	Htatsf1	10090.ENSMUSP00000144639	10090.ENSMUSP00000086027	0	0	0	0	0	0	0	0.404	0.404
Best1	Ywhag	10090.ENSMUSP00000113053	10090.ENSMUSP00000051223	0	0	0	0	0	0	0	0.493	0.493
Best1	Prss56	10090.ENSMUSP00000113053	10090.ENSMUSP00000138773	0	0	0	0	0	0	0	0.509	0.509
Bex1	Tceal9	10090.ENSMUSP00000060005	10090.ENSMUSP00000047474	0	0	0	0	0.089	0	0	0.52	0.544
Bex1	Bex4	10090.ENSMUSP00000060005	10090.ENSMUSP00000112226	0	0	0	0	0.379	0	0	0.303	0.549
Bid	Xiap	10090.ENSMUSP00000004560	10090.ENSMUSP00000026978	0	0	0	0	0.056	0	0	0.486	0.494
Bid	Casp7	10090.ENSMUSP00000004560	10090.ENSMUSP00000026062	0	0	0	0	0.108	0.091	0	0.435	0.502
Bid	Ctsz	10090.ENSMUSP00000004560	10090.ENSMUSP00000016400	0	0	0	0	0.062	0	0.9	0	0.902
Bid	Ctsb	10090.ENSMUSP00000004560	10090.ENSMUSP00000006235	0	0	0	0	0.056	0	0.9	0.248	0.922
Bid	Casp2	10090.ENSMUSP00000004560	10090.ENSMUSP00000031895	0	0	0	0	0.085	0.168	0.9	0.412	0.949
Bid	Ctss	10090.ENSMUSP00000004560	10090.ENSMUSP00000015667	0	0	0	0	0.101	0	0.9	0.52	0.953
Bmp7	Mapk14	10090.ENSMUSP00000009143	10090.ENSMUSP00000004990	0	0	0	0	0.045	0	0	0.484	0.486
Bmp7	Ctnnb1	10090.ENSMUSP00000009143	10090.ENSMUSP00000007130	0	0	0	0	0.047	0	0	0.739	0.741
Bmp7	Jag1	10090.ENSMUSP00000009143	10090.ENSMUSP00000028735	0	0	0	0	0	0	0	0.44	0.44
Bmp7	Itgb1	10090.ENSMUSP00000009143	10090.ENSMUSP00000087457	0	0	0	0	0.052	0.092	0	0.408	0.446
Bmp7	Ccnd1	10090.ENSMUSP00000009143	10090.ENSMUSP00000091495	0	0	0	0	0.054	0	0	0.447	0.454
Bmp7	Cited1	10090.ENSMUSP00000009143	10090.ENSMUSP00000098890	0	0	0	0	0.06	0	0	0.49	0.5
Bmp7	Twsg1	10090.ENSMUSP00000009143	10090.ENSMUSP00000024906	0	0	0	0	0.056	0.318	0	0.447	0.613
Bmp7	Snai2	10090.ENSMUSP00000009143	10090.ENSMUSP00000023356	0	0	0	0	0.055	0	0	0.693	0.697
Bmp7	Smad4	10090.ENSMUSP00000009143	10090.ENSMUSP00000025393	0	0	0	0	0	0.096	0	0.708	0.724
Bmp7	Fn1	10090.ENSMUSP00000009143	10090.ENSMUSP00000054499	0	0	0	0	0	0.052	0	0.738	0.741
Bmp7	Bmpr2	10090.ENSMUSP00000009143	10090.ENSMUSP00000084701	0	0	0	0	0.047	0.168	0.9	0.995	0.999
Bmp7	Bmpr1a	10090.ENSMUSP00000009143	10090.ENSMUSP00000035900	0	0	0	0	0	0.251	0.9	0.996	0.999
Bmpr1a	Mapk14	10090.ENSMUSP00000035900	10090.ENSMUSP00000004990	0	0	0	0.585	0.057	0.116	0	0.521	0.566
Bmpr1a	Ctnnb1	10090.ENSMUSP00000035900	10090.ENSMUSP00000007130	0	0	0	0	0.105	0.272	0	0.601	0.718
Bmpr1a	Tfrc	10090.ENSMUSP00000035900	10090.ENSMUSP00000023486	0	0	0	0	0	0	0	0.499	0.499
Bmpr1a	Twsg1	10090.ENSMUSP00000035900	10090.ENSMUSP00000024906	0	0	0	0	0.084	0	0	0.387	0.414
Bmpr1a	Smad4	10090.ENSMUSP00000035900	10090.ENSMUSP00000025393	0	0	0	0	0.084	0.138	0.5	0.888	0.95
Bmpr1a	Xiap	10090.ENSMUSP00000035900	10090.ENSMUSP00000026978	0	0	0	0	0.057	0.101	0	0.371	0.42
Bmpr1a	Jag1	10090.ENSMUSP00000035900	10090.ENSMUSP00000028735	0	0	0	0	0.126	0.098	0	0.4	0.486
Bmpr1a	Kras	10090.ENSMUSP00000035900	10090.ENSMUSP00000032399	0	0	0	0	0.084	0.105	0	0.329	0.402
Bmpr1a	Pold1	10090.ENSMUSP00000035900	10090.ENSMUSP00000039776	0	0	0	0	0	0.078	0	0.443	0.464
Bmpr1a	Itgb1	10090.ENSMUSP00000035900	10090.ENSMUSP00000087457	0	0	0	0	0.061	0.061	0	0.632	0.647
Bmpr1a	Lrig1	10090.ENSMUSP00000035900	10090.ENSMUSP00000098686	0	0	0	0	0.173	0.098	0	0.594	0.671
Bmpr1a	Csnk2a1	10090.ENSMUSP00000035900	10090.ENSMUSP00000096829	0	0	0	0	0.053	0.087	0	0.699	0.718
Bmpr1a	Bmpr2	10090.ENSMUSP00000035900	10090.ENSMUSP00000084701	0	0	0	0.723	0.154	0.193	0.9	0.986	0.998
Bmpr2	Mapk14	10090.ENSMUSP00000084701	10090.ENSMUSP00000004990	0	0	0	0	0.056	0.116	0	0.425	0.479
Bmpr2	Kit	10090.ENSMUSP00000084701	10090.ENSMUSP00000005815	0	0	0	0	0.113	0.093	0	0.633	0.679
Bmpr2	Ctnnb1	10090.ENSMUSP00000084701	10090.ENSMUSP00000007130	0	0	0	0	0.088	0.1	0	0.46	0.519
Bmpr2	Hdac2	10090.ENSMUSP00000084701	10090.ENSMUSP00000019911	0	0	0	0	0	0.066	0	0.485	0.498
Bmpr2	Hif1a	10090.ENSMUSP00000084701	10090.ENSMUSP00000021530	0	0	0	0	0.048	0.09	0	0.415	0.449
Bmpr2	Twsg1	10090.ENSMUSP00000084701	10090.ENSMUSP00000024906	0	0	0	0	0.058	0	0	0.426	0.436
Bmpr2	Smad4	10090.ENSMUSP00000084701	10090.ENSMUSP00000025393	0	0	0	0	0.083	0.117	0.5	0.851	0.932
Bmpr2	Jag1	10090.ENSMUSP00000084701	10090.ENSMUSP00000028735	0	0	0	0	0.069	0.098	0	0.355	0.411
Bmpr2	Topbp1	10090.ENSMUSP00000084701	10090.ENSMUSP00000035164	0	0	0	0	0.046	0	0	0.459	0.462
Bmpr2	Nipa1	10090.ENSMUSP00000084701	10090.ENSMUSP00000053871	0	0	0	0	0.065	0.066	0	0.584	0.605
Bmpr2	Fn1	10090.ENSMUSP00000084701	10090.ENSMUSP00000054499	0	0	0	0	0.057	0.051	0	0.43	0.446
Bmpr2	Trpc1	10090.ENSMUSP00000084701	10090.ENSMUSP00000139672	0	0	0	0	0.052	0.067	0.9	0.195	0.919
Bnip3	Ndrg1	10090.ENSMUSP00000101718	10090.ENSMUSP00000005256	0	0	0	0	0.119	0.052	0	0.367	0.425
Bnip3	Ctsb	10090.ENSMUSP00000101718	10090.ENSMUSP00000006235	0	0	0	0	0.097	0	0	0.365	0.403
Bnip3	Ctss	10090.ENSMUSP00000101718	10090.ENSMUSP00000015667	0	0	0	0	0.053	0	0	0.398	0.405
Bnip3	Hif1a	10090.ENSMUSP00000101718	10090.ENSMUSP00000021530	0	0	0	0	0.064	0.093	0	0.752	0.771
Bnip3	Slc2a1	10090.ENSMUSP00000101718	10090.ENSMUSP00000030398	0	0	0	0	0.124	0	0	0.423	0.473
Bnip3	Kras	10090.ENSMUSP00000101718	10090.ENSMUSP00000032399	0	0	0	0	0.054	0	0	0.41	0.418
Bnip3	Foxo1	10090.ENSMUSP00000101718	10090.ENSMUSP00000055308	0	0	0	0	0.05	0	0	0.585	0.589
Bnip3	Lamp2	10090.ENSMUSP00000101718	10090.ENSMUSP00000074448	0	0	0	0	0.063	0	0	0.512	0.523
Bnip3	Nipsnap2	10090.ENSMUSP00000101718	10090.ENSMUSP00000083211	0	0	0	0	0	0	0	0.515	0.515
Bnip3	Ccnd1	10090.ENSMUSP00000101718	10090.ENSMUSP00000091495	0	0	0	0	0	0	0	0.7	0.7
Bnip3	Pxdn	10090.ENSMUSP00000101718	10090.ENSMUSP00000113703	0	0	0	0	0	0	0	0.402	0.402
Bnip3	Optn	10090.ENSMUSP00000101718	10090.ENSMUSP00000110648	0	0	0	0	0	0	0	0.432	0.432
Bnip3	Ldha	10090.ENSMUSP00000101718	10090.ENSMUSP00000148107	0	0	0	0	0.296	0	0	0.511	0.641
Brd4	Kmt2a	10090.ENSMUSP00000003726	10090.ENSMUSP00000002095	0	0	0	0	0.156	0.264	0	0.461	0.636
Brd4	Hif1a	10090.ENSMUSP00000003726	10090.ENSMUSP00000021530	0	0	0	0	0.06	0	0	0.39	0.402
Brd4	Setd1b	10090.ENSMUSP00000003726	10090.ENSMUSP00000133933	0	0	0	0	0.172	0.111	0	0.257	0.405
Brd4	Hcfc1	10090.ENSMUSP00000003726	10090.ENSMUSP00000033761	0	0	0	0	0.234	0.093	0	0.214	0.406
Brd4	Top2b	10090.ENSMUSP00000003726	10090.ENSMUSP00000017629	0	0	0	0	0.049	0.234	0	0.257	0.412
Brd4	H1f0	10090.ENSMUSP00000003726	10090.ENSMUSP00000137309	0	0	0	0	0	0.168	0	0.34	0.427
Brd4	Htatsf1	10090.ENSMUSP00000003726	10090.ENSMUSP00000086027	0	0	0	0	0.068	0.093	0	0.38	0.431
Brd4	Srsf1	10090.ENSMUSP00000003726	10090.ENSMUSP00000120595	0	0	0	0	0.096	0.168	0	0.317	0.442
Brd4	Shmt2	10090.ENSMUSP00000003726	10090.ENSMUSP00000026470	0	0	0	0	0.047	0	0	0.447	0.45
Brd4	E2f2	10090.ENSMUSP00000003726	10090.ENSMUSP00000050047	0	0	0	0	0.083	0.283	0	0.238	0.456
Brd4	Kdm1b	10090.ENSMUSP00000003726	10090.ENSMUSP00000038373	0	0	0	0	0	0.258	0	0.3	0.458
Brd4	Rnf2	10090.ENSMUSP00000003726	10090.ENSMUSP00000140896	0	0	0	0	0.05	0.168	0	0.398	0.483
Brd4	Ncor2	10090.ENSMUSP00000003726	10090.ENSMUSP00000083250	0	0	0	0	0.181	0.093	0	0.36	0.483
Brd4	Ccnd1	10090.ENSMUSP00000003726	10090.ENSMUSP00000091495	0	0	0	0	0.053	0.073	0	0.462	0.486
Brd4	Hdac6	10090.ENSMUSP00000003726	10090.ENSMUSP00000033501	0	0	0	0	0.051	0.123	0	0.444	0.498
Brd4	Ctnnb1	10090.ENSMUSP00000003726	10090.ENSMUSP00000007130	0	0	0	0	0.064	0.093	0	0.459	0.501
Brd4	Kdm6a	10090.ENSMUSP00000003726	10090.ENSMUSP00000061539	0	0	0	0	0.06	0.137	0	0.445	0.51
Brd4	Rad21	10090.ENSMUSP00000003726	10090.ENSMUSP00000022927	0	0	0	0	0.079	0.099	0	0.467	0.519
Brd4	Kras	10090.ENSMUSP00000003726	10090.ENSMUSP00000032399	0	0	0	0	0.053	0.09	0	0.49	0.522
Brd4	Taf7l	10090.ENSMUSP00000003726	10090.ENSMUSP00000009740	0	0	0	0	0	0.423	0	0.225	0.533
Brd4	Srsf2	10090.ENSMUSP00000003726	10090.ENSMUSP00000090059	0	0	0	0	0.111	0.292	0	0.341	0.549
Brd4	Dnmt3a	10090.ENSMUSP00000003726	10090.ENSMUSP00000020991	0	0	0	0	0.107	0.075	0	0.502	0.552
Brd4	Xiap	10090.ENSMUSP00000003726	10090.ENSMUSP00000026978	0	0	0	0	0.061	0	0	0.545	0.554
Brd4	Csnk2a1	10090.ENSMUSP00000003726	10090.ENSMUSP00000096829	0	0	0	0	0.129	0.335	0	0.315	0.568
Brd4	Smarcc1	10090.ENSMUSP00000003726	10090.ENSMUSP00000086094	0	0	0	0	0.22	0.267	0	0.313	0.573
Brd4	Dnmt1	10090.ENSMUSP00000003726	10090.ENSMUSP00000004202	0	0	0	0	0.058	0.267	0	0.466	0.599
Brd4	Hdac2	10090.ENSMUSP00000003726	10090.ENSMUSP00000019911	0	0	0	0	0.059	0.302	0	0.483	0.631
Brd4	Nipbl	10090.ENSMUSP00000003726	10090.ENSMUSP00000059385	0	0	0	0	0.129	0.168	0	0.603	0.687
Brd4	Mms22l	10090.ENSMUSP00000003726	10090.ENSMUSP00000103857	0	0	0	0	0	0	0.72	0	0.72
Brd4	Taf1	10090.ENSMUSP00000003726	10090.ENSMUSP00000114765	0	0	0	0.547	0.08	0.389	0	0.579	0.743
Brd4	Foxo1	10090.ENSMUSP00000003726	10090.ENSMUSP00000055308	0	0	0	0	0.086	0.422	0	0.587	0.762
Brd4	Eaf1	10090.ENSMUSP00000003726	10090.ENSMUSP00000022446	0	0	0	0	0	0	0.72	0.19	0.763
Brd4	Mycn	10090.ENSMUSP00000003726	10090.ENSMUSP00000045993	0	0	0	0	0.051	0	0	0.898	0.899
Bscl2	Washc5	10090.ENSMUSP00000127685	10090.ENSMUSP00000022976	0	0	0	0	0	0	0	0.412	0.412
Bscl2	Ddhd2	10090.ENSMUSP00000127685	10090.ENSMUSP00000033975	0	0	0	0	0.071	0	0	0.521	0.535
Bscl2	Fa2h	10090.ENSMUSP00000127685	10090.ENSMUSP00000043597	0	0	0	0	0	0	0	0.461	0.461
Bscl2	Nipa1	10090.ENSMUSP00000127685	10090.ENSMUSP00000053871	0	0	0	0	0	0	0	0.501	0.501
Bscl2	Gpat3	10090.ENSMUSP00000127685	10090.ENSMUSP00000108508	0	0	0	0	0.042	0	0	0.566	0.566
Btbd18	Mroh4	10090.ENSMUSP00000142247	10090.ENSMUSP00000023271	0	0	0	0	0	0	0	0.502	0.502
Btbd18	Ccdc63	10090.ENSMUSP00000142247	10090.ENSMUSP00000050582	0	0	0	0	0	0	0	0.443	0.443
Bzw1	Nono	10090.ENSMUSP00000051935	10090.ENSMUSP00000033673	0	0	0	0	0.462	0	0	0	0.461
Bzw1	Srsf1	10090.ENSMUSP00000051935	10090.ENSMUSP00000120595	0	0	0	0	0.18	0.303	0	0	0.404
Bzw1	Srsf2	10090.ENSMUSP00000051935	10090.ENSMUSP00000090059	0	0	0	0	0.243	0.329	0	0	0.471
C1d	Rpl7l1	10090.ENSMUSP00000000594	10090.ENSMUSP00000092888	0	0	0	0	0.156	0.338	0	0.098	0.452
C1d	Spag6	10090.ENSMUSP00000000594	10090.ENSMUSP00000092751	0	0	0	0	0	0	0	0.499	0.499
C1d	Tsn	10090.ENSMUSP00000000594	10090.ENSMUSP00000027623	0	0	0	0	0.104	0	0	0.48	0.514
C1d	Spef2	10090.ENSMUSP00000000594	10090.ENSMUSP00000035762	0	0	0	0	0	0.066	0	0.596	0.607
C1d	Rpl14	10090.ENSMUSP00000000594	10090.ENSMUSP00000131489	0	0	0	0	0.057	0.416	0.4	0	0.64
C1d	Spag6l	10090.ENSMUSP00000000594	10090.ENSMUSP00000023468	0	0	0	0	0	0	0	0.673	0.673
C1d	Wdr36	10090.ENSMUSP00000000594	10090.ENSMUSP00000052465	0	0	0	0	0.135	0.534	0.4	0	0.737
C1d	Wdr3	10090.ENSMUSP00000000594	10090.ENSMUSP00000060613	0	0	0	0	0.166	0.534	0.4	0.046	0.747
C1d	Dcaf13	10090.ENSMUSP00000000594	10090.ENSMUSP00000022909	0	0	0	0	0.197	0.534	0.4	0	0.756
C1d	Utp6	10090.ENSMUSP00000000594	10090.ENSMUSP00000046643	0	0	0	0	0.159	0.534	0.4	0.174	0.78
C1d	Utp11	10090.ENSMUSP00000000594	10090.ENSMUSP00000030738	0	0	0	0	0.497	0.542	0.4	0	0.849
C1d	Nop56	10090.ENSMUSP00000000594	10090.ENSMUSP00000099487	0	0	0	0	0.091	0.65	0.4	0.439	0.878
C1d	Dis3l	10090.ENSMUSP00000000594	10090.ENSMUSP00000129772	0	0	0	0	0.067	0.723	0.54	0.615	0.948
C1d	Exosc7	10090.ENSMUSP00000000594	10090.ENSMUSP00000026891	0	0	0	0	0.164	0.828	0.54	0.669	0.975
C1d	Exosc8	10090.ENSMUSP00000000594	10090.ENSMUSP00000029316	0	0	0	0	0.188	0.978	0.54	0.575	0.996
C2cd6	Zpbp	10090.ENSMUSP00000094845	10090.ENSMUSP00000020413	0	0	0	0	0.064	0	0	0.476	0.488
C2cd6	Fsip1	10090.ENSMUSP00000094845	10090.ENSMUSP00000028821	0	0	0	0	0.079	0	0	0.475	0.495
C2cd6	Spaca1	10090.ENSMUSP00000094845	10090.ENSMUSP00000029927	0	0	0	0	0.049	0	0	0.432	0.436
C2cd6	Spata16	10090.ENSMUSP00000094845	10090.ENSMUSP00000043378	0	0	0	0	0.306	0	0	0.562	0.683
C2cd6	Trim69	10090.ENSMUSP00000094845	10090.ENSMUSP00000047627	0	0	0	0	0.059	0	0	0.399	0.41
C2cd6	Saxo2	10090.ENSMUSP00000094845	10090.ENSMUSP00000057993	0	0	0	0	0.052	0	0	0.445	0.451
C2cd6	Efcab9	10090.ENSMUSP00000094845	10090.ENSMUSP00000060205	0	0	0	0	0.079	0	0	0.694	0.706
C2cd6	Ttc25	10090.ENSMUSP00000094845	10090.ENSMUSP00000090355	0	0	0	0	0.093	0	0	0.604	0.625
C2cd6	Ccdc62	10090.ENSMUSP00000094845	10090.ENSMUSP00000091878	0	0	0	0	0.065	0	0	0.592	0.602
C2cd6	Catsperd	10090.ENSMUSP00000094845	10090.ENSMUSP00000108603	0	0	0	0	0.051	0	0	0.397	0.403
C2cd6	Cabyr	10090.ENSMUSP00000094845	10090.ENSMUSP00000140870	0	0	0	0	0.051	0	0	0.402	0.408
C2cd6	Rimbp3	10090.ENSMUSP00000094845	10090.ENSMUSP00000127909	0	0	0	0	0.057	0	0	0.412	0.421
C2cd6	Dpy19l2	10090.ENSMUSP00000094845	10090.ENSMUSP00000132092	0	0	0	0	0.096	0	0	0.496	0.525
C530008M17Rik	Ccdc74a	10090.ENSMUSP00000127212	10090.ENSMUSP00000049541	0	0	0	0	0.057	0.081	0	0.49	0.519
Cabcoco1	Iqub	10090.ENSMUSP00000020103	10090.ENSMUSP00000051177	0	0	0	0	0.083	0.069	0	0.491	0.527
Cabcoco1	Ccdc105	10090.ENSMUSP00000020103	10090.ENSMUSP00000101022	0	0	0	0	0	0	0	0.607	0.607
Cabcoco1	Ccdc96	10090.ENSMUSP00000020103	10090.ENSMUSP00000059636	0	0	0	0	0	0.115	0	0.606	0.636
Cabcoco1	Cfap299	10090.ENSMUSP00000020103	10090.ENSMUSP00000079208	0	0	0	0	0.137	0	0	0.608	0.647
Cabyr	Tssk4	10090.ENSMUSP00000140870	10090.ENSMUSP00000007735	0	0	0	0	0.042	0.07	0	0.582	0.595
Cabyr	Phax	10090.ENSMUSP00000140870	10090.ENSMUSP00000008445	0	0	0	0	0	0.043	0	0.432	0.433
Cabyr	Zpbp	10090.ENSMUSP00000140870	10090.ENSMUSP00000020413	0	0	0	0	0.104	0	0	0.405	0.444
Cabyr	Spata9	10090.ENSMUSP00000140870	10090.ENSMUSP00000022081	0	0	0	0	0.065	0	0	0.463	0.476
Cabyr	Spag6l	10090.ENSMUSP00000140870	10090.ENSMUSP00000023468	0	0	0	0	0.054	0.115	0	0.405	0.459
Cabyr	Maats1	10090.ENSMUSP00000140870	10090.ENSMUSP00000023501	0	0	0	0	0.065	0.097	0	0.384	0.434
Cabyr	Tekt4	10090.ENSMUSP00000140870	10090.ENSMUSP00000025002	0	0	0	0	0	0.128	0	0.604	0.64
Cabyr	Odf3	10090.ENSMUSP00000140870	10090.ENSMUSP00000026555	0	0	0	0	0.057	0	0	0.399	0.41
Cabyr	Spaca1	10090.ENSMUSP00000140870	10090.ENSMUSP00000029927	0	0	0	0	0	0	0	0.501	0.501
Cabyr	Spata16	10090.ENSMUSP00000140870	10090.ENSMUSP00000043378	0	0	0	0	0.049	0	0	0.561	0.565
Cabyr	Catsper1	10090.ENSMUSP00000140870	10090.ENSMUSP00000045430	0	0	0	0	0.048	0	0	0.464	0.467
Cabyr	Tmem202	10090.ENSMUSP00000140870	10090.ENSMUSP00000053782	0	0	0	0	0.042	0	0	0.484	0.485
Cabyr	Pkdrej	10090.ENSMUSP00000140870	10090.ENSMUSP00000086352	0	0	0	0	0.057	0.051	0	0.417	0.433
Cabyr	Spag6	10090.ENSMUSP00000140870	10090.ENSMUSP00000092751	0	0	0	0	0.064	0.115	0	0.414	0.473
Cabyr	Ccdc7a	10090.ENSMUSP00000140870	10090.ENSMUSP00000092780	0	0	0	0	0.071	0	0	0.39	0.409
Cabyr	Ropn1l	10090.ENSMUSP00000140870	10090.ENSMUSP00000106038	0	0	0	0	0.061	0.051	0	0.68	0.69
Cad	Glud1	10090.ENSMUSP00000013773	10090.ENSMUSP00000022322	0.044	0	0	0	0.091	0.047	0	0.382	0.419
Cad	Shmt2	10090.ENSMUSP00000013773	10090.ENSMUSP00000026470	0.079	0	0	0	0.127	0	0	0.345	0.427
Cad	Psat1	10090.ENSMUSP00000013773	10090.ENSMUSP00000025542	0	0	0	0	0.159	0	0	0.38	0.457
Cad	Rpia	10090.ENSMUSP00000013773	10090.ENSMUSP00000064158	0.063	0	0	0	0.094	0	0	0.426	0.47
Cad	Lig1	10090.ENSMUSP00000013773	10090.ENSMUSP00000136972	0	0	0	0	0.169	0.06	0	0.376	0.471
Cad	Cyb5r2	10090.ENSMUSP00000013773	10090.ENSMUSP00000050061	0.064	0	0	0	0.448	0	0	0.16	0.528
Cad	Slc23a2	10090.ENSMUSP00000013773	10090.ENSMUSP00000028815	0.084	0	0	0	0.507	0	0	0.135	0.575
Cad	Ctps	10090.ENSMUSP00000013773	10090.ENSMUSP00000030381	0.084	0	0	0	0.204	0.136	0	0.571	0.694
Cad	Gart	10090.ENSMUSP00000013773	10090.ENSMUSP00000023684	0.207	0	0	0	0.367	0	0	0.601	0.782
Cad	Ppat	10090.ENSMUSP00000013773	10090.ENSMUSP00000120632	0.116	0	0	0	0.542	0	0.9	0.792	0.99
Cage1	Efhb	10090.ENSMUSP00000105862	10090.ENSMUSP00000024725	0	0	0	0	0.082	0	0	0.476	0.498
Cage1	Ssr3	10090.ENSMUSP00000105862	10090.ENSMUSP00000029414	0	0	0	0	0.391	0.559	0	0.402	0.825
Cage1	Dcdc2c	10090.ENSMUSP00000105862	10090.ENSMUSP00000140603	0	0	0	0	0.047	0	0	0.491	0.494
Cage1	Morc2b	10090.ENSMUSP00000105862	10090.ENSMUSP00000123354	0	0	0	0	0	0	0	0.59	0.59
Cage1	Ssr4	10090.ENSMUSP00000105862	10090.ENSMUSP00000131386	0	0	0	0	0.126	0.634	0	0.366	0.779
Capn11	Cast	10090.ENSMUSP00000113132	10090.ENSMUSP00000065275	0	0	0	0	0.049	0.554	0	0.471	0.756
Capn11	Spaca4	10090.ENSMUSP00000113132	10090.ENSMUSP00000091991	0	0	0	0	0.126	0	0	0.353	0.41
Capn11	Drc3	10090.ENSMUSP00000113132	10090.ENSMUSP00000104363	0	0	0	0	0.08	0.125	0	0.33	0.413
Capn11	Tcte1	10090.ENSMUSP00000113132	10090.ENSMUSP00000109175	0	0	0	0	0.047	0.098	0	0.365	0.406
Capn7	Cast	10090.ENSMUSP00000022451	10090.ENSMUSP00000065275	0	0	0	0	0.068	0.445	0	0.497	0.717
Caprin1	Igf2bp1	10090.ENSMUSP00000028607	10090.ENSMUSP00000013559	0	0	0	0	0.049	0.059	0	0.526	0.539
Caprin1	Hspd1	10090.ENSMUSP00000028607	10090.ENSMUSP00000027123	0	0	0	0	0.476	0.062	0	0.073	0.505
Caprin1	Pum2	10090.ENSMUSP00000028607	10090.ENSMUSP00000128292	0	0	0	0	0.289	0.058	0	0.178	0.402
Caprin1	Srsf1	10090.ENSMUSP00000028607	10090.ENSMUSP00000120595	0	0	0	0	0.322	0	0	0.176	0.418
Caprin1	Cd55b	10090.ENSMUSP00000028607	10090.ENSMUSP00000108107	0	0	0	0	0	0.061	0	0.431	0.442
Caprin1	Xpo1	10090.ENSMUSP00000028607	10090.ENSMUSP00000099933	0	0	0	0	0.257	0	0	0.296	0.454
Caprin1	Pigq	10090.ENSMUSP00000028607	10090.ENSMUSP00000094981	0	0	0	0	0.054	0	0	0.451	0.458
Caprin1	Prrc2b	10090.ENSMUSP00000028607	10090.ENSMUSP00000064892	0	0	0	0	0.194	0.093	0	0.405	0.527
Caprin1	Syncrip	10090.ENSMUSP00000028607	10090.ENSMUSP00000133649	0	0	0	0	0.291	0.07	0	0.41	0.577
Caprin1	Nono	10090.ENSMUSP00000028607	10090.ENSMUSP00000033673	0	0	0	0	0.681	0	0	0.266	0.756
Caprin1	Fmr1	10090.ENSMUSP00000028607	10090.ENSMUSP00000085906	0	0	0	0	0.073	0.456	0	0.887	0.938
Caps2	Maats1	10090.ENSMUSP00000129887	10090.ENSMUSP00000023501	0	0	0	0	0.386	0.101	0	0.042	0.425
Casp2	Mapk14	10090.ENSMUSP00000031895	10090.ENSMUSP00000004990	0	0	0	0	0.058	0.093	0	0.355	0.402
Casp2	Ywhaz	10090.ENSMUSP00000031895	10090.ENSMUSP00000022894	0	0	0	0	0.058	0.137	0	0.545	0.597
Casp2	Casp7	10090.ENSMUSP00000031895	10090.ENSMUSP00000026062	0	0	0	0.734	0.063	0.139	0.72	0.216	0.799
Casp2	Xiap	10090.ENSMUSP00000031895	10090.ENSMUSP00000026978	0	0	0	0	0.067	0.291	0	0.587	0.702
Casp2	Pxdn	10090.ENSMUSP00000031895	10090.ENSMUSP00000113703	0	0	0	0	0	0	0	0.414	0.414
Casp2	Ccnd1	10090.ENSMUSP00000031895	10090.ENSMUSP00000091495	0	0	0	0	0.058	0.064	0	0.408	0.433
Casp2	Xbp1	10090.ENSMUSP00000031895	10090.ENSMUSP00000054852	0	0	0	0	0.048	0	0	0.526	0.53
Casp2	Ywhag	10090.ENSMUSP00000031895	10090.ENSMUSP00000051223	0	0	0	0	0.058	0.747	0	0	0.751
Casp7	Mapk14	10090.ENSMUSP00000026062	10090.ENSMUSP00000004990	0	0	0	0	0.057	0.093	0	0.498	0.533
Casp7	Ctnnb1	10090.ENSMUSP00000026062	10090.ENSMUSP00000007130	0	0	0	0	0.073	0.055	0	0.408	0.436
Casp7	Hif1a	10090.ENSMUSP00000026062	10090.ENSMUSP00000021530	0	0	0	0	0.079	0	0	0.4	0.424
Casp7	Kras	10090.ENSMUSP00000026062	10090.ENSMUSP00000032399	0	0	0	0	0.051	0.062	0	0.393	0.412
Casp7	Hspa1b	10090.ENSMUSP00000026062	10090.ENSMUSP00000133815	0	0	0	0	0	0.084	0	0.391	0.418
Casp7	Ccna1	10090.ENSMUSP00000026062	10090.ENSMUSP00000142692	0	0	0	0	0.075	0.043	0	0.4	0.423
Casp7	Ccna2	10090.ENSMUSP00000026062	10090.ENSMUSP00000029270	0	0	0	0	0.078	0.043	0	0.419	0.443
Casp7	Cycs	10090.ENSMUSP00000026062	10090.ENSMUSP00000124523	0	0	0	0	0.068	0.215	0	0.314	0.454
Casp7	Xbp1	10090.ENSMUSP00000026062	10090.ENSMUSP00000054852	0	0	0	0	0.049	0	0	0.455	0.46
Casp7	Ccnd1	10090.ENSMUSP00000026062	10090.ENSMUSP00000091495	0	0	0	0	0.056	0.05	0	0.589	0.599
Casp7	Pxdn	10090.ENSMUSP00000026062	10090.ENSMUSP00000113703	0	0	0	0	0	0	0	0.621	0.621
Casp7	Stk24	10090.ENSMUSP00000026062	10090.ENSMUSP00000078746	0	0	0	0	0.05	0	0.75	0.051	0.754
Casp7	Clspn	10090.ENSMUSP00000026062	10090.ENSMUSP00000045344	0	0	0	0	0.065	0.093	0.75	0.174	0.801
Casp7	Xiap	10090.ENSMUSP00000026062	10090.ENSMUSP00000026978	0	0	0	0	0.082	0.942	0.9	0.994	0.999
Casp8ap2	Hells	10090.ENSMUSP00000029950	10090.ENSMUSP00000025965	0	0	0	0	0.33	0	0	0.332	0.533
Casp8ap2	Prim1	10090.ENSMUSP00000029950	10090.ENSMUSP00000026461	0	0	0	0	0.163	0	0	0.419	0.493
Casp8ap2	Cbx2	10090.ENSMUSP00000029950	10090.ENSMUSP00000026662	0	0	0	0	0.057	0	0.4	0.072	0.429
Casp8ap2	Cbx4	10090.ENSMUSP00000029950	10090.ENSMUSP00000026665	0	0	0	0	0.047	0	0.4	0.072	0.423
Casp8ap2	Rnf2	10090.ENSMUSP00000029950	10090.ENSMUSP00000140896	0	0	0	0	0.102	0	0.4	0	0.438
Casp8ap2	Cstf2	10090.ENSMUSP00000029950	10090.ENSMUSP00000033609	0	0	0	0	0.065	0	0	0.501	0.513
Cast	Ctss	10090.ENSMUSP00000065275	10090.ENSMUSP00000015667	0	0	0	0	0.051	0	0	0.416	0.422
Cast	Lamp2	10090.ENSMUSP00000065275	10090.ENSMUSP00000074448	0	0	0	0	0.074	0	0	0.485	0.502
Cat	Tktl1	10090.ENSMUSP00000028610	10090.ENSMUSP00000010127	0	0	0	0	0.377	0.064	0	0.118	0.44
Cat	Taldo1	10090.ENSMUSP00000028610	10090.ENSMUSP00000026576	0	0	0	0	0.471	0.095	0	0.053	0.507
Cat	Hspd1	10090.ENSMUSP00000028610	10090.ENSMUSP00000027123	0.042	0	0	0	0.133	0	0	0.36	0.422
Cat	Csl	10090.ENSMUSP00000028610	10090.ENSMUSP00000052373	0	0	0	0	0.127	0	0	0.342	0.401
Cat	Hspe1	10090.ENSMUSP00000028610	10090.ENSMUSP00000074724	0.046	0	0	0	0.095	0.095	0	0.376	0.447
Cat	Eci2	10090.ENSMUSP00000028610	10090.ENSMUSP00000131735	0	0	0	0	0.17	0.354	0	0.153	0.506
Cat	Scp2d1	10090.ENSMUSP00000028610	10090.ENSMUSP00000028918	0	0	0	0	0.448	0	0	0.16	0.516
Cat	Msrb3	10090.ENSMUSP00000028610	10090.ENSMUSP00000089781	0	0	0	0	0.336	0	0	0.36	0.556
Cat	Gsr	10090.ENSMUSP00000028610	10090.ENSMUSP00000033992	0	0	0	0	0.076	0.24	0	0.549	0.656
Cat	Prdx6b	10090.ENSMUSP00000028610	10090.ENSMUSP00000133276	0.059	0	0	0	0.445	0.137	0	0.376	0.681
Cat	Prdx1	10090.ENSMUSP00000028610	10090.ENSMUSP00000114159	0.059	0	0	0	0.519	0.174	0	0.255	0.684
Cat	Yipf6	10090.ENSMUSP00000028610	10090.ENSMUSP00000056039	0	0	0	0	0.632	0	0	0.398	0.769
Catsper1	Tex11	10090.ENSMUSP00000045430	10090.ENSMUSP00000009814	0	0	0	0	0.046	0	0	0.439	0.442
Catsper1	Catsper3	10090.ENSMUSP00000045430	10090.ENSMUSP00000021961	0	0	0.231	0.594	0.127	0.929	0.9	0.625	0.997
Catsper1	Tekt4	10090.ENSMUSP00000045430	10090.ENSMUSP00000025002	0	0	0	0	0.071	0	0	0.399	0.417
Catsper1	Slco6c1	10090.ENSMUSP00000045430	10090.ENSMUSP00000027569	0	0	0	0	0.057	0.8	0.9	0.553	0.99
Catsper1	Fam209	10090.ENSMUSP00000045430	10090.ENSMUSP00000029007	0	0	0	0	0.057	0	0	0.517	0.525
Catsper1	Ppp3r2	10090.ENSMUSP00000045430	10090.ENSMUSP00000029991	0	0	0	0	0.098	0	0	0.386	0.423
Catsper1	Cd9	10090.ENSMUSP00000045430	10090.ENSMUSP00000032492	0	0	0	0	0	0	0	0.566	0.566
Catsper1	Izumo1	10090.ENSMUSP00000045430	10090.ENSMUSP00000033100	0	0	0	0	0.057	0	0	0.391	0.401
Catsper1	Catsper2	10090.ENSMUSP00000045430	10090.ENSMUSP00000037222	0	0	0.236	0.564	0.054	0.935	0.9	0.588	0.997
Catsper1	Spata16	10090.ENSMUSP00000045430	10090.ENSMUSP00000043378	0	0	0	0	0.124	0	0	0.556	0.594
Catsper1	Tekt2	10090.ENSMUSP00000045430	10090.ENSMUSP00000099676	0	0	0	0	0	0	0	0.413	0.413
Catsper1	Slc26a8	10090.ENSMUSP00000045430	10090.ENSMUSP00000110412	0	0	0	0	0.059	0	0	0.481	0.49
Catsper1	Dpy19l2	10090.ENSMUSP00000045430	10090.ENSMUSP00000132092	0	0	0	0	0.071	0	0	0.54	0.555
Catsper1	Kcnu1	10090.ENSMUSP00000045430	10090.ENSMUSP00000096457	0	0	0	0	0.081	0	0	0.764	0.774
Catsper1	Tmem249	10090.ENSMUSP00000045430	10090.ENSMUSP00000155040	0	0	0	0	0	0.8	0.9	0	0.979
Catsper1	Efcab9	10090.ENSMUSP00000045430	10090.ENSMUSP00000060205	0	0	0	0	0.057	0.8	0.9	0.931	0.998
Catsper1	Catsperd	10090.ENSMUSP00000045430	10090.ENSMUSP00000108603	0	0	0	0	0.041	0.8	0.9	0.943	0.998
Catsper2	Tmem190	10090.ENSMUSP00000037222	10090.ENSMUSP00000013235	0	0	0	0	0	0	0	0.456	0.456
Catsper2	Catsper3	10090.ENSMUSP00000037222	10090.ENSMUSP00000021961	0	0	0.227	0.608	0.057	0.9	0.9	0.74	0.997
Catsper2	Tekt4	10090.ENSMUSP00000037222	10090.ENSMUSP00000025002	0	0	0	0	0.068	0	0	0.53	0.543
Catsper2	Slco6c1	10090.ENSMUSP00000037222	10090.ENSMUSP00000027569	0	0	0	0	0.048	0.8	0.9	0.172	0.982
Catsper2	Tekt2	10090.ENSMUSP00000037222	10090.ENSMUSP00000099676	0	0	0	0	0.074	0	0	0.485	0.503
Catsper2	Kcnu1	10090.ENSMUSP00000037222	10090.ENSMUSP00000096457	0	0	0	0	0.071	0.05	0	0.627	0.643
Catsper2	Tmem249	10090.ENSMUSP00000037222	10090.ENSMUSP00000155040	0	0	0	0	0	0.8	0.9	0	0.979
Catsper2	Efcab9	10090.ENSMUSP00000037222	10090.ENSMUSP00000060205	0	0	0.254	0	0.061	0.825	0.9	0.738	0.996
Catsper2	Catsperd	10090.ENSMUSP00000037222	10090.ENSMUSP00000108603	0	0	0.206	0	0.079	0.9	0.9	0.798	0.998
Catsper3	Tex22	10090.ENSMUSP00000021961	10090.ENSMUSP00000012355	0	0	0	0	0.053	0	0	0.411	0.418
Catsper3	Tmem190	10090.ENSMUSP00000021961	10090.ENSMUSP00000013235	0	0	0	0	0.053	0	0	0.493	0.499
Catsper3	Pkd2l2	10090.ENSMUSP00000021961	10090.ENSMUSP00000014647	0	0	0	0	0.051	0	0	0.451	0.457
Catsper3	Tekt2	10090.ENSMUSP00000021961	10090.ENSMUSP00000099676	0	0	0	0	0.078	0	0	0.389	0.413
Catsper3	Enkur	10090.ENSMUSP00000021961	10090.ENSMUSP00000027992	0	0	0	0	0.071	0	0	0.425	0.443
Catsper3	Pkdrej	10090.ENSMUSP00000021961	10090.ENSMUSP00000086352	0	0	0	0	0.057	0	0	0.446	0.456
Catsper3	Tekt4	10090.ENSMUSP00000021961	10090.ENSMUSP00000025002	0	0	0	0	0.085	0	0	0.515	0.537
Catsper3	Kcnu1	10090.ENSMUSP00000021961	10090.ENSMUSP00000096457	0	0	0	0	0.077	0.044	0	0.602	0.618
Catsper3	Tmem249	10090.ENSMUSP00000021961	10090.ENSMUSP00000155040	0	0	0	0	0	0.8	0.9	0	0.979
Catsper3	Slco6c1	10090.ENSMUSP00000021961	10090.ENSMUSP00000027569	0	0	0	0	0	0.8	0.9	0	0.979
Catsper3	Catsperd	10090.ENSMUSP00000021961	10090.ENSMUSP00000108603	0	0	0	0	0.051	0.9	0.9	0.805	0.997
Catsper3	Efcab9	10090.ENSMUSP00000021961	10090.ENSMUSP00000060205	0	0	0	0	0.081	0.912	0.9	0.772	0.997
Catsperd	Mroh4	10090.ENSMUSP00000108603	10090.ENSMUSP00000023271	0	0	0	0	0.109	0	0	0.451	0.489
Catsperd	Slco6c1	10090.ENSMUSP00000108603	10090.ENSMUSP00000027569	0	0	0	0	0	0.8	0.9	0.215	0.982
Catsperd	Efcab9	10090.ENSMUSP00000108603	10090.ENSMUSP00000060205	0	0	0	0	0.041	0.8	0.9	0.652	0.992
Catsperd	Kcnu1	10090.ENSMUSP00000108603	10090.ENSMUSP00000096457	0	0	0	0	0.075	0.069	0	0.607	0.632
Catsperd	Cfap53	10090.ENSMUSP00000108603	10090.ENSMUSP00000110545	0	0	0	0	0.049	0.101	0	0.374	0.418
Catsperd	Tmem249	10090.ENSMUSP00000108603	10090.ENSMUSP00000155040	0	0	0	0	0	0.8	0.9	0	0.979
Cbx2	Scml2	10090.ENSMUSP00000026662	10090.ENSMUSP00000019101	0	0	0	0	0.079	0.362	0.72	0.61	0.927
Cbx2	Hdac2	10090.ENSMUSP00000026662	10090.ENSMUSP00000019911	0	0	0	0	0.057	0.141	0.72	0.32	0.825
Cbx2	Rad21	10090.ENSMUSP00000026662	10090.ENSMUSP00000022927	0	0	0	0	0.057	0.291	0	0.191	0.412
Cbx2	Hells	10090.ENSMUSP00000026662	10090.ENSMUSP00000025965	0	0	0	0	0.063	0.292	0	0.196	0.42
Cbx2	Cetn2	10090.ENSMUSP00000026662	10090.ENSMUSP00000110198	0	0	0	0	0	0	0.4	0	0.4
Cbx2	Zfpm2	10090.ENSMUSP00000026662	10090.ENSMUSP00000051335	0	0	0	0	0	0.061	0	0.398	0.41
Cbx2	Dnmt3b	10090.ENSMUSP00000026662	10090.ENSMUSP00000051830	0	0	0	0	0.091	0.292	0	0.231	0.461
Cbx2	Rad51	10090.ENSMUSP00000026662	10090.ENSMUSP00000028795	0	0	0	0	0.061	0.05	0.72	0.041	0.728
Cbx2	Csnk2a1	10090.ENSMUSP00000026662	10090.ENSMUSP00000096829	0	0	0	0	0.057	0.075	0.72	0.183	0.773
Cbx2	Rbbp7	10090.ENSMUSP00000026662	10090.ENSMUSP00000033720	0	0	0	0	0	0.066	0.9	0.472	0.946
Cbx2	Pcgf3	10090.ENSMUSP00000026662	10090.ENSMUSP00000041790	0	0	0	0	0.068	0.258	0.9	0.621	0.97
Cbx2	Cbx4	10090.ENSMUSP00000026662	10090.ENSMUSP00000026665	0	0	0.111	0.616	0.044	0.336	0.8	0.886	0.984
Cbx2	Rnf2	10090.ENSMUSP00000026662	10090.ENSMUSP00000140896	0	0	0	0	0.043	0.672	0.9	0.986	0.999
Cbx4	Scml2	10090.ENSMUSP00000026665	10090.ENSMUSP00000019101	0	0	0	0	0	0.14	0.72	0.536	0.878
Cbx4	Hdac2	10090.ENSMUSP00000026665	10090.ENSMUSP00000019911	0	0	0	0	0	0.141	0.72	0.273	0.809
Cbx4	Dnmt3a	10090.ENSMUSP00000026665	10090.ENSMUSP00000020991	0	0	0	0	0	0.093	0.4	0.298	0.584
Cbx4	Cetn2	10090.ENSMUSP00000026665	10090.ENSMUSP00000110198	0	0	0	0	0	0	0.4	0	0.4
Cbx4	Pias2	10090.ENSMUSP00000026665	10090.ENSMUSP00000110425	0	0	0	0	0	0.051	0	0.437	0.442
Cbx4	Rad51	10090.ENSMUSP00000026665	10090.ENSMUSP00000028795	0	0	0	0	0.042	0.05	0.72	0.044	0.723
Cbx4	Csnk2a1	10090.ENSMUSP00000026665	10090.ENSMUSP00000096829	0	0	0	0	0	0.114	0.72	0.118	0.762
Cbx4	Rbbp7	10090.ENSMUSP00000026665	10090.ENSMUSP00000033720	0	0	0	0	0	0.058	0.72	0.368	0.818
Cbx4	Pcgf3	10090.ENSMUSP00000026665	10090.ENSMUSP00000041790	0	0	0	0	0	0.258	0.72	0.519	0.891
Cbx4	Rnf2	10090.ENSMUSP00000026665	10090.ENSMUSP00000140896	0	0	0	0	0.047	0.564	0.8	0.937	0.994
Ccdc103	Pih1d2	10090.ENSMUSP00000021307	10090.ENSMUSP00000000171	0	0	0	0	0.179	0	0	0.432	0.513
Ccdc103	Ccdc65	10090.ENSMUSP00000021307	10090.ENSMUSP00000003444	0	0	0	0	0.222	0	0.36	0.694	0.834
Ccdc103	Zmynd10	10090.ENSMUSP00000021307	10090.ENSMUSP00000010188	0	0	0	0	0.064	0	0	0.798	0.803
Ccdc103	Wdr78	10090.ENSMUSP00000021307	10090.ENSMUSP00000102481	0	0	0	0	0.082	0	0.36	0.082	0.414
Ccdc103	Cfap57	10090.ENSMUSP00000021307	10090.ENSMUSP00000071863	0	0	0	0	0.066	0	0	0.41	0.425
Ccdc103	Spag6l	10090.ENSMUSP00000021307	10090.ENSMUSP00000023468	0	0	0	0	0.051	0	0	0.438	0.444
Ccdc103	Spag6	10090.ENSMUSP00000021307	10090.ENSMUSP00000092751	0	0	0	0	0.057	0	0	0.436	0.446
Ccdc103	Rsph6a	10090.ENSMUSP00000021307	10090.ENSMUSP00000046526	0	0	0	0	0.096	0	0	0.413	0.447
Ccdc103	Cfap70	10090.ENSMUSP00000021307	10090.ENSMUSP00000056869	0	0	0	0	0.113	0.065	0.36	0.11	0.464
Ccdc103	Dnah2	10090.ENSMUSP00000021307	10090.ENSMUSP00000104299	0	0	0	0	0.043	0	0.36	0.331	0.555
Ccdc103	Wdr63	10090.ENSMUSP00000021307	10090.ENSMUSP00000124475	0	0	0	0	0.108	0	0.36	0.303	0.567
Ccdc103	Dnali1	10090.ENSMUSP00000021307	10090.ENSMUSP00000047783	0	0	0	0	0.094	0	0	0.563	0.587
Ccdc103	Dnah8	10090.ENSMUSP00000021307	10090.ENSMUSP00000157469	0	0	0	0	0	0	0.36	0.382	0.588
Ccdc103	Ttc25	10090.ENSMUSP00000021307	10090.ENSMUSP00000090355	0	0	0	0	0.061	0	0	0.579	0.588
Ccdc103	Dnah12	10090.ENSMUSP00000021307	10090.ENSMUSP00000022433	0	0	0	0	0.1	0	0.36	0.379	0.611
Ccdc103	Daw1	10090.ENSMUSP00000021307	10090.ENSMUSP00000067102	0	0	0	0	0.077	0	0	0.602	0.617
Ccdc103	Rsph1	10090.ENSMUSP00000021307	10090.ENSMUSP00000024832	0	0	0	0	0.108	0	0	0.705	0.726
Ccdc103	Ccdc151	10090.ENSMUSP00000021307	10090.ENSMUSP00000110993	0	0	0	0	0.153	0	0	0.706	0.74
Ccdc103	Rsph9	10090.ENSMUSP00000021307	10090.ENSMUSP00000024762	0	0	0	0	0.158	0	0	0.745	0.777
Ccdc103	Ccdc39	10090.ENSMUSP00000021307	10090.ENSMUSP00000029222	0	0	0	0	0.073	0	0	0.801	0.808
Ccdc103	Dnaaf1	10090.ENSMUSP00000021307	10090.ENSMUSP00000090790	0	0	0	0	0.085	0	0	0.801	0.811
Ccdc103	Drc1	10090.ENSMUSP00000021307	10090.ENSMUSP00000098992	0	0	0	0	0.118	0	0.36	0.7	0.816
Ccdc103	Lrrc6	10090.ENSMUSP00000021307	10090.ENSMUSP00000023006	0	0	0	0	0.079	0	0	0.826	0.833
Ccdc103	Dnaic1	10090.ENSMUSP00000021307	10090.ENSMUSP00000100028	0	0	0	0	0.087	0	0.36	0.779	0.859
Ccdc103	Dnaic2	10090.ENSMUSP00000021307	10090.ENSMUSP00000065787	0	0	0	0	0.098	0	0.36	0.821	0.888
Ccdc105	Mrpl49	10090.ENSMUSP00000101022	10090.ENSMUSP00000007482	0	0	0	0	0.107	0.708	0	0.042	0.728
Ccdc105	Rars	10090.ENSMUSP00000101022	10090.ENSMUSP00000018992	0.051	0	0	0	0.514	0	0	0.254	0.625
Ccdc105	Fbxo5	10090.ENSMUSP00000101022	10090.ENSMUSP00000019907	0	0	0	0	0.151	0.424	0	0.178	0.562
Ccdc105	Mtrf1l	10090.ENSMUSP00000101022	10090.ENSMUSP00000019908	0	0	0	0	0.151	0.424	0	0.178	0.562
Ccdc105	Nampt	10090.ENSMUSP00000101022	10090.ENSMUSP00000020886	0	0	0	0	0.151	0.424	0	0.178	0.562
Ccdc105	Pebp4	10090.ENSMUSP00000101022	10090.ENSMUSP00000022678	0	0	0	0	0.217	0.463	0	0.047	0.564
Ccdc105	Tars	10090.ENSMUSP00000101022	10090.ENSMUSP00000022849	0	0	0	0	0.091	0.303	0	0.178	0.433
Ccdc105	Dcaf13	10090.ENSMUSP00000101022	10090.ENSMUSP00000022909	0	0	0	0	0.104	0.677	0	0	0.698
Ccdc105	Gart	10090.ENSMUSP00000101022	10090.ENSMUSP00000023684	0	0	0	0	0.156	0.062	0	0.484	0.555
Ccdc105	Polr3a	10090.ENSMUSP00000101022	10090.ENSMUSP00000026322	0.102	0	0	0	0.618	0.355	0	0.254	0.812
Ccdc105	Ctps	10090.ENSMUSP00000101022	10090.ENSMUSP00000030381	0	0	0	0	0.31	0.052	0	0.212	0.439
Ccdc105	Cmpk1	10090.ENSMUSP00000101022	10090.ENSMUSP00000030491	0.063	0	0	0	0.433	0.041	0	0.062	0.458
Ccdc105	Utp11	10090.ENSMUSP00000101022	10090.ENSMUSP00000030738	0	0	0	0	0.089	0.677	0	0	0.693
Ccdc105	Polr2b	10090.ENSMUSP00000101022	10090.ENSMUSP00000031167	0.092	0	0	0	0.581	0.307	0	0.359	0.808
Ccdc105	Ssbp1	10090.ENSMUSP00000101022	10090.ENSMUSP00000031971	0.062	0	0	0	0.629	0.085	0	0	0.653
Ccdc105	Rps3	10090.ENSMUSP00000101022	10090.ENSMUSP00000032998	0.119	0	0	0	0.77	0.718	0	0.36	0.958
Ccdc105	Ireb2	10090.ENSMUSP00000101022	10090.ENSMUSP00000034843	0	0	0	0	0.065	0.413	0	0.068	0.443
Ccdc105	Tsr1	10090.ENSMUSP00000101022	10090.ENSMUSP00000039027	0	0	0	0	0	0.581	0	0.173	0.638
Ccdc105	Dicer1	10090.ENSMUSP00000101022	10090.ENSMUSP00000043676	0.062	0	0	0	0.065	0.523	0	0.169	0.605
Ccdc105	Utp6	10090.ENSMUSP00000101022	10090.ENSMUSP00000046643	0	0	0	0	0.068	0.677	0	0.101	0.705
Ccdc105	Cul7	10090.ENSMUSP00000101022	10090.ENSMUSP00000049128	0.092	0	0	0	0.581	0.561	0	0.251	0.858
Ccdc105	Eif5a2	10090.ENSMUSP00000101022	10090.ENSMUSP00000050289	0.102	0	0	0	0.629	0.561	0	0.247	0.875
Ccdc105	Wdr36	10090.ENSMUSP00000101022	10090.ENSMUSP00000052465	0	0	0	0	0.075	0.683	0	0	0.694
Ccdc105	Ubqln2	10090.ENSMUSP00000101022	10090.ENSMUSP00000056888	0	0	0	0	0.198	0.289	0	0.094	0.438
Ccdc105	Eif2s3x	10090.ENSMUSP00000101022	10090.ENSMUSP00000059395	0	0	0	0	0.201	0.558	0	0.126	0.664
Ccdc105	Wdr3	10090.ENSMUSP00000101022	10090.ENSMUSP00000060613	0	0	0	0	0	0.677	0	0.099	0.696
Ccdc105	Kdm6a	10090.ENSMUSP00000101022	10090.ENSMUSP00000061539	0.042	0	0	0	0.388	0.053	0	0.233	0.517
Ccdc105	Nme5	10090.ENSMUSP00000101022	10090.ENSMUSP00000078269	0	0	0	0	0.363	0.254	0	0	0.504
Ccdc105	Rpl7l1	10090.ENSMUSP00000101022	10090.ENSMUSP00000092888	0.084	0	0	0	0.569	0.529	0	0.194	0.83
Ccdc105	Cd74	10090.ENSMUSP00000101022	10090.ENSMUSP00000095171	0.092	0	0	0	0.581	0.559	0	0.22	0.851
Ccdc105	Pbp2	10090.ENSMUSP00000101022	10090.ENSMUSP00000098414	0	0	0	0	0.106	0.463	0	0.047	0.502
Ccdc105	Nop56	10090.ENSMUSP00000101022	10090.ENSMUSP00000099487	0	0	0	0	0.199	0.684	0	0	0.736
Ccdc105	Lyrm7	10090.ENSMUSP00000101022	10090.ENSMUSP00000120778	0	0	0	0	0.041	0.414	0	0	0.414
Ccdc105	Mrps24	10090.ENSMUSP00000101022	10090.ENSMUSP00000119535	0	0	0	0	0.103	0.382	0	0.098	0.456
Ccdc105	Drosha	10090.ENSMUSP00000101022	10090.ENSMUSP00000129279	0.062	0	0	0	0.065	0.523	0	0.169	0.605
Ccdc105	Nhp2	10090.ENSMUSP00000101022	10090.ENSMUSP00000120014	0.063	0	0	0	0.432	0.37	0	0.141	0.673
Ccdc105	Rpl36a	10090.ENSMUSP00000101022	10090.ENSMUSP00000108837	0	0	0	0	0.467	0.475	0	0.193	0.754
Ccdc105	Rpl14	10090.ENSMUSP00000101022	10090.ENSMUSP00000131489	0.067	0	0	0	0.585	0.712	0	0.177	0.895
Ccdc113	Ccdc65	10090.ENSMUSP00000049497	10090.ENSMUSP00000003444	0	0	0	0	0.241	0	0	0.41	0.533
Ccdc113	Zmynd10	10090.ENSMUSP00000049497	10090.ENSMUSP00000010188	0	0	0	0	0.132	0	0	0.461	0.512
Ccdc113	Cfap161	10090.ENSMUSP00000049497	10090.ENSMUSP00000011298	0	0	0	0	0.508	0	0	0	0.508
Ccdc113	Tekt1	10090.ENSMUSP00000049497	10090.ENSMUSP00000021155	0	0	0	0	0.487	0	0	0.143	0.542
Ccdc113	Cfap52	10090.ENSMUSP00000049497	10090.ENSMUSP00000021287	0	0	0	0	0.472	0	0	0.468	0.707
Ccdc113	Ccdc116	10090.ENSMUSP00000049497	10090.ENSMUSP00000023452	0	0	0	0	0	0	0	0.473	0.473
Ccdc113	Rsph1	10090.ENSMUSP00000049497	10090.ENSMUSP00000024832	0	0	0	0	0.227	0	0	0.46	0.565
Ccdc113	Tekt4	10090.ENSMUSP00000049497	10090.ENSMUSP00000025002	0	0	0	0	0.206	0	0	0.374	0.482
Ccdc113	Enkur	10090.ENSMUSP00000049497	10090.ENSMUSP00000027992	0	0	0	0	0.415	0	0	0	0.415
Ccdc113	Ccdc39	10090.ENSMUSP00000049497	10090.ENSMUSP00000029222	0	0	0	0	0.237	0	0	0.517	0.616
Ccdc113	Cfap206	10090.ENSMUSP00000049497	10090.ENSMUSP00000029971	0	0	0.281	0	0.478	0	0	0.121	0.641
Ccdc113	Lrrc23	10090.ENSMUSP00000049497	10090.ENSMUSP00000032218	0	0	0	0	0.33	0	0	0.709	0.796
Ccdc113	Foxj1	10090.ENSMUSP00000049497	10090.ENSMUSP00000038351	0	0	0	0	0.173	0	0	0.353	0.442
Ccdc113	Efhc1	10090.ENSMUSP00000049497	10090.ENSMUSP00000042343	0	0	0	0	0.192	0	0	0.442	0.53
Ccdc113	Ccdc81	10090.ENSMUSP00000049497	10090.ENSMUSP00000044087	0	0	0	0	0.246	0	0	0.488	0.598
Ccdc113	Dnali1	10090.ENSMUSP00000049497	10090.ENSMUSP00000047783	0	0	0.212	0	0.397	0	0	0.35	0.664
Ccdc113	Wdr63	10090.ENSMUSP00000049497	10090.ENSMUSP00000124475	0	0	0.204	0	0.287	0	0	0.042	0.408
Ccdc113	Cfap221	10090.ENSMUSP00000049497	10090.ENSMUSP00000134576	0	0	0	0	0.116	0	0	0.36	0.41
Ccdc113	Dnah6	10090.ENSMUSP00000049497	10090.ENSMUSP00000068758	0	0	0	0	0.135	0	0	0.355	0.418
Ccdc113	Dnajb13	10090.ENSMUSP00000049497	10090.ENSMUSP00000147019	0	0	0	0	0.102	0	0	0.399	0.437
Ccdc113	Iqub	10090.ENSMUSP00000049497	10090.ENSMUSP00000051177	0	0	0.304	0	0.237	0	0	0	0.446
Ccdc113	Spag16	10090.ENSMUSP00000049497	10090.ENSMUSP00000069821	0	0	0	0	0.237	0	0	0.308	0.45
Ccdc113	Ccdc38	10090.ENSMUSP00000049497	10090.ENSMUSP00000089860	0	0	0	0	0.047	0	0	0.479	0.482
Ccdc113	Dnaic2	10090.ENSMUSP00000049497	10090.ENSMUSP00000065787	0	0	0	0	0.216	0	0	0.366	0.482
Ccdc113	Drc1	10090.ENSMUSP00000049497	10090.ENSMUSP00000098992	0	0	0.239	0	0.154	0	0	0.299	0.509
Ccdc113	Ccdc13	10090.ENSMUSP00000049497	10090.ENSMUSP00000114787	0	0	0	0	0.102	0	0	0.477	0.51
Ccdc113	Ttll9	10090.ENSMUSP00000049497	10090.ENSMUSP00000099444	0	0	0	0	0.134	0	0	0.462	0.514
Ccdc113	Mdh1b	10090.ENSMUSP00000049497	10090.ENSMUSP00000109728	0	0	0	0	0.55	0	0	0	0.55
Ccdc113	Cfap299	10090.ENSMUSP00000049497	10090.ENSMUSP00000079208	0	0	0	0	0.295	0	0	0.537	0.66
Ccdc113	Fank1	10090.ENSMUSP00000049497	10090.ENSMUSP00000069013	0	0	0	0	0.444	0	0	0.424	0.666
Ccdc113	Dynlrb2	10090.ENSMUSP00000049497	10090.ENSMUSP00000077301	0	0	0	0	0.572	0	0	0.256	0.668
Ccdc113	Cfap70	10090.ENSMUSP00000049497	10090.ENSMUSP00000056869	0	0	0	0	0.389	0	0	0.526	0.698
Ccdc113	Cfap45	10090.ENSMUSP00000049497	10090.ENSMUSP00000083057	0	0	0	0	0.572	0	0	0.383	0.725
Ccdc113	Ccdc96	10090.ENSMUSP00000049497	10090.ENSMUSP00000059636	0	0	0	0.57	0.174	0.059	0	0.683	0.733
Ccdc115	Lman1	10090.ENSMUSP00000042918	10090.ENSMUSP00000158495	0	0	0	0	0.047	0	0.4	0.07	0.421
Ccdc115	Vma21	10090.ENSMUSP00000042918	10090.ENSMUSP00000110222	0	0	0	0	0.054	0	0	0.515	0.522
Ccdc116	Lrrc72	10090.ENSMUSP00000023452	10090.ENSMUSP00000020853	0	0	0	0	0	0	0	0.521	0.521
Ccdc116	Ccdc62	10090.ENSMUSP00000023452	10090.ENSMUSP00000091878	0	0	0	0	0	0	0	0.408	0.408
Ccdc116	Iqub	10090.ENSMUSP00000023452	10090.ENSMUSP00000051177	0	0	0	0	0	0	0	0.41	0.41
Ccdc116	Tmem256	10090.ENSMUSP00000023452	10090.ENSMUSP00000091608	0	0	0	0	0	0	0	0.41	0.41
Ccdc116	Rbmx2	10090.ENSMUSP00000023452	10090.ENSMUSP00000033433	0	0	0	0	0.042	0	0	0.468	0.468
Ccdc116	Erich6	10090.ENSMUSP00000023452	10090.ENSMUSP00000040882	0	0	0	0	0	0	0	0.474	0.474
Ccdc116	Papss1	10090.ENSMUSP00000023452	10090.ENSMUSP00000029666	0	0	0	0	0	0.495	0	0	0.495
Ccdc116	Ccdc38	10090.ENSMUSP00000023452	10090.ENSMUSP00000089860	0	0	0	0	0.049	0	0	0.519	0.523
Ccdc116	Dnajc5g	10090.ENSMUSP00000023452	10090.ENSMUSP00000064587	0	0	0	0	0.06	0	0	0.514	0.523
Ccdc116	Ccdc96	10090.ENSMUSP00000023452	10090.ENSMUSP00000059636	0	0	0	0	0	0	0	0.553	0.553
Ccdc116	Cldn34b2	10090.ENSMUSP00000023452	10090.ENSMUSP00000075967	0	0	0	0	0	0	0	0.609	0.609
Ccdc13	Ccdc65	10090.ENSMUSP00000114787	10090.ENSMUSP00000003444	0	0	0	0	0.079	0	0	0.385	0.41
Ccdc13	Ccdc81	10090.ENSMUSP00000114787	10090.ENSMUSP00000044087	0	0	0	0	0.087	0	0	0.559	0.58
Ccdc13	Dnali1	10090.ENSMUSP00000114787	10090.ENSMUSP00000047783	0	0	0	0	0.07	0	0	0.414	0.432
Ccdc13	Cfap70	10090.ENSMUSP00000114787	10090.ENSMUSP00000056869	0	0	0	0	0.174	0	0	0.492	0.562
Ccdc13	Ccdc96	10090.ENSMUSP00000114787	10090.ENSMUSP00000059636	0	0	0	0	0.092	0	0	0.564	0.587
Ccdc13	Dnaic2	10090.ENSMUSP00000114787	10090.ENSMUSP00000065787	0	0	0	0	0.172	0	0	0.32	0.413
Ccdc13	Dnaic1	10090.ENSMUSP00000114787	10090.ENSMUSP00000100028	0	0	0	0	0.233	0	0	0.329	0.463
Ccdc13	Cfap53	10090.ENSMUSP00000114787	10090.ENSMUSP00000110545	0	0	0	0	0.145	0.063	0	0.375	0.455
Ccdc13	Cfap221	10090.ENSMUSP00000114787	10090.ENSMUSP00000134576	0	0	0	0	0.053	0	0	0.412	0.419
Ccdc13	Dnajb13	10090.ENSMUSP00000114787	10090.ENSMUSP00000147019	0	0	0	0	0.07	0	0	0.405	0.423
Ccdc151	Pih1d2	10090.ENSMUSP00000110993	10090.ENSMUSP00000000171	0	0	0	0	0.071	0	0	0.428	0.446
Ccdc151	Ccdc65	10090.ENSMUSP00000110993	10090.ENSMUSP00000003444	0	0	0	0	0.178	0	0	0.558	0.621
Ccdc151	Zmynd10	10090.ENSMUSP00000110993	10090.ENSMUSP00000010188	0	0	0	0	0.192	0.051	0	0.558	0.632
Ccdc151	Tekt1	10090.ENSMUSP00000110993	10090.ENSMUSP00000021155	0	0	0	0	0.147	0.534	0	0.106	0.613
Ccdc151	Cfap52	10090.ENSMUSP00000110993	10090.ENSMUSP00000021287	0	0	0	0	0.188	0.534	0	0.143	0.647
Ccdc151	Lrrc6	10090.ENSMUSP00000110993	10090.ENSMUSP00000023006	0	0	0	0	0.089	0.098	0	0.638	0.677
Ccdc151	Ribc2	10090.ENSMUSP00000110993	10090.ENSMUSP00000023067	0	0	0	0	0.144	0.534	0	0.043	0.584
Ccdc151	Efhb	10090.ENSMUSP00000110993	10090.ENSMUSP00000024725	0	0	0	0	0.091	0.534	0	0	0.558
Ccdc151	Rsph9	10090.ENSMUSP00000110993	10090.ENSMUSP00000024762	0	0	0	0	0.079	0.049	0	0.615	0.633
Ccdc151	Rsph1	10090.ENSMUSP00000110993	10090.ENSMUSP00000024832	0	0	0	0	0.088	0	0	0.519	0.543
Ccdc151	Tekt4	10090.ENSMUSP00000110993	10090.ENSMUSP00000025002	0	0	0	0	0.213	0.534	0	0.068	0.628
Ccdc151	Ccdc39	10090.ENSMUSP00000110993	10090.ENSMUSP00000029222	0	0	0	0	0.094	0.084	0	0.687	0.717
Ccdc151	Spef2	10090.ENSMUSP00000110993	10090.ENSMUSP00000035762	0	0	0	0	0.133	0.067	0	0.455	0.521
Ccdc151	Tekt3	10090.ENSMUSP00000110993	10090.ENSMUSP00000042063	0	0	0	0	0.102	0.534	0	0.183	0.628
Ccdc151	Efhc1	10090.ENSMUSP00000110993	10090.ENSMUSP00000042343	0	0	0	0	0.068	0.534	0	0	0.547
Ccdc151	Pacrg	10090.ENSMUSP00000110993	10090.ENSMUSP00000044376	0	0	0	0	0.057	0.534	0	0.28	0.656
Ccdc151	Dnali1	10090.ENSMUSP00000110993	10090.ENSMUSP00000047783	0	0	0	0	0.188	0	0	0.533	0.605
Ccdc151	Ccdc63	10090.ENSMUSP00000110993	10090.ENSMUSP00000050582	0	0	0	0	0.087	0.403	0	0.413	0.652
Ccdc151	Dnaic2	10090.ENSMUSP00000110993	10090.ENSMUSP00000065787	0	0	0	0	0.08	0.14	0	0.725	0.763
Ccdc151	Spag8	10090.ENSMUSP00000110993	10090.ENSMUSP00000081696	0	0	0	0	0.167	0.534	0	0	0.595
Ccdc151	Cfap45	10090.ENSMUSP00000110993	10090.ENSMUSP00000083057	0	0	0	0	0.159	0.534	0	0.194	0.656
Ccdc151	Ttc25	10090.ENSMUSP00000110993	10090.ENSMUSP00000090355	0	0	0	0	0.102	0.534	0.72	0.874	0.983
Ccdc151	Dnaaf1	10090.ENSMUSP00000110993	10090.ENSMUSP00000090790	0	0	0	0	0.086	0	0	0.615	0.633
Ccdc151	Ccdc173	10090.ENSMUSP00000110993	10090.ENSMUSP00000092548	0	0	0	0	0.058	0.534	0	0	0.542
Ccdc151	Ccdc7a	10090.ENSMUSP00000110993	10090.ENSMUSP00000092780	0	0	0	0	0	0	0	0.433	0.433
Ccdc151	Drc1	10090.ENSMUSP00000110993	10090.ENSMUSP00000098992	0	0	0	0	0.159	0	0	0.516	0.576
Ccdc151	Tekt2	10090.ENSMUSP00000110993	10090.ENSMUSP00000099676	0	0	0	0	0.065	0.534	0	0.065	0.557
Ccdc151	Cfap157	10090.ENSMUSP00000110993	10090.ENSMUSP00000099877	0	0	0	0	0.13	0	0	0.413	0.468
Ccdc151	Dnaic1	10090.ENSMUSP00000110993	10090.ENSMUSP00000100028	0	0	0	0	0.073	0.14	0	0.72	0.757
Ccdc151	Tcte1	10090.ENSMUSP00000110993	10090.ENSMUSP00000109175	0	0	0	0	0.051	0.098	0	0.367	0.411
Ccdc151	Cfap53	10090.ENSMUSP00000110993	10090.ENSMUSP00000110545	0	0	0	0	0.103	0.416	0	0.406	0.662
Ccdc151	Dnah8	10090.ENSMUSP00000110993	10090.ENSMUSP00000157469	0	0	0	0	0.049	0.133	0	0.336	0.405
Ccdc151	Efcab6	10090.ENSMUSP00000110993	10090.ENSMUSP00000114909	0	0	0	0	0.079	0.534	0	0.158	0.607
Ccdc151	Efcab12	10090.ENSMUSP00000110993	10090.ENSMUSP00000139144	0	0	0	0	0.607	0	0	0	0.607
Ccdc173	Tubb5	10090.ENSMUSP00000092548	10090.ENSMUSP00000001566	0	0	0	0	0.074	0.384	0	0.047	0.408
Ccdc173	Cfap161	10090.ENSMUSP00000092548	10090.ENSMUSP00000011298	0	0	0	0	0.079	0.534	0	0	0.552
Ccdc173	Tekt1	10090.ENSMUSP00000092548	10090.ENSMUSP00000021155	0	0	0	0	0.17	0.679	0	0	0.722
Ccdc173	Cfap52	10090.ENSMUSP00000092548	10090.ENSMUSP00000021287	0	0	0	0	0.121	0.679	0	0	0.706
Ccdc173	Ribc2	10090.ENSMUSP00000092548	10090.ENSMUSP00000023067	0	0	0	0	0.053	0.679	0	0	0.683
Ccdc173	Efhb	10090.ENSMUSP00000092548	10090.ENSMUSP00000024725	0	0	0	0	0.089	0.679	0	0	0.695
Ccdc173	Tekt4	10090.ENSMUSP00000092548	10090.ENSMUSP00000025002	0	0	0	0	0.153	0.665	0	0	0.704
Ccdc173	Enkur	10090.ENSMUSP00000092548	10090.ENSMUSP00000027992	0	0	0	0	0.142	0.534	0	0.059	0.59
Ccdc173	Ccdc39	10090.ENSMUSP00000092548	10090.ENSMUSP00000029222	0	0	0	0	0.297	0.077	0	0.177	0.419
Ccdc173	Tekt3	10090.ENSMUSP00000092548	10090.ENSMUSP00000042063	0	0	0	0	0.108	0.679	0	0	0.701
Ccdc173	Efhc1	10090.ENSMUSP00000092548	10090.ENSMUSP00000042343	0	0	0	0	0.115	0.679	0	0	0.703
Ccdc173	Pacrg	10090.ENSMUSP00000092548	10090.ENSMUSP00000044376	0	0	0	0	0.066	0.679	0	0.047	0.689
Ccdc173	Tekt5	10090.ENSMUSP00000092548	10090.ENSMUSP00000046824	0	0	0	0	0.104	0.368	0	0	0.409
Ccdc173	Ccdc63	10090.ENSMUSP00000092548	10090.ENSMUSP00000050582	0	0	0	0	0.063	0.416	0	0.066	0.444
Ccdc173	Spag8	10090.ENSMUSP00000092548	10090.ENSMUSP00000081696	0	0	0	0	0.043	0.679	0	0	0.679
Ccdc173	Cfap45	10090.ENSMUSP00000092548	10090.ENSMUSP00000083057	0	0	0	0	0.137	0.679	0	0.047	0.713
Ccdc173	Ttc25	10090.ENSMUSP00000092548	10090.ENSMUSP00000090355	0	0	0	0	0.121	0.534	0	0	0.573
Ccdc173	Efcab6	10090.ENSMUSP00000092548	10090.ENSMUSP00000114909	0	0	0	0	0.05	0.534	0	0	0.538
Ccdc173	Cfap53	10090.ENSMUSP00000092548	10090.ENSMUSP00000110545	0	0	0	0	0.128	0.553	0	0	0.593
Ccdc173	Tekt2	10090.ENSMUSP00000092548	10090.ENSMUSP00000099676	0	0	0	0	0.103	0.679	0	0	0.699
Ccdc175	Cnksr3	10090.ENSMUSP00000021494	10090.ENSMUSP00000015346	0	0	0	0	0	0	0	0.709	0.709
Ccdc175	Pde1c	10090.ENSMUSP00000021494	10090.ENSMUSP00000046601	0	0	0	0	0.046	0	0	0.494	0.496
Ccdc175	Ttll9	10090.ENSMUSP00000021494	10090.ENSMUSP00000099444	0	0	0	0	0.58	0	0	0.043	0.58
Ccdc175	Jkamp	10090.ENSMUSP00000021494	10090.ENSMUSP00000061370	0	0	0	0	0	0	0	0.703	0.703
Ccdc180	Cfap161	10090.ENSMUSP00000136714	10090.ENSMUSP00000011298	0	0	0	0	0.086	0	0	0.49	0.513
Ccdc180	Lrrc46	10090.ENSMUSP00000136714	10090.ENSMUSP00000021251	0	0	0	0	0.086	0.136	0	0.45	0.527
Ccdc180	Cfap52	10090.ENSMUSP00000136714	10090.ENSMUSP00000021287	0	0	0	0	0.046	0.098	0	0.432	0.468
Ccdc180	Lrrc34	10090.ENSMUSP00000136714	10090.ENSMUSP00000029252	0	0	0	0	0.09	0	0	0.393	0.424
Ccdc180	Lrrc23	10090.ENSMUSP00000136714	10090.ENSMUSP00000032218	0	0	0	0	0.065	0.136	0	0.412	0.483
Ccdc180	Tsnaxip1	10090.ENSMUSP00000136714	10090.ENSMUSP00000034365	0	0	0	0	0.15	0.139	0	0.49	0.594
Ccdc180	Zswim2	10090.ENSMUSP00000136714	10090.ENSMUSP00000044913	0	0	0	0	0.086	0	0	0.475	0.499
Ccdc180	Saxo2	10090.ENSMUSP00000136714	10090.ENSMUSP00000057993	0	0	0	0	0.093	0.104	0	0.44	0.505
Ccdc180	Cfap57	10090.ENSMUSP00000136714	10090.ENSMUSP00000071863	0	0	0	0	0.103	0.098	0	0.432	0.5
Ccdc180	Rsph14	10090.ENSMUSP00000136714	10090.ENSMUSP00000131632	0	0	0	0	0.212	0	0	0.465	0.56
Ccdc182	Spata46	10090.ENSMUSP00000036503	10090.ENSMUSP00000062245	0	0	0	0	0.157	0	0	0.368	0.445
Ccdc182	Ccdc89	10090.ENSMUSP00000036503	10090.ENSMUSP00000060309	0	0	0	0	0.066	0	0	0.553	0.564
Ccdc22	Hif1a	10090.ENSMUSP00000033483	10090.ENSMUSP00000021530	0	0	0	0	0	0	0.5	0	0.499
Ccdc22	Dcaf4	10090.ENSMUSP00000033483	10090.ENSMUSP00000021645	0	0	0	0	0.048	0	0.5	0	0.503
Ccdc22	Dcaf13	10090.ENSMUSP00000033483	10090.ENSMUSP00000022909	0	0	0	0	0.057	0	0.5	0	0.508
Ccdc22	Washc5	10090.ENSMUSP00000033483	10090.ENSMUSP00000022976	0	0	0	0	0.127	0	0	0.688	0.716
Ccdc22	Ddb2	10090.ENSMUSP00000033483	10090.ENSMUSP00000028696	0	0	0	0	0.042	0	0.5	0	0.5
Ccdc22	Vps33a	10090.ENSMUSP00000033483	10090.ENSMUSP00000031388	0	0	0	0	0.171	0.182	0	0.332	0.508
Ccdc22	Klhl13	10090.ENSMUSP00000033483	10090.ENSMUSP00000110974	0	0	0	0	0	0	0.5	0	0.499
Ccdc22	Lrr1	10090.ENSMUSP00000033483	10090.ENSMUSP00000106251	0	0	0	0	0.042	0	0.5	0	0.5
Ccdc22	Socs6	10090.ENSMUSP00000033483	10090.ENSMUSP00000064929	0	0	0	0	0.043	0	0.5	0	0.501
Ccdc22	Kctd6	10090.ENSMUSP00000033483	10090.ENSMUSP00000129059	0	0	0	0	0.048	0	0.5	0	0.503
Ccdc22	Fem1a	10090.ENSMUSP00000033483	10090.ENSMUSP00000057996	0	0	0	0	0.049	0.051	0.5	0	0.509
Ccdc22	Rbbp7	10090.ENSMUSP00000033483	10090.ENSMUSP00000033720	0	0	0	0	0.08	0	0.5	0	0.52
Ccdc22	Uba3	10090.ENSMUSP00000033483	10090.ENSMUSP00000086701	0	0	0	0	0.086	0	0.5	0	0.523
Ccdc22	Cul4b	10090.ENSMUSP00000033483	10090.ENSMUSP00000110771	0	0	0	0	0.067	0	0.5	0.146	0.567
Ccdc22	Washc2	10090.ENSMUSP00000033483	10090.ENSMUSP00000038983	0	0	0	0	0.057	0.088	0	0.679	0.699
Ccdc30	Fam186a	10090.ENSMUSP00000158825	10090.ENSMUSP00000053434	0	0	0	0	0.044	0	0	0.525	0.527
Ccdc38	Spata9	10090.ENSMUSP00000089860	10090.ENSMUSP00000022081	0	0	0	0	0.052	0	0	0.669	0.672
Ccdc38	Ccdc39	10090.ENSMUSP00000089860	10090.ENSMUSP00000029222	0	0	0	0	0.087	0	0	0.418	0.446
Ccdc38	Ccdc96	10090.ENSMUSP00000089860	10090.ENSMUSP00000059636	0	0	0	0	0.051	0	0	0.579	0.584
Ccdc39	Ccdc65	10090.ENSMUSP00000029222	10090.ENSMUSP00000003444	0	0	0	0	0.222	0.179	0	0.846	0.893
Ccdc39	Zmynd10	10090.ENSMUSP00000029222	10090.ENSMUSP00000010188	0	0	0	0	0.079	0.044	0	0.78	0.79
Ccdc39	Cfap52	10090.ENSMUSP00000029222	10090.ENSMUSP00000021287	0	0	0	0	0.143	0.051	0	0.322	0.401
Ccdc39	Dnah12	10090.ENSMUSP00000029222	10090.ENSMUSP00000022433	0	0	0	0	0.132	0.068	0	0.337	0.417
Ccdc39	Lrrc6	10090.ENSMUSP00000029222	10090.ENSMUSP00000023006	0	0	0	0	0.17	0.103	0	0.762	0.807
Ccdc39	Rsph9	10090.ENSMUSP00000029222	10090.ENSMUSP00000024762	0	0	0	0	0.064	0.081	0	0.82	0.832
Ccdc39	Rsph1	10090.ENSMUSP00000029222	10090.ENSMUSP00000024832	0	0	0	0	0.084	0.102	0	0.677	0.711
Ccdc39	Serpine2	10090.ENSMUSP00000029222	10090.ENSMUSP00000027467	0	0	0	0	0	0	0	0.657	0.657
Ccdc39	Lrrc23	10090.ENSMUSP00000029222	10090.ENSMUSP00000032218	0	0	0	0	0.071	0.103	0	0.339	0.401
Ccdc39	Iqca	10090.ENSMUSP00000029222	10090.ENSMUSP00000108717	0	0	0	0	0.077	0.097	0	0.346	0.408
Ccdc39	Ccdc96	10090.ENSMUSP00000029222	10090.ENSMUSP00000059636	0	0	0	0	0.133	0.051	0	0.344	0.413
Ccdc39	Ttc25	10090.ENSMUSP00000029222	10090.ENSMUSP00000090355	0	0	0	0	0.115	0.062	0	0.351	0.414
Ccdc39	Drc3	10090.ENSMUSP00000029222	10090.ENSMUSP00000104363	0	0	0	0	0.097	0.103	0	0.339	0.418
Ccdc39	Ttll3	10090.ENSMUSP00000029222	10090.ENSMUSP00000032414	0	0	0	0	0.065	0.048	0	0.403	0.422
Ccdc39	Dnah6	10090.ENSMUSP00000029222	10090.ENSMUSP00000068758	0	0	0	0	0.064	0.068	0	0.402	0.433
Ccdc39	Tekt2	10090.ENSMUSP00000029222	10090.ENSMUSP00000099676	0	0	0	0	0.058	0	0	0.427	0.437
Ccdc39	Fank1	10090.ENSMUSP00000029222	10090.ENSMUSP00000069013	0	0	0	0	0.219	0.077	0	0.285	0.439
Ccdc39	Daw1	10090.ENSMUSP00000029222	10090.ENSMUSP00000067102	0	0	0	0	0.154	0	0	0.365	0.44
Ccdc39	Tcte1	10090.ENSMUSP00000029222	10090.ENSMUSP00000109175	0	0	0	0	0.065	0.103	0	0.41	0.462
Ccdc39	Wdr63	10090.ENSMUSP00000029222	10090.ENSMUSP00000124475	0	0	0	0	0.159	0	0	0.398	0.472
Ccdc39	Nme5	10090.ENSMUSP00000029222	10090.ENSMUSP00000078269	0	0	0	0	0.173	0	0	0.393	0.477
Ccdc39	Pacrg	10090.ENSMUSP00000029222	10090.ENSMUSP00000044376	0	0	0	0	0.119	0	0	0.433	0.479
Ccdc39	Dnah8	10090.ENSMUSP00000029222	10090.ENSMUSP00000157469	0	0	0	0	0.051	0.068	0	0.465	0.485
Ccdc39	Iqub	10090.ENSMUSP00000029222	10090.ENSMUSP00000051177	0	0	0	0	0.154	0.135	0	0.354	0.486
Ccdc39	Cfap70	10090.ENSMUSP00000029222	10090.ENSMUSP00000056869	0	0	0	0	0.154	0.098	0	0.416	0.515
Ccdc39	Foxj1	10090.ENSMUSP00000029222	10090.ENSMUSP00000038351	0	0	0	0	0.057	0.08	0	0.493	0.521
Ccdc39	Dnah2	10090.ENSMUSP00000029222	10090.ENSMUSP00000104299	0	0	0	0	0.115	0.068	0	0.468	0.523
Ccdc39	Cfap57	10090.ENSMUSP00000029222	10090.ENSMUSP00000071863	0	0	0	0	0.058	0.098	0	0.485	0.524
Ccdc39	Cfap69	10090.ENSMUSP00000029222	10090.ENSMUSP00000053206	0	0	0	0	0.178	0	0	0.456	0.533
Ccdc39	Cfap221	10090.ENSMUSP00000029222	10090.ENSMUSP00000134576	0	0	0	0	0.044	0	0	0.54	0.541
Ccdc39	Saxo2	10090.ENSMUSP00000029222	10090.ENSMUSP00000057993	0	0	0	0	0.542	0.077	0	0.065	0.57
Ccdc39	Tsnaxip1	10090.ENSMUSP00000029222	10090.ENSMUSP00000034365	0	0	0	0	0.28	0.106	0	0.387	0.571
Ccdc39	Rsph6a	10090.ENSMUSP00000029222	10090.ENSMUSP00000046526	0	0	0	0	0.121	0.119	0	0.502	0.58
Ccdc39	Qrich2	10090.ENSMUSP00000029222	10090.ENSMUSP00000091437	0	0	0	0	0	0.077	0	0.644	0.657
Ccdc39	Spef2	10090.ENSMUSP00000029222	10090.ENSMUSP00000035762	0	0	0	0	0.225	0.081	0	0.608	0.696
Ccdc39	Dnaaf1	10090.ENSMUSP00000029222	10090.ENSMUSP00000090790	0	0	0	0	0.049	0.063	0	0.766	0.774
Ccdc39	Dnaic1	10090.ENSMUSP00000029222	10090.ENSMUSP00000100028	0	0	0	0	0.105	0	0	0.773	0.788
Ccdc39	Dnaic2	10090.ENSMUSP00000029222	10090.ENSMUSP00000065787	0	0	0	0	0.158	0	0	0.803	0.827
Ccdc39	Dnali1	10090.ENSMUSP00000029222	10090.ENSMUSP00000047783	0	0	0	0	0.133	0.179	0	0.785	0.834
Ccdc39	Drc1	10090.ENSMUSP00000029222	10090.ENSMUSP00000098992	0	0	0	0	0.079	0	0	0.851	0.857
Ccdc62	Zpbp	10090.ENSMUSP00000091878	10090.ENSMUSP00000020413	0	0	0	0	0.102	0	0	0.482	0.515
Ccdc62	Spaca1	10090.ENSMUSP00000091878	10090.ENSMUSP00000029927	0	0	0	0	0.066	0	0	0.659	0.668
Ccdc62	Spata16	10090.ENSMUSP00000091878	10090.ENSMUSP00000043378	0	0	0	0	0.059	0	0	0.644	0.65
Ccdc62	Ccdc63	10090.ENSMUSP00000091878	10090.ENSMUSP00000050582	0	0	0	0	0.102	0	0	0.402	0.44
Ccdc62	Dpy19l2	10090.ENSMUSP00000091878	10090.ENSMUSP00000132092	0	0	0	0	0	0	0	0.604	0.604
Ccdc63	Tssk4	10090.ENSMUSP00000050582	10090.ENSMUSP00000007735	0	0	0	0	0.112	0	0	0.402	0.446
Ccdc63	Tekt1	10090.ENSMUSP00000050582	10090.ENSMUSP00000021155	0	0	0	0	0.102	0.416	0	0.136	0.507
Ccdc63	Cfap52	10090.ENSMUSP00000050582	10090.ENSMUSP00000021287	0	0	0	0	0.118	0.416	0	0.068	0.478
Ccdc63	Ribc2	10090.ENSMUSP00000050582	10090.ENSMUSP00000023067	0	0	0	0	0.08	0.338	0	0.392	0.597
Ccdc63	Efhb	10090.ENSMUSP00000050582	10090.ENSMUSP00000024725	0	0	0	0	0.052	0.416	0	0	0.422
Ccdc63	Tekt4	10090.ENSMUSP00000050582	10090.ENSMUSP00000025002	0	0	0	0	0.102	0.416	0	0.136	0.507
Ccdc63	Ppp3r2	10090.ENSMUSP00000050582	10090.ENSMUSP00000029991	0	0	0	0	0.146	0.109	0	0.356	0.467
Ccdc63	Ttc29	10090.ENSMUSP00000050582	10090.ENSMUSP00000041919	0	0	0	0	0.102	0	0	0.569	0.597
Ccdc63	Tekt3	10090.ENSMUSP00000050582	10090.ENSMUSP00000042063	0	0	0	0	0.163	0.416	0	0.394	0.678
Ccdc63	Efhc1	10090.ENSMUSP00000050582	10090.ENSMUSP00000042343	0	0	0	0	0.062	0.416	0	0.138	0.486
Ccdc63	Pacrg	10090.ENSMUSP00000050582	10090.ENSMUSP00000044376	0	0	0	0	0.079	0.416	0	0.051	0.444
Ccdc63	Rsph6a	10090.ENSMUSP00000050582	10090.ENSMUSP00000046526	0	0	0	0	0.419	0	0	0.447	0.665
Ccdc63	Rasd2	10090.ENSMUSP00000050582	10090.ENSMUSP00000118070	0	0	0	0	0	0	0	0.414	0.414
Ccdc63	Spag8	10090.ENSMUSP00000050582	10090.ENSMUSP00000081696	0	0	0	0	0	0.416	0	0	0.416
Ccdc63	Wdr63	10090.ENSMUSP00000050582	10090.ENSMUSP00000124475	0	0	0	0	0.043	0.137	0	0.404	0.465
Ccdc63	Wdr78	10090.ENSMUSP00000050582	10090.ENSMUSP00000102481	0	0	0	0	0.078	0.137	0	0.408	0.488
Ccdc63	Efcab6	10090.ENSMUSP00000050582	10090.ENSMUSP00000114909	0	0	0	0	0.136	0.416	0	0.079	0.495
Ccdc63	Cfap45	10090.ENSMUSP00000050582	10090.ENSMUSP00000083057	0	0	0	0	0.127	0.416	0	0.091	0.496
Ccdc63	Tekt2	10090.ENSMUSP00000050582	10090.ENSMUSP00000099676	0	0	0	0	0.067	0.416	0	0.257	0.56
Ccdc63	Dnaic1	10090.ENSMUSP00000050582	10090.ENSMUSP00000100028	0	0	0	0	0.143	0.137	0	0.47	0.574
Ccdc63	Ttc25	10090.ENSMUSP00000050582	10090.ENSMUSP00000090355	0	0	0	0	0.147	0.416	0	0.233	0.584
Ccdc63	Drc3	10090.ENSMUSP00000050582	10090.ENSMUSP00000104363	0	0	0	0	0.514	0	0	0.265	0.627
Ccdc65	Iqcg	10090.ENSMUSP00000003444	10090.ENSMUSP00000110752	0	0	0	0	0.179	0	0	0.311	0.41
Ccdc65	Dnajb13	10090.ENSMUSP00000003444	10090.ENSMUSP00000147019	0	0	0	0	0.087	0	0	0.387	0.416
Ccdc65	Ttc25	10090.ENSMUSP00000003444	10090.ENSMUSP00000090355	0	0	0	0	0.18	0	0	0.335	0.431
Ccdc65	Zswim2	10090.ENSMUSP00000003444	10090.ENSMUSP00000044913	0	0	0	0	0.071	0	0	0.423	0.441
Ccdc65	Iqub	10090.ENSMUSP00000003444	10090.ENSMUSP00000051177	0	0	0	0	0.126	0.279	0	0.187	0.443
Ccdc65	Wdr78	10090.ENSMUSP00000003444	10090.ENSMUSP00000102481	0	0	0	0	0.153	0	0.36	0.064	0.448
Ccdc65	Ccdc81	10090.ENSMUSP00000003444	10090.ENSMUSP00000044087	0	0	0	0	0.171	0	0	0.365	0.451
Ccdc65	Lrrc46	10090.ENSMUSP00000003444	10090.ENSMUSP00000021251	0	0	0	0	0.206	0	0	0.356	0.467
Ccdc65	Dnah7b	10090.ENSMUSP00000003444	10090.ENSMUSP00000068738	0	0	0	0	0.1	0	0.36	0.158	0.472
Ccdc65	Dnah7a	10090.ENSMUSP00000003444	10090.ENSMUSP00000092571	0	0	0	0	0.115	0	0.36	0.158	0.481
Ccdc65	Daw1	10090.ENSMUSP00000003444	10090.ENSMUSP00000067102	0	0	0	0	0.165	0	0	0.407	0.484
Ccdc65	Lrrc23	10090.ENSMUSP00000003444	10090.ENSMUSP00000032218	0	0	0	0	0.091	0	0	0.493	0.52
Ccdc65	Dnah6	10090.ENSMUSP00000003444	10090.ENSMUSP00000068758	0	0	0	0	0.121	0	0.36	0.218	0.521
Ccdc65	Spef2	10090.ENSMUSP00000003444	10090.ENSMUSP00000035762	0	0	0	0	0.19	0	0	0.456	0.541
[truncated: 6,026 more rows]
