# Supplementary material for: The Role of Plzf in Spermatogonial Stem Cell Maintenance and Differentiation: Mapping the Transcriptional Dynamics and Key Interactions
Source: Cells. 2024 Nov 21;13(23):1930. doi: 10.3390/cells13231930 (PMC11640652; doi:10.3390/cells13231930)
Supplement: Supplementary file 1 [file cells-13-01930-s001.zip › Table S3.xlsx]

## Sheet: Cytoscape
SUID	AverageShortestPathLength	BetweennessCentrality	ClosenessCentrality	ClusteringCoefficient	Degree	EigenVector unDir	name	NeighborhoodConnectivity	Radiality	shared name	Stress	TopologicalCoefficient
2031	3.18681	0.00254631	0.313793	0.470588	18	0.0367114	Jak1	50.3889	0.817766	Jak1	61808	0.159965
1520	3.32653	0.00113174	0.300613	0.367647	17	0.0242867	Cbx2	27.4118	0.806122	Cbx2	23416	0.140995
2034	3.02119	0.00342509	0.330995	0.287302	36	0.0818308	Atrx	39.3611	0.831567	Atrx	88768	0.104056
1523	3.08085	0.00504775	0.324586	0.351666	62	0.151679	Rad51	33.871	0.826596	Rad51	136338	0.105517
2036	3.17111	0.0063867	0.315347	0.194737	20	0.0297356	Cetn2	29.65	0.819074	Cetn2	125170	0.111509
1525	3	0.00315479	0.333333	0.355227	47	0.127125	Ccna1	42.7234	0.833333	Ccna1	123842	0.108711
1527	3.02355	0.00661462	0.330737	0.165591	31	0.0429861	Ppp2ca	31.3548	0.831371	Ppp2ca	125148	0.0847976
1531	2.89874	0.00862302	0.344977	0.300085	69	0.175368	Ccna2	39.3333	0.841771	Ccna2	276818	0.0883895
1533	3.0989	0.00424483	0.322695	0.364103	40	0.100578	Fbxo5	41.675	0.825092	Fbxo5	128794	0.130078
1535	2.97959	0.0102612	0.335616	0.295455	56	0.128083	Mad2l1	32.5714	0.835034	Mad2l1	211706	0.0897297
1537	3.27394	0.00254893	0.305442	0.253623	24	0.0370848	Anapc4	28.5417	0.810505	Anapc4	50502	0.118403
514	2.78414	0.0138713	0.359177	0.22386	76	0.163975	Atm	38.1447	0.851321	Atm	366034	0.0751843
1026	3.22292	0.00516178	0.310278	0.438735	23	0.0608134	Lrr1	38.3478	0.814757	Lrr1	122964	0.162491
518	3.08399	0.00361084	0.324256	0.293333	25	0.0195789	Ireb2	31.68	0.826334	Ireb2	78808	0.107027
1544	3.14286	0.0013168	0.318182	0.285714	21	0.0262676	Nampt	38.5238	0.821429	Nampt	35368	0.128254
528	2.85086	0.013908	0.350771	0.233786	52	0.0433569	Mrps7	30.1154	0.845761	Mrps7	315820	0.0680473
530	2.927	0.00920583	0.341647	0.211735	49	0.0537446	Grb2	31.3265	0.839417	Grb2	199650	0.0744412
1556	3.16484	0.00331156	0.315972	0.346032	36	0.0249114	Wdr36	26.4167	0.819597	Wdr36	96304	0.0920746
533	2.57535	0.0551675	0.388296	0.128911	111	0.136378	Kras	29.7027	0.868721	Kras	1079278	0.0455986
1559	3.24097	0.00625306	0.308549	0.131054	27	0.0174315	Uba3	16.5185	0.813252	Uba3	92910	0.0686275
1062	3.17111	0.00248429	0.315347	0.29249	23	0.0159084	Adk	27.087	0.819074	Adk	59414	0.104415
1066	3.01884	0.00301879	0.331253	0.294253	30	0.0720902	Dhfr	44.0333	0.831763	Dhfr	94228	0.123343
555	2.89403	0.00770769	0.345538	0.250694	47	0.0675987	Smad4	34.7872	0.842164	Smad4	178356	0.077681
559	2.86656	0.00882768	0.34885	0.170513	40	0.0422981	Hspd1	33.35	0.844453	Hspd1	196876	0.0730811
3632	3.10989	0.00660893	0.321555	0.0980392	18	0.0167108	Katnal2	25.2778	0.824176	Katnal2	96884	0.0873016
2611	3.04082	0.00628044	0.328859	0.256048	32	0.0314837	Rars	32.9062	0.829932	Rars	135548	0.0903926
1076	3.04003	0.0147615	0.328944	0.277295	46	0.0169621	Spef2	30.8043	0.829997	Spef2	325614	0.0992286
1589	3.20801	0.00303207	0.31172	0.438483	47	0.125119	Prim1	35.2553	0.815999	Prim1	87332	0.130823
1078	2.99922	0.0142912	0.333421	0.255255	37	0.0201803	Ak7	33.3514	0.833399	Ak7	378860	0.0977253
1082	2.99372	0.00925562	0.334033	0.221631	48	0.0507598	Nop56	30.1042	0.833857	Nop56	216292	0.0780844
1090	3.14757	0.00169197	0.317706	0.419048	21	0.0159768	Ak1	33.7619	0.821036	Ak1	44724	0.129356
2627	3.09027	0.0013657	0.323597	0.337662	22	0.0481688	Ssbp1	45.5455	0.825811	Ssbp1	44328	0.13971
1092	2.89953	0.0075881	0.344884	0.310541	27	0.0226481	Ak8	40.7778	0.841706	Ak8	251778	0.100191
1094	3.19388	0.00156507	0.313099	0.333333	19	0.015599	Entpd1	25.9474	0.817177	Entpd1	35970	0.105693
2631	3.23234	0.00306785	0.309373	0.412698	28	0.0224516	Tsr1	30.4286	0.813972	Tsr1	83794	0.114555
73	2.98823	0.00405672	0.334647	0.273504	27	0.0423224	Kmt2a	37.2222	0.834314	Kmt2a	93392	0.0963347
75	2.99765	0.00679861	0.333595	0.177305	48	0.0736103	Rbbp7	31.375	0.83353	Rbbp7	161654	0.0808634
77	3.23312	0.00638038	0.309298	0.271429	21	0.0177107	Hcfc1	23.619	0.813906	Hcfc1	107434	0.100756
1101	3.13501	0.00102458	0.318978	0.529412	17	0.0321243	Afp	47.8235	0.822083	Afp	27436	0.174962
1102	2.83909	0.00761247	0.352226	0.241443	47	0.0670772	Kit	35.9574	0.846743	Kit	196974	0.074867
591	3.17347	0.00215071	0.315113	0.367725	28	0.0186536	Tktl1	27.8214	0.818878	Tktl1	52634	0.107419
2639	3.22214	0.00297705	0.310353	0.368421	19	0.0168672	Eif2s3x	31.4211	0.814822	Eif2s3x	62038	0.131912
593	2.6044	0.0385064	0.383966	0.128421	76	0.0740252	Hspa8	31.2368	0.8663	Hspa8	762034	0.0485799
83	3.09262	0.00596731	0.32335	0.206452	31	0.034988	Rnf2	26.3871	0.825615	Rnf2	104478	0.0842639
1108	2.92857	0.00669496	0.341463	0.272269	35	0.0575545	Xiap	37.9429	0.839286	Xiap	137438	0.0925602
85	3.1617	0.00570502	0.316286	0.221675	29	0.029718	Taf1	25.6897	0.819859	Taf1	113418	0.093632
598	2.66327	0.0320139	0.375479	0.163806	82	0.110987	Hif1a	33.1341	0.861395	Hif1a	642288	0.0555124
88	3.25196	0.00636263	0.307507	0.356562	42	0.0137426	Cfap161	31.4762	0.812336	Cfap161	130282	0.134412
90	3.04631	0.0142084	0.328266	0.30904	60	0.0216868	Tekt1	32.1667	0.829474	Tekt1	310656	0.100731
1115	2.91052	0.00661227	0.343581	0.246465	45	0.0591946	Ptprc	33.4889	0.84079	Ptprc	156890	0.0772902
92	3.01256	0.0114857	0.331944	0.35974	56	0.0223707	Cfap52	34.0536	0.832287	Cfap52	305642	0.107031
2652	3.1303	0.00343589	0.319458	0.29303	38	0.039756	Nhp2	30.6316	0.822475	Nhp2	94524	0.0938812
605	3.18995	0.00150639	0.313484	0.376894	33	0.0202022	Taldo1	28.0303	0.817504	Taldo1	45624	0.114409
1118	2.57457	0.0532897	0.388415	0.155321	72	0.0850745	Hspa1b	33.8056	0.868786	Hspa1b	1107438	0.0511785
607	3.08006	0.00279668	0.324669	0.253695	29	0.0250848	Atic	30.069	0.826661	Atic	66954	0.0944481
1631	3.32339	0.00228167	0.300897	0.254902	18	0.0185034	Tcf7	26.2222	0.806384	Tcf7	42830	0.132155
1120	2.76295	0.0147405	0.361932	0.205128	78	0.137523	Ccnd1	36.5769	0.853087	Ccnd1	410574	0.0680896
2145	3.09262	0.00287375	0.32335	0.354239	42	0.103881	Cenpa	37.7619	0.825615	Cenpa	82428	0.121813
98	3.11303	0.0152778	0.32123	0.260452	60	0.0184785	Tekt4	29.0833	0.823914	Tekt4	373490	0.0981419
1122	2.92622	0.00315644	0.341738	0.413445	35	0.0596106	Met	43.2	0.839482	Met	89160	0.105623
612	3.09184	0.00392237	0.323432	0.316239	27	0.0248793	Gsr	33.3704	0.82568	Gsr	89436	0.111857
1124	3.10832	0.00194718	0.321717	0.343333	25	0.033318	Lin28a	35.28	0.824307	Lin28a	50758	0.113806
102	3.24725	0.00343599	0.307953	0.532773	35	0.0138066	Spag8	34.3714	0.812729	Spag8	93306	0.146886
1127	3.09969	0.00114036	0.322613	0.46	25	0.0439501	Prom1	42.52	0.825026	Prom1	32598	0.128218
104	2.96468	0.0146801	0.337305	0.306939	50	0.0218875	Pacrg	31.02	0.836277	Pacrg	339786	0.0875141
106	3.30063	0.0055141	0.302973	0.45377	38	0.0134322	Tekt3	32.6053	0.808281	Tekt3	115144	0.142266
620	2.83203	0.0128051	0.353104	0.177959	50	0.0695049	Kdm6a	35.1	0.847331	Kdm6a	262680	0.0704016
110	3.16719	0.00555091	0.315737	0.417548	44	0.0191766	Tekt2	33.5227	0.819401	Tekt2	178642	0.12218
116	3.1405	0.00456848	0.31842	0.543672	34	0.0156491	Ribc2	35.1471	0.821625	Ribc2	121580	0.135887
118	3.21036	0.00394672	0.311491	0.407031	47	0.0179765	Efhc1	33.3404	0.815803	Efhc1	120558	0.134981
1147	3.27786	0.00432457	0.305077	0.5625	32	0.0940519	Atad5	38.4062	0.810178	Atad5	85708	0.171177
1660	3.29827	0.00356575	0.303189	0.356078	51	0.0154911	Ccdc65	30.6078	0.808477	Ccdc65	104162	0.148582
126	3.28964	0.00345099	0.303985	0.406763	46	0.0164297	Cfap45	33.1304	0.809197	Cfap45	96170	0.14771
128	3.22449	0.00978014	0.310127	0.384068	38	0.0150489	Enkur	31.2895	0.814626	Enkur	212202	0.125849
133	3.03532	0.017661	0.329454	0.193846	26	0.0139922	Pebp4	25.3846	0.83039	Pebp4	314986	0.0858189
645	2.94349	0.00729442	0.339733	0.293902	41	0.044301	Ldha	36.2195	0.838043	Ldha	182050	0.0850223
647	3.07928	0.00231092	0.324751	0.441558	22	0.0201089	Mrpl49	32.2273	0.826727	Mrpl49	66180	0.1119
1164	2.95526	0.00324775	0.33838	0.252643	44	0.0781145	Dnmt3a	37.4091	0.837062	Dnmt3a	102018	0.0890693
1167	2.84301	0.0118529	0.351739	0.172988	47	0.0537478	Ncl	35.3404	0.846415	Ncl	282090	0.0717869
1679	3.24176	0.00721545	0.308475	0.335213	57	0.018407	Dnali1	31.8596	0.813187	Dnali1	184014	0.132052
662	2.93799	0.0104572	0.340369	0.190691	37	0.0401277	Txn1	32.1622	0.838501	Txn1	193100	0.0807415
1688	3.03532	0.00961683	0.329454	0.23	25	0.0134719	Mycbpap	31.4	0.83039	Mycbpap	232840	0.100903
666	3.15856	0.00152963	0.3166	0.3	20	0.0221275	Aifm1	31.85	0.82012	Aifm1	35974	0.122587
668	2.78179	0.0158645	0.359481	0.182957	57	0.0710293	Dicer1	33.6491	0.851518	Dicer1	370914	0.0644283
1180	2.8124	0.0195989	0.355568	0.15	41	0.0493591	Xpo1	34.7073	0.848967	Xpo1	325326	0.0682157
670	2.86028	0.00898442	0.349616	0.270613	44	0.0415269	Cul7	32.0682	0.844976	Cul7	216802	0.072717
1701	2.96782	0.00812207	0.336948	0.326087	24	0.0195397	Tubb5	37.875	0.836015	Tubb5	209872	0.108597
167	3.18524	0.00788634	0.313948	0.335266	46	0.0143547	Cfap70	30.6087	0.817896	Cfap70	163662	0.129059
690	2.78336	0.0131062	0.359278	0.185051	53	0.0643529	Drosha	34.7358	0.851387	Drosha	327310	0.0657876
2227	3.10283	0.00377354	0.322287	0.268398	22	0.0263791	Ywhag	35.8636	0.824765	Ywhag	66492	0.10887
1203	3.09105	0.003976	0.323514	0.441176	17	0.0260817	Sdc1	41.9412	0.825746	Sdc1	62812	0.142657
183	3.22527	0.00370582	0.310051	0.402516	54	0.0218679	Armc4	34.7407	0.81456	Armc4	117652	0.139447
696	3.10361	0.00841567	0.322205	0.179487	27	0.0178492	Dazl	22.4815	0.824699	Dazl	185118	0.0786225
1732	3.31868	0.00103762	0.301324	0.777778	19	0.0636261	Mcmbp	45.3684	0.806777	Mcmbp	30322	0.213754
2251	3.14286	0.00159087	0.318182	0.48	26	0.0482673	Snai2	44.7692	0.821429	Snai2	39060	0.136374
715	3.14286	0.0037838	0.318182	0.282609	24	0.0297995	Sall4	30.875	0.821429	Sall4	97540	0.111462
717	3.27316	0.00124105	0.305516	0.25	16	0.0134563	Zbtb16	25.375	0.81057	Zbtb16	28864	0.124692
1235	2.98195	0.00670283	0.335351	0.166667	28	0.0251033	Ubqln2	31.0714	0.834838	Ubqln2	125376	0.0850667
212	2.92151	0.0122543	0.342289	0.17619	36	0.0349275	Hprt	33.4167	0.839874	Hprt	326106	0.0833333
725	2.95604	0.0173021	0.33829	0.280423	28	0.0332506	Cd9	37.5	0.836996	Cd9	385288	0.102642
1242	3.04867	0.00818267	0.328012	0.238095	28	0.029168	Arrb2	31.4643	0.829278	Arrb2	132452	0.0924989
1245	3.20016	0.00395891	0.312485	0.0980392	18	0.022092	Huwe1	28	0.816654	Huwe1	61308	0.0993628
1249	3.19466	0.0037398	0.313022	0.229064	29	0.0291913	Prmt1	29.4138	0.817111	Prmt1	84204	0.10107
1255	2.83595	0.0156302	0.352616	0.197645	63	0.0843072	Mapk14	31.7937	0.847004	Mapk14	340318	0.066934
1779	2.87991	0.00537304	0.347234	0.340909	33	0.0595974	Map2k1	45.1212	0.843341	Map2k1	135542	0.0992524
1271	3.28414	0.0015116	0.304493	0.3	16	0.0215817	Bnip3	35.0625	0.809655	Bnip3	34906	0.147679
2300	3.19309	0.00414678	0.313176	0.320261	18	0.0227309	Setd1b	29.6667	0.817242	Setd1b	81722	0.118
2820	3.04474	0.0027985	0.328435	0.246154	26	0.0432329	Cul4b	36.9231	0.829605	Cul4b	69736	0.102564
1798	2.95369	0.00340964	0.33856	0.328629	32	0.0482581	Ptpn11	41.625	0.837193	Ptpn11	88852	0.0977113
1287	3.12009	0.00362971	0.320503	0.221014	24	0.0350031	Psma7	31.9583	0.823325	Psma7	72590	0.0997396
1290	3.24333	0.00368812	0.308325	0.247863	27	0.0208017	Polr2j	23.1481	0.813056	Polr2j	75960	0.0877341
1803	2.86264	0.00868783	0.349328	0.219251	34	0.0519504	Csnk2a1	39.4706	0.84478	Csnk2a1	168810	0.0823407
1294	3.2708	0.00106667	0.305736	0.305263	20	0.0321988	Psme1	32.05	0.810767	Psme1	28782	0.127183
1298	3.12088	0.0045087	0.320423	0.190476	21	0.0148241	Ppa1	29.1905	0.82326	Ppa1	76222	0.107362
4377	3.32496	0.00332967	0.300755	0.356322	30	0.0195183	Noc2l	25.0333	0.806253	Noc2l	85138	0.109025
1306	2.74647	0.0201417	0.364104	0.16369	64	0.0572771	Rps3	29.2812	0.854461	Rps3	439128	0.0553681
283	3.16876	0.0086503	0.315581	0.153846	27	0.0146456	Cyc1	21.037	0.81927	Cyc1	148840	0.076372
1313	3.07535	0.00216709	0.325166	0.394958	35	0.0316685	Rpl7l1	32.6	0.827054	Rpl7l1	79416	0.103165
802	3.04003	0.0163326	0.328944	0.0544355	32	0.0231188	Mysm1	19.5312	0.829997	Mysm1	229428	0.0588574
804	3.17268	0.00248455	0.31519	0.366667	16	0.0187799	Pfn4	31.3125	0.818943	Pfn4	48806	0.126518
1316	2.74019	0.0224096	0.364938	0.180556	64	0.0559311	Cd74	29.3125	0.854984	Cd74	490938	0.0564487
295	2.94741	0.0149752	0.339281	0.238866	39	0.0228754	Nme5	35.9231	0.837716	Nme5	436538	0.0990934
812	3.21664	0.00231891	0.310883	0.327485	19	0.0190754	Myh9	32.1579	0.81528	Myh9	42656	0.123009
3376	3.0832	0.0117221	0.324338	0.136842	20	0.0177671	Kif5b	29.15	0.8264	Kif5b	181326	0.101579
817	2.90659	0.00413394	0.344045	0.227273	33	0.0402142	Ywhaz	36	0.841117	Ywhaz	105342	0.0835267
1330	3.22214	0.00484322	0.310353	0.365854	41	0.0150481	Rsph9	32.5854	0.814822	Rsph9	120222	0.137867
2356	3.14129	0.00179745	0.318341	0.371542	23	0.0194968	Rpl14	32.2609	0.821559	Rpl14	42032	0.114653
823	3.06986	0.00283081	0.325748	0.333333	24	0.0311221	Ezr	38.375	0.827512	Ezr	53828	0.116135
2360	3.22057	0.00290865	0.310505	0.43908	30	0.0210897	Wdr3	28.0667	0.814953	Wdr3	79792	0.109935
2362	3.16876	0.00463859	0.315581	0.310606	33	0.0250884	Dcaf13	27.2121	0.81927	Dcaf13	95180	0.0936259
831	3.00235	0.00975156	0.333072	0.251894	33	0.0354856	Cttn	32.2727	0.833137	Cttn	176124	0.0881694
1856	2.95447	0.00511485	0.33847	0.271429	36	0.064035	Brd4	38.5556	0.837127	Brd4	117676	0.0930623
321	3.2449	0.00201481	0.308176	0.250575	30	0.0228618	Polr2h	22.7667	0.812925	Polr2h	53288	0.0890196
325	3.21586	0.00290272	0.310959	0.233871	32	0.028712	Polr2d	23.75	0.815345	Polr2d	69608	0.0869963
327	2.99608	0.00728438	0.33377	0.26458	38	0.03217	Polr3a	30.5	0.83366	Polr3a	164314	0.0840361
1864	3.16797	0.00431104	0.315659	0.534615	40	0.114303	Mcm8	37.725	0.819335	Mcm8	112644	0.147363
329	2.83124	0.0187739	0.353202	0.154634	63	0.0635084	Polr2b	28.9365	0.847397	Polr2b	392476	0.0611094
1870	3.24882	0.00108731	0.307804	0.581439	33	0.0976346	Melk	38.6364	0.812598	Melk	32924	0.156812
336	3.06122	0.008262	0.326667	0.193676	23	0.0140039	Spag16	31.3478	0.828231	Spag16	190392	0.0961873
338	3.00314	0.0076417	0.332985	0.17479	35	0.043799	Ncor2	30.5714	0.833072	Ncor2	157866	0.082471
850	3.21978	0.00127857	0.31058	0.562771	22	0.0380816	Jag1	42.9091	0.815018	Jag1	47856	0.156603
854	3.25275	0.00277851	0.307432	0.358333	16	0.0247921	Bmpr2	37.6875	0.812271	Bmpr2	49426	0.139638
1879	3.19702	0.0023317	0.312792	0.444075	43	0.117345	Hells	37.5814	0.816915	Hells	59350	0.13649
1881	3.16954	0.00298575	0.315503	0.465738	42	0.115067	Pold1	37.5714	0.819205	Pold1	79974	0.12984
1883	3.25667	0.00121396	0.307062	0.545045	37	0.110728	Topbp1	40.2162	0.811944	Topbp1	30806	0.161402
1885	3.23862	0.00357126	0.308774	0.44	26	0.0210287	Utp6	29.5769	0.813448	Utp6	74462	0.112889
1888	3.12794	0.00215214	0.319699	0.473171	41	0.11409	Lig1	40.2927	0.822671	Lig1	65054	0.129143
1890	3.11538	0.00232915	0.320988	0.459818	54	0.151589	Mcm4	37.3889	0.823718	Mcm4	74570	0.123335
1892	3.25275	0.00194283	0.307432	0.504456	34	0.0958147	Timeless	37.0294	0.812271	Timeless	41186	0.165787
870	3.19545	0.00494193	0.312945	0.252632	20	0.0256957	Adam10	34.25	0.817046	Adam10	109136	0.128491
1894	3.30848	0.00186825	0.302254	0.637566	28	0.0860987	Esco2	39.7143	0.807627	Esco2	38732	0.191684
873	3.03611	0.00704687	0.329369	0.339921	23	0.0280431	Ctsb	37.0435	0.830324	Ctsb	165304	0.108951
875	2.54631	0.0632287	0.392725	0.122845	118	0.140977	Ctnnb1	28.7542	0.871141	Ctnnb1	1165328	0.0433315
1900	3.16091	0.00241169	0.316365	0.645646	37	0.117373	Clspn	41.1892	0.819924	Clspn	67956	0.157709
877	3.08242	0.00425252	0.324421	0.303333	25	0.0265186	Ctss	31.84	0.826465	Ctss	109248	0.104737
1389	3.0314	0.0097431	0.329881	0.227957	31	0.014356	Dnajb13	30.2258	0.830717	Dnajb13	238884	0.101212
1902	3.13893	0.00228218	0.31858	0.421658	58	0.153229	Exo1	34.7069	0.821756	Exo1	92276	0.120093
1904	3.05181	0.00261638	0.327675	0.444444	55	0.153388	Fen1	38.5636	0.829016	Fen1	89802	0.112104
370	3.27865	0.00916065	0.305004	0.184211	20	0.0149352	Tex11	21.85	0.810113	Tex11	157206	0.0970982
1395	3.12873	0.0063469	0.319619	0.364103	40	0.100332	Plk4	35.1	0.822606	Plk4	136724	0.128011
372	3.19859	0.00198264	0.312638	0.44	25	0.059712	Dmc1	35.36	0.816784	Dmc1	56056	0.153739
374	3.23312	0.00312161	0.309298	0.296667	25	0.0470114	Spo11	30.12	0.813906	Spo11	72898	0.132159
1399	3.16797	0.0024073	0.315659	0.222222	18	0.0287099	Nipbl	29.7778	0.819335	Nipbl	40816	0.115218
379	2.88776	0.00630484	0.34629	0.29704	44	0.0400866	Ccdc105	32.1136	0.842687	Ccdc105	189168	0.0768269
1915	3.00785	0.00805807	0.332463	0.25	24	0.0304323	Xbp1	37.0833	0.832679	Xbp1	166262	0.104698
1917	3.073	0.00748671	0.325415	0.219577	28	0.0259789	Lamp2	28.75	0.82725	Lamp2	151276	0.0934155
894	2.79435	0.0197188	0.357865	0.23165	55	0.069617	Fn1	33.2364	0.850471	Fn1	439362	0.0673797
896	2.72606	0.00981271	0.36683	0.245673	65	0.105054	Pxdn	38.0923	0.856162	Pxdn	318534	0.0692028
396	2.95212	0.0217012	0.33874	0.0907563	35	0.0190314	Itsn2	20.7429	0.837323	Itsn2	317816	0.0566653
1933	3.0675	0.00319532	0.325998	0.301802	37	0.0858046	Tk1	38.1081	0.827708	Tk1	86290	0.114358
402	2.79827	0.0215108	0.357363	0.171203	68	0.0672125	Cdc42	28.6765	0.850144	Cdc42	419634	0.0569524
409	3.27159	0.0127602	0.305662	0.3321	47	0.0148719	Ccdc39	30.8085	0.810701	Ccdc39	292428	0.141128
1950	2.97645	0.00454877	0.33597	0.3	40	0.0464445	Ctps	34.7	0.835296	Ctps	123652	0.0907722
1442	3.18446	0.00313127	0.314025	0.173913	23	0.0139189	Syncrip	23.7391	0.817962	Syncrip	61866	0.0890814
428	2.76688	0.0223342	0.361418	0.1464	58	0.0568859	Tfrc	30.3276	0.85276	Tfrc	405242	0.0593306
430	2.98901	0.00693099	0.334559	0.248313	39	0.0353012	Shmt2	30.7949	0.834249	Shmt2	149018	0.0818331
432	3.20173	0.00229252	0.312331	0.384211	20	0.0171819	Cyfip1	30.35	0.816523	Cyfip1	41520	0.112825
1456	3.09419	0.00705715	0.323186	0.154622	35	0.0273572	Srsf2	23.9143	0.825484	Srsf2	146472	0.0718589
1968	3.14207	0.00203815	0.318261	0.352941	35	0.0905176	Top2b	38.9143	0.821494	Top2b	57400	0.12843
1970	2.87127	0.0119695	0.348278	0.203825	61	0.0948766	Hdac2	33.1967	0.844061	Hdac2	285218	0.071474
435	2.9325	0.00822315	0.341006	0.187302	36	0.029066	Hspe1	29.2778	0.838959	Hspe1	175844	0.0748082
437	2.84851	0.0116986	0.351061	0.240391	54	0.0652535	Itgb1	33.2407	0.845958	Itgb1	249140	0.0734595
1462	2.87991	0.00900999	0.347234	0.222092	59	0.121502	Dnmt1	37.5932	0.843341	Dnmt1	245300	0.0816507
1974	3.10126	0.00433694	0.32245	0.448316	42	0.113468	Trip13	36.7857	0.824895	Trip13	97970	0.130741
439	2.87127	0.0173364	0.348278	0.210034	49	0.0514446	Rac1	29.8367	0.844061	Rac1	320774	0.0680738
1976	3.04867	0.00995952	0.328012	0.333333	34	0.0840369	Rad21	39.1765	0.829278	Rad21	212358	0.118988
1466	3.08634	0.00132164	0.324008	0.380952	22	0.0252133	Eif5a2	35.9545	0.826138	Eif5a2	36742	0.117201
1468	3.04239	0.00161673	0.328689	0.365079	28	0.0514388	Dnmt3b	40.8571	0.829801	Dnmt3b	51154	0.110627
1980	3.10597	0.00384402	0.321961	0.470443	29	0.0809663	Msh2	40.4483	0.824503	Msh2	81418	0.142302
446	2.94349	0.0151183	0.339733	0.141414	45	0.0389825	Srsf1	26.5778	0.838043	Srsf1	277866	0.0609072
1984	3.00549	0.00410267	0.332724	0.3083	23	0.0397812	Chuk	44.0435	0.832875	Chuk	95962	0.118163
1990	3.18838	0.00177836	0.313639	0.324111	23	0.0465425	Ddb2	34.1304	0.817635	Ddb2	36684	0.124861
457	3.06201	0.00760334	0.326583	0.290185	38	0.022182	Mdh2	27.7895	0.828166	Mdh2	168498	0.0922364
459	3.26845	0.00323863	0.305956	0.39886	27	0.0183101	Glud1	28.4444	0.810963	Glud1	72270	0.125696
461	2.65856	0.0446333	0.376144	0.119621	84	0.0706661	Gart	27.8571	0.861787	Gart	860336	0.0473356
463	3.06201	0.00914044	0.326583	0.225253	45	0.020946	Csl	22.3333	0.828166	Csl	163350	0.0780886
2000	2.91915	0.0072683	0.342565	0.297479	35	0.0617289	Hdac6	41.1714	0.840071	Hdac6	141400	0.0969677
1489	3.12794	0.004857	0.319699	0.243842	29	0.0566544	Anapc1	33.8966	0.822671	Anapc1	101122	0.111528
1490	3.13815	0.00242281	0.318659	0.423529	51	0.139061	Cdt1	37.1961	0.821821	Cdt1	78304	0.121492
470	2.97959	0.00655438	0.335616	0.259001	42	0.0310744	Aco1	30.2857	0.835034	Aco1	152366	0.0857952
472	3.0157	0.0184645	0.331598	0.241026	40	0.0256031	Acly	27.05	0.832025	Acly	319358	0.0765581
2010	3.08713	0.00341709	0.323926	0.356923	26	0.0532834	Mycn	43.3077	0.826073	Mycn	75426	0.127524
3035	3.21821	0.0019948	0.310732	0.306452	32	0.0434512	Dkc1	32.7812	0.815149	Dkc1	57082	0.110269
1499	3.1146	0.00358291	0.321069	0.418605	43	0.114563	Recql4	37.3023	0.823783	Recql4	91926	0.115774
3037	3.23155	0.00121621	0.309449	0.359477	18	0.0465425	Rbl2	42.6667	0.814037	Rbl2	27386	0.157032
1504	3.13972	0.00162051	0.3185	0.466122	50	0.141357	Mcm6	37.2	0.82169	Mcm6	62178	0.13
1506	3.06436	0.0115459	0.326332	0.057971	24	0.0161932	Ppp1ca	21.5417	0.82797	Ppp1ca	185484	0.0710867
2018	2.92779	0.00400968	0.341555	0.305832	38	0.0616335	Foxo1	38.9737	0.839351	Foxo1	93400	0.0904262
483	2.91366	0.0187864	0.343211	0.136213	43	0.0352324	Fmr1	26.1628	0.840529	Fmr1	288836	0.0611078
1508	3.08948	0.00143919	0.323679	0.4819	52	0.151356	Mcm3	39	0.825877	Mcm3	70692	0.122257
1510	3.07143	0.00375458	0.325581	0.420685	54	0.146011	Mcm5	36.5185	0.827381	Mcm5	103798	0.107298
999	3.08399	0.00272238	0.324256	0.191176	17	0.0209799	Uchl1	37.5294	0.826334	Uchl1	57112	0.121085
2029	3.2033	0.00265974	0.312178	0.496212	33	0.088177	Rpa2	36.3333	0.816392	Rpa2	60164	0.145674
