# Supplementary material for: The Role of Plzf in Spermatogonial Stem Cell Maintenance and Differentiation: Mapping the Transcriptional Dynamics and Key Interactions
Source: Cells. 2024 Nov 21;13(23):1930. doi: 10.3390/cells13231930 (PMC11640652; doi:10.3390/cells13231930)
Supplement: Supplementary file 1 [file cells-13-01930-s001.zip › Table S4.xlsx]

## Sheet: GhephiOutput70DEGs
Id	Label	modularity_class	Eccentricity	closnesscentrality	harmonicclosnesscentrality	betweenesscentrality	eigencentrality
Acly	Acly	0	6	0.400447	0.457728	0	0
Tktl1	Tktl1	0	3	0.5	0.547619	24.3818	0.228942
Hspa8	Hspa8	2	4	0.456	0.549708	545.238	0.166179
Mdh2	Mdh2	0	5	0.341463	0.421032	96.3892	0.155364
Hif1a	Hif1a	2	4	0.495868	0.591667	653.141	0.154693
Glud1	Glud1	0	5	0.363636	0.408871	22.1817	0.026499
Gart	Gart	0	3	0.50996	0.579427	898.871	0.078798
Shmt2	Shmt2	0	4	0.46875	0.572222	147.296	0.272898
Taldo1	Taldo1	0	3	0.533333	0.604167	31.6146	0.206559
Atic	Atic	0	5	0.423077	0.47803	39.9858	0.005175
Kras	Kras	2	4	0.463054	0.566489	1099.43	0.458334
Gsr	Gsr	0	4	0.395425	0.444904	102.224	0.031503
Csl	Csl	0	5	0.392593	0.448952	18.8334	0.002857
Kdm6a	Kdm6a	3	4	0.447826	0.515372	444.064	0.136394
Aco1	Aco1	0	5	0.428571	0.495386	31.0822	0.001211
Ldha	Ldha	0	5	0.373874	0.433133	328.149	0.231694
Mrpl49	Mrpl49	1	6	0.364486	0.43141	82.7269	0.069315
Pebp4	Pebp4	1	0	0	0	0	0.097663
Cyc1	Cyc1	0	5	0.378289	0.426667	8.05987	0.003802
Tfrc	Tfrc	2	3	0.625	0.766667	126.5	0.897365
Hspd1	Hspd1	0	4	0.444444	0.516369	291.817	0.093936
Txn1	Txn1	2	2	0.857143	0.916667	102.809	0.484217
Ireb2	Ireb2	1	6	0.349138	0.41749	41.232	0.062127
Aifm1	Aifm1	2	5	0.358811	0.408777	23.708	0.001646
Dicer1	Dicer1	1	4	0.496528	0.557692	140.781	0.032569
Cul7	Cul7	1	3	0.5	0.556306	227.13	0.024833
Mrps7	Mrps7	1	5	0.452941	0.558658	454.039	0.16394
Ccdc105	Ccdc105	1	4	0.48773	0.555031	68.4654	0.0082
Drosha	Drosha	1	4	0.464646	0.517512	225.695	0.079899
Adam10	Adam10	2	4	0.393564	0.437107	0	0
Ctsb	Ctsb	2	4	0.405844	0.457333	13.394	0.006754
Ctnnb1	Ctnnb1	2	3	0.567766	0.662366	719.58	0.034817
Ctss	Ctss	2	4	0.389937	0.438844	18.5863	0.011478
Jag1	Jag1	2	5	0.362007	0.420957	2.79858	0.086005
Cd9	Cd9	2	4	0.420485	0.473825	5.94268	0.001211
Fn1	Fn1	2	4	0.460674	0.53794	144.61	0.044459
Pxdn	Pxdn	2	3	0.54902	0.64881	372.574	0.782961
Itgb1	Itgb1	2	5	0.422131	0.502751	242.95	0.175121
Adk	Adk	0	4	0.409091	0.452778	0	0
Dhfr	Dhfr	4	4	0.462329	0.512963	133.924	0.023936
Hprt	Hprt	0	5	0.4	0.470513	144.79	0.079869
Spef2	Spef2	5	2	0.666667	0.75	50.2853	0.122615
Ak7	Ak7	1	4	0.419811	0.465824	30.0714	0.002857
Nop56	Nop56	1	5	0.413333	0.512366	277.549	0.259637
Spo11	Spo11	4	1	1	1	67.9745	0.411604
Ak1	Ak1	1	4	0.409611	0.454376	7.9446	0.001211
Ak8	Ak8	1	3	0.461749	0.505917	63.6672	0.005014
Entpd1	Entpd1	0	5	0.357988	0.400551	36.4987	0.014079
Afp	Afp	2	4	0.417085	0.463855	0	0
Kit	Kit	2	5	0.425532	0.512833	337.954	0.166525
Xiap	Xiap	2	0	0	0	0	0.493471
Sall4	Sall4	3	2	0.555556	0.6	55.2699	0.315951
Ptprc	Ptprc	2	4	0.408451	0.508621	105.204	0.48582
Hspa1b	Hspa1b	2	4	0.465863	0.55819	869.204	0.156609
Ccnd1	Ccnd1	2	3	0.548173	0.636364	305.902	0.013279
Met	Met	2	4	0.452381	0.570175	29.066	0.263611
Lin28a	Lin28a	2	5	0.362745	0.437838	21.9386	0.175276
Prom1	Prom1	2	4	0.43662	0.524194	146.433	0.351005
Mapk14	Mapk14	2	4	0.449275	0.569892	42.9652	0.36123
Bnip3	Bnip3	2	4	0.389791	0.431052	71.7576	0.001722
Ppa1	Ppa1	0	4	0.450704	0.520833	55.0364	0.095467
Polr3a	Polr3a	1	5	0.446429	0.568	49.8039	0.228801
Rps3	Rps3	1	3	0.615385	0.729167	388.81	0.638113
Rpl7l1	Rpl7l1	1	4	0.472222	0.588235	33.6457	0.341741
Cd74	Cd74	1	3	0.523179	0.597046	107.909	0.010074
Nme5	Nme5	5	5	0.398058	0.510569	286.049	0.11271
Cfap52	Cfap52	5	5	0.363905	0.442005	261.651	0.013276
Rsph9	Rsph9	5	3	0.5	0.574074	7.18153	0.070761
Armc4	Armc4	5	6	0.324257	0.414377	22.8499	0.002157
Cfap70	Cfap70	5	6	0.316062	0.365984	65.8316	0.015722
Tekt1	Tekt1	5	2	0.833333	0.9	12.4641	0.1289
Tekt4	Tekt4	5	2	0.666667	0.75	25.4732	0.204444
Efhc1	Efhc1	5	5	0.358333	0.481783	38.916	0.028459
Dnajb13	Dnajb13	5	5	0.390879	0.441528	167.486	0.01019
Anapc1	Anapc1	4	4	0.421951	0.485549	0	0
Cdt1	Cdt1	4	4	0.436975	0.521902	93.4911	0.016554
Psme1	Psme1	4	2	0.666667	0.75	17.0656	0.11721
Psma7	Psma7	4	4	0.428571	0.486111	55.6758	0.122837
Recql4	Recql4	4	5	0.487179	0.628947	261.263	0.770088
Xpo1	Xpo1	1	1	1	1	17.5306	0.712376
Huwe1	Huwe1	3	5	0.342342	0.408772	13.7843	0.038316
Mcm6	Mcm6	4	5	0.391061	0.505	39.0876	0.259198
Ppp1ca	Ppp1ca	2	4	0.415094	0.515152	48.5856	0.068479
Mcm3	Mcm3	4	5	0.444444	0.562939	84.3469	0.17808
Mcm5	Mcm5	4	5	0.432749	0.546622	320.333	0.268826
Polr2b	Polr2b	1	4	0.508772	0.627874	756.81	0.264463
Cbx2	Cbx2	3	4	0.386473	0.426563	24.1776	0.002857
Rnf2	Rnf2	3	3	0.4375	0.547619	45.5348	0.301389
Rad51	Rad51	4	5	0.489362	0.65	241.133	0.725011
Ccna1	Ccna1	4	4	0.498507	0.566866	60.7715	0.004503
Ppp2ca	Ppp2ca	4	4	0.391892	0.477011	306.512	0.265958
Ccna2	Ccna2	4	4	0.528662	0.613956	96.9541	0.00717
Fbxo5	Fbxo5	4	5	0.38484	0.465025	241.152	0.083259
Mad2l1	Mad2l1	4	5	0.435028	0.545238	282.989	0.143066
Anapc4	Anapc4	4	4	0.392694	0.442829	2	0.001211
Nampt	Nampt	1	4	0.480769	0.56	51.5873	0.143526
Wdr36	Wdr36	1	0	0	0	0	0.480793
Uba3	Uba3	4	2	0.666667	0.75	28.44	0.114915
Tubb5	Tubb5	5	1	1	1	20.8043	0.25427
Ccdc65	Ccdc65	5	6	0.311594	0.364987	18.7461	0.003547
Cfap161	Cfap161	5	6	0.32	0.39401	34.2039	0.004068
Ribc2	Ribc2	5	4	0.588235	0.758333	113.133	0.111172
Ccdc39	Ccdc39	5	6	0.296128	0.356154	0.650433	0.001807
Tekt3	Tekt3	5	2	0.75	0.833333	1.79561	0.14551
Pacrg	Pacrg	5	7	0.388889	0.556939	248.403	0.110207
Dnali1	Dnali1	5	5	0.364238	0.457273	41.8631	0.021675
Mcmbp	Mcmbp	4	6	0.299517	0.363441	22.4529	0.25773
Spag8	Spag8	5	3	0.6	0.740741	30.6887	0.097827
Cfap45	Cfap45	5	6	0.29108	0.365188	7.44529	0.006416
Tekt2	Tekt2	5	2	0.8	0.875	17.0242	0.14364
Arrb2	Arrb2	2	4	0.418421	0.468029	0	0
Map2k1	Map2k1	2	5	0.422414	0.52585	171.052	0.238229
Grb2	Grb2	2	5	0.407666	0.485613	132.736	0.061413
Itsn2	Itsn2	2	5	0.335664	0.382813	72.9024	0.053759
Cdc42	Cdc42	2	4	0.478659	0.559979	41.1193	0.006035
Ubqln2	Ubqln2	1	2	0.666667	0.75	85.7178	0.398194
Ptpn11	Ptpn11	2	4	0.448276	0.544872	103.898	0.473591
Csnk2a1	Csnk2a1	3	4	0.438202	0.495726	141.479	0.01467
Rac1	Rac1	2	4	0.466667	0.583333	38.8101	0.542933
Atad5	Atad5	4	4	0.432763	0.496234	0	0
Brd4	Brd4	3	4	0.451351	0.517465	59.815	0.004579
Atm	Atm	4	4	0.553459	0.644886	62.6362	0.001211
Mcm8	Mcm8	4	6	0.355556	0.475	36.0345	0.260478
Prim1	Prim1	4	5	0.428571	0.539583	29.1443	0.555345
Melk	Melk	4	6	0.4	0.507639	168.44	0.271582
Hells	Hells	4	5	0.43617	0.53435	143.112	0.110739
Pold1	Pold1	4	5	0.383117	0.463277	227.467	0.435722
Topbp1	Topbp1	4	1	1	1	10.9444	1
Utp6	Utp6	1	1	1	1	2.56438	0.287663
Lig1	Lig1	4	5	0.423077	0.546104	155.195	0.109196
Mcm4	Mcm4	4	5	0.409836	0.532444	67.9658	0.20989
Timeless	Timeless	4	2	0.75	0.833333	6.43602	0.780059
Esco2	Esco2	4	5	0.36612	0.441915	14.9578	0.020305
Clspn	Clspn	4	5	0.380282	0.472593	19.3237	0.014445
Exo1	Exo1	4	5	0.393491	0.504135	118.343	0.050951
Fen1	Fen1	4	4	0.438127	0.524173	478.58	0.100514
Tk1	Tk1	4	2	0.75	0.833333	42.8881	0.633287
Ncl	Ncl	1	4	0.444444	0.53799	548.895	0.25893
Eif5a2	Eif5a2	1	5	0.416	0.489904	25.2858	0.021991
Ctps	Ctps	1	4	0.488818	0.553922	58.7552	0.010102
Kmt2a	Kmt2a	3	5	0.388664	0.455035	132.227	0.112058
Dnmt1	Dnmt1	3	4	0.498233	0.576832	293.846	0.049194
Top2b	Top2b	4	2	0.666667	0.75	41.0905	0.931901
Hdac2	Hdac2	3	4	0.481061	0.545276	247.153	0.102608
Dnmt3a	Dnmt3a	3	4	0.469799	0.533333	44.9848	0.040369
Trip13	Trip13	4	0	0	0	0	0.996691
Rad21	Rad21	4	6	0.413793	0.560417	251.813	0.39906
Dmc1	Dmc1	4	5	0.362667	0.438235	26.4208	0.004579
Msh2	Msh2	4	6	0.321053	0.414481	175.667	0.351509
Smad4	Smad4	2	2	0.714286	0.8	107.213	0.670639
Chuk	Chuk	2	4	0.419355	0.464744	3.27211	0.00647
Plk4	Plk4	4	5	0.376147	0.467886	117.996	0.319802
Ddb2	Ddb2	4	5	0.346253	0.406343	77.4281	0.026164
Hdac6	Hdac6	3	4	0.442446	0.487805	84.2007	0.096558
Mycn	Mycn	2	4	0.45	0.520833	96.0108	0.281491
Dnmt3b	Dnmt3b	3	5	0.416168	0.468945	63.0593	0.053325
Foxo1	Foxo1	2	4	0.444444	0.519531	41.8328	0.031729
Nipbl	Nipbl	4	7	0.3125	0.409714	24.5953	0.078123
Rpa2	Rpa2	4	4	0.521739	0.631944	99.7211	0.631241
Jak1	Jak1	2	5	0.345455	0.398772	2.65969	0.071164
Atrx	Atrx	4	5	0.449735	0.526078	1.60751	0.001646
Cetn2	Cetn2	4	5	0.362353	0.413095	43.498	0.003802
Srsf1	Srsf1	1	4	0.5	0.654762	70.3041	0.370765
Pfn4	Pfn4	2	6	0.304348	0.358333	28.8344	0.052925
Rbbp7	Rbbp7	3	3	0.538462	0.666667	315.316	0.503899
Mysm1	Mysm1	4	5	0.391026	0.460656	58.6225	0.039424
Ncor2	Ncor2	3	5	0.42	0.500794	134.146	0.176582
Fmr1	Fmr1	2	5	0.376206	0.442023	73.9409	0.052029
Taf1	Taf1	3	0	0	0	0	0.25704
Cenpa	Cenpa	4	4	0.447205	0.524884	29.4897	0.01331
Bmpr2	Bmpr2	2	4	0.401028	0.442308	0	0
Lamp2	Lamp2	2	4	0.424658	0.516129	7.34427	0.169719
Setd1b	Setd1b	3	0	0	0	0	0.197287
Hcfc1	Hcfc1	3	4	0.389058	0.432292	0.786118	0.002676
Srsf2	Srsf2	1	2	0.666667	0.75	13.5679	0.424533
Rars	Rars	1	4	0.470588	0.555556	136.446	0.27739
Dcaf13	Dcaf13	1	4	0.398876	0.459507	45.1481	0.01309
Ssbp1	Ssbp1	4	2	0.666667	0.75	47.5543	0.576618
Tsr1	Tsr1	1	2	0.833333	0.9	53.5139	0.3539
Eif2s3x	Eif2s3x	1	5	0.387454	0.450317	7.59268	0.01785
Wdr3	Wdr3	1	1	1	1	0	0.422822
Nhp2	Nhp2	1	6	0.359551	0.47526	154.6	0.133541
Rpl14	Rpl14	1	4	0.486486	0.569444	28.9144	0.155785
Dkc1	Dkc1	1	5	0.380682	0.461567	32.6893	0.013451
Rbl2	Rbl2	4	3	0.5	0.583333	17.3782	0.261151
Lrr1	Lrr1	4	6	0.354839	0.432468	77.1232	0.069195
Sdc1	Sdc1	2	4	0.461538	0.597222	1.48274	0.307398
Snai2	Snai2	2	0	0	0	0	0.658789
Tcf7	Tcf7	2	1	1	1	4.64448	0.179923
Cttn	Cttn	2	4	0.430868	0.481965	20.2582	0.017621
Cul4b	Cul4b	3	4	0.440233	0.492826	276.271	0.022861
Xbp1	Xbp1	2	0	0	0	0	0.6775
Ezr	Ezr	2	4	0.415335	0.467308	10.6277	0.019122
Myh9	Myh9	2	5	0.315068	0.355072	19.0517	0.085343
Ywhaz	Ywhaz	2	0	0	0	0	0.757385
Kif5b	Kif5b	2	5	0.328767	0.382813	22.4964	0.063397
Cyfip1	Cyfip1	2	4	0.379747	0.438194	0	0.002651
Ywhag	Ywhag	2	1	1	1	2.67692	0.293134
Hspe1	Hspe1	0	4	0.415094	0.472727	214.768	0.090766
Polr2h	Polr2h	1	5	0.417582	0.509649	31.257	0.100399
Polr2d	Polr2d	1	5	0.435897	0.530065	15.6374	0.067949
Polr2j	Polr2j	1	4	0.411765	0.507937	14.8387	0.121207
Katnal2	Katnal2	4	5	0.347682	0.404603	103.266	0.00718
Enkur	Enkur	5	5	0.411765	0.534524	31.58	0.024009
Spag16	Spag16	5	3	0.538462	0.666667	135.143	0.129753
Uchl1	Uchl1	2	1	1	1	81.239	0.44038
Noc2l	Noc2l	1	5	0.388889	0.486243	47.016	0.071529
Mycbpap	Mycbpap	0	4	0.431579	0.520325	134.124	0.052218
Dazl	Dazl	3	5	0.386667	0.438736	0	0
Tex11	Tex11	4	1	1	1	9.26746	0.158494
Zbtb16	Zbtb16	2	0	0	0	0	0.252223
Prmt1	Prmt1	1	4	0.5	0.625	79.9262	0.195004
Syncrip	Syncrip	1	3	0.555556	0.666667	12.1012	0.249805
